# Supplementary material for: Comparative transcriptome analysis reveals that PCK1 is a potential gene affecting IMF deposition in buffalo
Source: BMC Genomics. 2020 Oct 12;21:710. doi: 10.1186/s12864-020-07120-w (PMC7552535; doi:10.1186/s12864-020-07120-w)
Supplement: Supplementary file 2 — Additional file 2: Table S1. Total mRNAs expressed in the longissimus dorsi muscle and adipose tissue of buffalo. [file 12864_2020_7120_MOESM2_ESM.xlsx]

## Sheet: Sheet1
Transcript_ID	Buffalo muscle_1	Buffalo muscle_2	Buffalo muscle_3	Buffalo adipose_1	Buffalo adipose_2	Buffalo adipose_3	Buffalo muscle_mean	Buffalo adipose_mean
ENSBTAT00000000005	2.16975	2.11846	2.31523	4.97162	4.30745	4.40815	2.20115	4.56241
ENSBTAT00000000008	0	0	0	0.0461254	0.0407362	0	0	0.0289539
ENSBTAT00000000009	0.777682	0.436111	0.946559	0.397235	0.446957	0.14108	0.720117	0.328424
ENSBTAT00000000010	5.42521	5.42138	5.40173	3.63945	4.39045	3.69292	5.41611	3.90761
ENSBTAT00000000013	3.33946	3.58017	3.56654	2.80028	2.92613	2.8772	3.49539	2.86787
ENSBTAT00000000014	6.36657	6.65736	6.42643	6.1396	6.52751	5.8991	6.48345	6.18874
ENSBTAT00000000015	0.303935	0.730137	0.953799	0.291619	0.651648	0.497583	0.662624	0.480283
ENSBTAT00000000016	0.992953	0.247084	0.677357	1.02676	0.180112	0.952651	0.639131	0.71984
ENSBTAT00000000017	4.49098	4.58544	3.93605	3.7091	3.73129	3.7874	4.33749	3.7426
ENSBTAT00000000021	5.91117	6.09592	6.15629	7.15204	6.70703	7.26676	6.05446	7.04194
ENSBTAT00000000022	4.21669	4.46657	3.93012	4.63434	4.78685	4.61543	4.20446	4.67887
ENSBTAT00000000024	2.44183	2.09831	2.11199	1.83681	1.69468	1.2558	2.21738	1.59577
ENSBTAT00000000025	4.04057	4.33054	4.0204	4.36929	4.48159	4.71741	4.13051	4.52276
ENSBTAT00000000027	5.39888	5.19316	5.08226	5.43352	5.23462	5.03128	5.22477	5.23314
ENSBTAT00000000029	2.3486	2.15147	2.2829	1.90764	1.73007	1.48679	2.26099	1.70817
ENSBTAT00000000033	0	0	0.185713	0.238811	0.354715	0	0.0619044	0.197842
ENSBTAT00000000034	0.0711244	0.05735	0.182155	0	0.0359846	0.0659437	0.103543	0.0339761
ENSBTAT00000000036	1.92319	2.19779	2.06937	2.08101	2.17514	2.49869	2.06345	2.25161
ENSBTAT00000000037	4.88876	4.453	4.69611	0.650606	0.880859	1.39332	4.67929	0.974928
ENSBTAT00000000040	2.95967	3.02668	3.22968	3.68477	3.55411	3.44325	3.07201	3.56071
ENSBTAT00000000043	2.19917	2.73313	2.55929	2.36023	2.80915	2.55992	2.4972	2.57643
ENSBTAT00000000044	4.06797	4.03803	3.76837	2.44344	2.71796	2.69194	3.95813	2.61778
ENSBTAT00000000046	3.11144	2.36455	2.29187	3.11936	2.58418	2.30023	2.58928	2.66793
ENSBTAT00000000047	2.64707	2.59587	2.26791	2.13964	2.02976	1.85189	2.50362	2.0071
ENSBTAT00000000049	5.25139	4.91647	5.03605	0.156606	0	0	5.06797	0.0522021
ENSBTAT00000000051	2.57117	2.40058	2.58714	1.79602	1.3512	1.11357	2.51963	1.42026
ENSBTAT00000000055	3.7828	4.04987	3.66971	3.42237	3.58807	2.95402	3.83412	3.32149
ENSBTAT00000000057	3.5502	3.38927	3.19729	1.26295	1.09915	0.872971	3.37892	1.07836
ENSBTAT00000000060	0.755258	1.12469	1.16316	0.721397	0.766906	0.362499	1.01437	0.616934
ENSBTAT00000000061	2.72709	2.75928	2.96184	1.99084	2.73122	2.54082	2.81607	2.42096
ENSBTAT00000000063	2.38595	2.0324	2.28844	1.76934	1.65521	1.04592	2.2356	1.49015
ENSBTAT00000000064	4.51668	3.18686	3.64674	0.000406442	0.000103795	1.85011	3.78343	0.616873
ENSBTAT00000000069	1.3796	1.41555	1.68248	3.17724	3.25243	2.29537	1.49254	2.90835
ENSBTAT00000000071	2.08673	2.10731	1.81316	1.26873	1.47794	1.37938	2.0024	1.37535
ENSBTAT00000000072	4.33433	4.56934	4.05799	4.02717	4.06604	3.03055	4.32055	3.70792
ENSBTAT00000000073	0.494622	0.40951	0.299898	0.14595	0.153472	0.0328476	0.401343	0.110757
ENSBTAT00000000074	1.78772	1.22892	1.31417	2.24839	2.1749	2.04128	1.4436	2.15486
ENSBTAT00000000078	0	0.0318267	0	0	0.0589876	0	0.0106089	0.0196625
ENSBTAT00000000079	2.31419	3.202	3.1677	12.5989	12.9145	13.145	2.89463	12.8861
ENSBTAT00000000080	4.88168	4.84652	4.68629	4.1004	3.9822	3.74045	4.80483	3.94102
ENSBTAT00000000081	2.65894	2.28074	2.59034	2.96753	2.65409	2.75426	2.51	2.79196
ENSBTAT00000000084	1.33391	1.57039	1.37123	2.8251	2.77231	2.83326	1.42518	2.81022
ENSBTAT00000000085	6.71747	5.98627	7.10221	4.57006	4.1665	3.9691	6.60198	4.23522
ENSBTAT00000000086	4.2235	3.83034	3.34629	4.58139	4.95796	4.15662	3.80004	4.56532
ENSBTAT00000000087	1.15408	1.30815	0.861081	1.33079	1.4089	1.61702	1.10777	1.45224
ENSBTAT00000000088	3.72063	4.3525	3.93241	2.49035	2.48317	2.0575	4.00185	2.34367
ENSBTAT00000000091	4.01518	4.04778	3.88815	3.55621	3.55348	3.1628	3.9837	3.42416
ENSBTAT00000000092	4.48162	4.55004	4.2558	4.01141	4.14786	3.83848	4.42916	3.99925
ENSBTAT00000000094	0.0665736	0.339573	0	0.217778	0.932253	0	0.135382	0.383344
ENSBTAT00000000096	3.36989	2.9283	2.88514	7.63264	7.62363	6.98788	3.06111	7.41472
ENSBTAT00000000097	2.93707	3.34529	2.45335	4.11289	4.14635	3.86785	2.9119	4.04236
ENSBTAT00000000099	2.64416	2.53167	2.57182	2.96185	3.14752	2.96052	2.58255	3.02329
ENSBTAT00000000100	7.71565	7.85395	7.88452	6.65275	6.49219	6.48048	7.81804	6.54181
ENSBTAT00000000101	8.21513	7.79635	7.7745	5.10829	4.98352	4.49964	7.92866	4.86382
ENSBTAT00000000103	0	0	0.205279	0	0.269686	0.114289	0.0684262	0.127991
ENSBTAT00000000104	6.14992	6.0167	5.9745	3.35277	3.5434	3.64301	6.04704	3.51306
ENSBTAT00000000106	5.96691	5.96547	5.76497	5.20551	5.29773	5.61917	5.89912	5.37413
ENSBTAT00000000107	2.99574	3.04886	3.01689	2.76574	2.93158	2.89496	3.0205	2.86409
ENSBTAT00000000109	4.11973	4.36565	4.28747	6.02186	5.72401	5.64792	4.25762	5.79793
ENSBTAT00000000111	0.296582	0.350248	0.490856	0.120578	0.205641	0.0985662	0.379229	0.141595
ENSBTAT00000000112	4.42408	4.21881	4.35676	2.46866	2.28327	2.38186	4.33322	2.37793
ENSBTAT00000000114	4.03065	4.05024	3.98893	4.99257	4.68863	5.05137	4.02327	4.91086
ENSBTAT00000000115	0	0	0.0617042	0.0402875	0	0	0.0205681	0.0134292
ENSBTAT00000000119	4.02784	3.86906	4.16434	4.28777	4.02142	3.93036	4.02041	4.07985
ENSBTAT00000000123	3.1691	3.45487	3.20676	4.53025	4.18327	4.42358	3.27691	4.37903
ENSBTAT00000000129	0.975415	1.35291	0.193165	0	0.231958	0	0.840495	0.0773194
ENSBTAT00000000131	0.745497	0.177654	0.820655	0.369957	0.158941	0.211923	0.581269	0.24694
ENSBTAT00000000134	0.136113	0	0	0	0.261427	0	0.045371	0.0871424
ENSBTAT00000000135	0.647428	0.295631	0.17093	0.36481	0.195718	0.340416	0.37133	0.300315
ENSBTAT00000000136	3.35941	3.77683	3.56662	3.31313	3.30071	3.55937	3.56762	3.39107
ENSBTAT00000000139	1.15826	0.672374	1.06664	0.193707	0.172808	0.141823	0.965758	0.169446
ENSBTAT00000000141	1.26505	1.34461	1.49963	1.30986	1.20274	1.29484	1.36976	1.26915
ENSBTAT00000000143	3.40746	3.53829	3.52449	2.74408	2.87501	2.86881	3.49008	2.8293
ENSBTAT00000000144	5.35157	5.53265	5.3654	7.21165	6.72522	7.08265	5.41654	7.00651
ENSBTAT00000000145	3.94214	4.26225	4.09528	1.96096	1.49863	0.566532	4.09989	1.34204
ENSBTAT00000000146	1.6199	1.41419	1.6503	2.60383	2.68031	3.22158	1.56146	2.83524
ENSBTAT00000000147	3.22057	3.54612	3.27386	4.5737	4.63786	4.03988	3.34685	4.41715
ENSBTAT00000000158	3.11786	3.16139	3.21792	4.4091	4.37982	4.42492	3.16572	4.40461
ENSBTAT00000000159	2.13507	1.41846	1.59589	4.76311	5.33439	5.19694	1.71647	5.09815
ENSBTAT00000000160	4.79944	4.0298	4.43954	3.87143	2.96144	3.70399	4.42292	3.51229
ENSBTAT00000000161	0	0	0	0.000169375	0	0.00020831	0	0.000125895
ENSBTAT00000000163	5.72381	5.88051	5.66839	6.73213	6.66359	6.6917	5.75757	6.69581
ENSBTAT00000000166	0	0	0.233745	0	1.73236	1.04542	0.0779148	0.925927
ENSBTAT00000000167	3.88215	4.03959	4.33279	3.30871	2.71949	2.66016	4.08484	2.89612
ENSBTAT00000000168	0	0.11344	0.625682	0.504923	0.615412	1.15364	0.246374	0.757991
ENSBTAT00000000169	0	0.0780149	0	0.126989	0.229982	0.583111	0.026005	0.31336
ENSBTAT00000000172	2.99289	3.35616	3.21673	4.00436	4.24829	4.13659	3.1886	4.12974
ENSBTAT00000000176	1.92555	2.32083	2.05286	0.906414	0.861264	0.786278	2.09975	0.851319
ENSBTAT00000000177	4.91356	4.98101	4.84393	2.77103	2.59166	2.22742	4.91283	2.53003
ENSBTAT00000000179	7.75299	7.35071	7.13816	5.53517	5.66214	5.34085	7.41395	5.51272
ENSBTAT00000000181	1.98527	1.4472	1.59097	1.35789	0.947476	1.37586	1.67448	1.22707
ENSBTAT00000000184	1.91301	1.6985	1.54253	3.77052	2.59716	2.53933	1.71801	2.969
ENSBTAT00000000186	6.23544	5.94429	5.9144	5.63941	5.41728	5.49972	6.03138	5.5188
ENSBTAT00000000187	8.80331	6.93101	6.39765	7.05075	6.86478	7.20635	7.37733	7.04063
ENSBTAT00000000188	0	0.254789	0	0	0.184397	0	0.0849296	0.0614657
ENSBTAT00000000194	0	0	0	0.615	1.05913	0.569278	0	0.747802
ENSBTAT00000000195	0	0.237096	0	0.119285	0.720608	0.723306	0.0790321	0.521066
ENSBTAT00000000198	4.63275	4.22476	4.29968	3.81314	3.31169	3.09086	4.38573	3.40523
ENSBTAT00000000200	2.52569	2.48476	2.32047	3.23035	3.32696	3.5581	2.44364	3.3718
ENSBTAT00000000201	5.30204	5.3981	5.3586	5.38232	5.48	5.51131	5.35291	5.45788
ENSBTAT00000000204	0.851078	0.895583	1.25575	0.692143	0.875797	0.151769	1.0008	0.573237
ENSBTAT00000000206	1.55278	1.49209	1.58758	0.464571	0.695632	1.0638	1.54415	0.741334
ENSBTAT00000000207	4.42086	4.29503	3.77268	3.47892	3.24336	2.978	4.16285	3.23342
ENSBTAT00000000209	0.0348359	0	0	0.0971112	0.181801	0.329157	0.011612	0.20269
ENSBTAT00000000210	2.28026	2.28866	2.27236	3.30338	3.14207	3.01042	2.28043	3.15196
ENSBTAT00000000211	3.29605	3.27266	2.97741	3.3001	3.71784	3.63262	3.18204	3.55018
ENSBTAT00000000213	1.73627	1.5639	1.15269	0	0	0	1.48428	0
ENSBTAT00000000217	5.88881	5.93849	6.22592	5.29446	5.63583	5.08815	6.01774	5.33948
ENSBTAT00000000218	0.627214	0.554023	0.464445	0.528468	0.812032	1.36118	0.54856	0.90056
ENSBTAT00000000230	1.37478	1.89612	1.66317	2.19825	2.85154	2.75624	1.64469	2.60201
ENSBTAT00000000233	2.89085	0.0099263	0.0110266	0.00685534	0.00598064	0.0075299	0.970602	0.00678863
ENSBTAT00000000236	0	0	0.494357	0.512967	0	0	0.164786	0.170989
ENSBTAT00000000237	2.31156	2.2141	2.74344	2.18723	1.70512	1.31993	2.42303	1.73743
ENSBTAT00000000240	6.4281	6.36525	6.22874	6.85723	6.86163	6.03055	6.34069	6.58314
ENSBTAT00000000242	0.944601	0.00249911	1.58085	1.59143	0.206253	2.04352	0.842652	1.2804
ENSBTAT00000000244	3.60164	3.07645	3.33544	6.39458	6.40312	6.4739	3.33784	6.42387
ENSBTAT00000000246	1.85392	2.11936	2.10473	1.58104	1.59406	1.02781	2.026	1.40097
ENSBTAT00000000253	4.13861	4.05682	3.99174	4.73934	4.73718	4.63349	4.06239	4.70334
ENSBTAT00000000254	2.88961	3.19642	2.98259	3.4611	3.21444	3.07288	3.02287	3.24947
ENSBTAT00000000256	0.658788	0.550294	0.692818	0.398485	0.418259	0.192257	0.633967	0.336334
ENSBTAT00000000257	3.6119	3.66018	3.61502	5.0242	4.96143	4.46721	3.62903	4.81761
ENSBTAT00000000259	5.27991	5.15229	5.15613	6.14801	5.95342	5.35563	5.19611	5.81902
ENSBTAT00000000263	0.0246086	0	0	0.0279303	0.227957	0	0.00820287	0.0852956
ENSBTAT00000000265	3.70651	3.37298	3.52177	3.27389	3.13931	3.68154	3.53375	3.36491
ENSBTAT00000000271	0	0.0254901	0	1.79586e-05	1.57276e-05	0.551411	0.0084967	0.183815
ENSBTAT00000000276	5.2627	5.04044	4.84788	3.44176	3.13539	3.08831	5.05034	3.22182
ENSBTAT00000000277	0.506467	0.117012	0.247213	0.4557	0.411747	0.485294	0.290231	0.450914
ENSBTAT00000000282	5.1678	4.86001	5.08655	3.64976	3.68361	3.75459	5.03812	3.69599
ENSBTAT00000000284	0.371068	0.703476	1.45305	0.0805109	0.440166	0.579694	0.842531	0.36679
ENSBTAT00000000289	5.96469	5.43351	5.41726	7.36958	7.25604	7.16497	5.60515	7.26353
ENSBTAT00000000291	0	0.555076	0.603181	1.12067	0.516975	0.801672	0.386086	0.813106
ENSBTAT00000000293	0.387613	0.381125	0.278393	5.36019e-06	0	0	0.349044	1.78673e-06
ENSBTAT00000000294	1.99827	1.59183	2.09438	2.78572	2.37382	2.03117	1.89483	2.3969
ENSBTAT00000000299	5.30339	5.09988	5.17043	3.79927	3.67063	3.61423	5.19124	3.69471
ENSBTAT00000000301	5.42347	5.12104	5.3373	5.64465	5.58701	5.36839	5.29394	5.53335
ENSBTAT00000000304	2.22111	2.68877	0.665947	3.34021	2.48335	1.00858	1.85861	2.27738
ENSBTAT00000000305	1.13118	1.31901	1.25906	1.66275	2.02902	1.95095	1.23642	1.88091
ENSBTAT00000000306	0.000484302	0.000852084	0.000125868	4.99637e-05	3.80802e-05	2.0168e-05	0.000487418	3.60706e-05
ENSBTAT00000000307	0.136131	0.0834415	0.206252	0.0497286	0.052167	0.0747702	0.141942	0.0588886
ENSBTAT00000000314	2.49375	2.49526	2.43062	1.46953	1.94594	1.27842	2.47321	1.56463
ENSBTAT00000000315	4.33437	4.19212	4.26816	6.24178	5.8363	5.52394	4.26488	5.86734
ENSBTAT00000000316	5.08798	5.25062	5.14059	4.14079	4.63745	4.54849	5.15973	4.44224
ENSBTAT00000000317	2.48517	2.5068	2.75801	2.97263	3.03752	3.56005	2.58333	3.19007
ENSBTAT00000000321	0.445341	0.931442	1.00253	0.303058	0.713555	0.0788208	0.793104	0.365145
ENSBTAT00000000322	3.91649	2.61249	2.94033	2.37649	1.44451	1.26151	3.15644	1.69417
ENSBTAT00000000323	0.532991	0.12394	0.0698616	0.569061	0.622825	0.848752	0.242264	0.680213
ENSBTAT00000000325	2.42725	2.20166	2.42147	3.48353	3.44763	3.43593	2.35013	3.4557
ENSBTAT00000000329	0.0379481	0.0604301	0.130454	0.125915	0.128711	0.279621	0.0762774	0.178082
ENSBTAT00000000331	3.13947	2.92222	3.25817	4.41757	4.50657	4.60618	3.10662	4.5101
ENSBTAT00000000333	3.42273	3.48105	3.42052	3.04063	2.86011	2.99751	3.44143	2.96608
ENSBTAT00000000335	2.31814	2.37471	2.29941	2.7916	2.75674	2.84137	2.33075	2.79657
ENSBTAT00000000337	0.893987	0.756186	0.885082	0.887657	1.31998	1.75332	0.845085	1.32032
ENSBTAT00000000339	0.426634	0	0.166416	0	0.19039	0.516881	0.197683	0.235757
ENSBTAT00000000341	4.58127	4.40934	4.51171	4.81326	4.542	4.02868	4.50077	4.46131
ENSBTAT00000000344	0.000104725	5.62041e-05	0.000277138	0.000223088	3.24663e-05	0.000110734	0.000146023	0.000122096
ENSBTAT00000000345	0	0.0178576	0	0	0.0968543	0.931259	0.00595255	0.342705
ENSBTAT00000000348	0.867463	1.11635	1.35072	0.962485	1.18729	1.2553	1.11151	1.13502
ENSBTAT00000000351	0.292792	0.124876	0.137521	0.180009	0.235716	1.05129	0.185063	0.489005
ENSBTAT00000000353	2.30152	1.96797	1.77232	5.3779	3.7152	3.11249	2.01394	4.06853
ENSBTAT00000000354	1.42799	0.957215	1.11375	1.74375	1.4599	1.76201	1.16632	1.65522
ENSBTAT00000000356	4.03206	3.9999	3.70911	3.9097	3.78501	3.25035	3.91369	3.64835
ENSBTAT00000000357	2.71025	2.95069	2.85306	3.87193	3.7363	3.30056	2.838	3.63626
ENSBTAT00000000359	9.54731	9.44241	9.38473	2.12604	2.23404	1.71204	9.45815	2.02404
ENSBTAT00000000361	5.84097	5.73424	5.65173	3.91477	3.86578	3.3212	5.74231	3.70059
ENSBTAT00000000364	4.64433	4.0572	3.98999	3.99824	3.32188	3.41201	4.23051	3.57738
ENSBTAT00000000367	1.45384	1.24623	1.41952	1.48594	1.31712	1.13893	1.3732	1.314
ENSBTAT00000000369	1.56912	2.11993	1.05502	2.92499	3.04512	3.07525	1.58136	3.01512
ENSBTAT00000000370	3.0984	3.25002	2.80801	3.1812	2.97022	2.82391	3.05214	2.99178
ENSBTAT00000000374	1.3533	1.1686	1.59857	1.99719	1.8961	2.39986	1.37349	2.09772
ENSBTAT00000000375	0.226531	0.300891	0.258424	0.632779	0.624121	0.702806	0.261948	0.653235
ENSBTAT00000000378	0	0.195311	0	0.0369472	0.37484	1.34615	0.0651037	0.58598
ENSBTAT00000000389	5.43982	5.24547	5.60951	7.74288	7.38952	7.40323	5.4316	7.51187
ENSBTAT00000000396	0	0	0	0	0.0270701	0.0975342	0	0.0415348
ENSBTAT00000000397	3.56671	3.85806	3.69607	4.21546	4.43338	4.25796	3.70695	4.30227
ENSBTAT00000000398	4.91967	5.228	5.14832	5.72408	6.78348	5.46664	5.09866	5.9914
ENSBTAT00000000401	0.328195	0.563958	0.588724	3.85724	3.85511	3.18845	0.493626	3.6336
ENSBTAT00000000407	2.86697	2.7871	2.62377	2.68213	2.99702	2.66629	2.75928	2.78181
ENSBTAT00000000410	2.94277	3.00813	2.96019	3.32626	3.24795	3.13981	2.97036	3.23801
ENSBTAT00000000413	3.93776	3.8797	4.1318	3.55952	3.72415	3.8614	3.98309	3.71502
ENSBTAT00000000419	0.670171	0.580241	1.09828	0.387094	0.285067	0.546002	0.782897	0.406055
ENSBTAT00000000422	2.75545	2.6291	2.71195	2.96651	3.16518	3.02462	2.69884	3.0521
ENSBTAT00000000431	0	1.35634	0	0	0	0.642973	0.452114	0.214324
ENSBTAT00000000433	4.43461	5.61372	4.94446	1.31471	2.01133	2.66108	4.9976	1.99571
ENSBTAT00000000434	1.79335	1.58693	2.02602	0.758059	0.557307	0.798233	1.8021	0.704533
ENSBTAT00000000437	3.33839	2.85906	2.56235	2.87867	2.63471	2.91004	2.91993	2.80781
ENSBTAT00000000438	0	0.839485	0	0.223551	0.867948	2.84982	0.279828	1.31377
ENSBTAT00000000445	5.23757	5.20914	5.13769	5.16105	5.2663	5.25816	5.1948	5.2285
ENSBTAT00000000447	3.09223	2.99809	3.29348	4.02938	4.16055	3.81551	3.12793	4.00182
ENSBTAT00000000448	5.1308	5.04222	4.61577	4.59608	4.47034	3.67117	4.9296	4.24586
ENSBTAT00000000450	0.527519	1.27375	1.26327	3.25405	1.70255	1.71613	1.02151	2.22424
ENSBTAT00000000453	3.7265	3.47353	3.75999	3.29966	3.39758	3.13677	3.65334	3.278
ENSBTAT00000000456	1.20963	1.20143	1.68473	0.434871	0.752898	0.283721	1.36526	0.490497
ENSBTAT00000000459	0	0	0.14228	0.568334	0.74508	0.374911	0.0474267	0.562775
ENSBTAT00000000461	2.69438	2.56988	2.2197	1.16186	1.8181	1.03933	2.49465	1.33976
ENSBTAT00000000463	2.95087	3.22653	3.47177	2.9804	3.43519	2.4579	3.21639	2.95783
ENSBTAT00000000465	6.66908	6.2105	5.8771	5.42114	5.25965	5.2791	6.25223	5.31996
ENSBTAT00000000470	3.85016	3.75459	3.51458	3.99072	4.02077	3.8552	3.70644	3.95556
ENSBTAT00000000472	2.97014	2.86874	2.82146	2.49133	2.64589	2.38528	2.88678	2.5075
ENSBTAT00000000474	3.42469	3.5789	3.46733	4.02983	3.82137	3.96611	3.49031	3.9391
ENSBTAT00000000479	3.45588	3.90592	4.13095	5.08296	5.1929	5.24929	3.83092	5.17505
ENSBTAT00000000481	4.98895	4.68953	4.58339	4.20996	4.29508	4.0492	4.75396	4.18475
ENSBTAT00000000482	1.2683	1.55522	1.69333	2.62206	2.81149	2.78348	1.50562	2.73901
ENSBTAT00000000484	0	0	0	0.555233	0.470992	0.0943932	0	0.373539
ENSBTAT00000000486	4.50382	4.45322	4.56964	4.03576	4.02728	3.71809	4.50889	3.92704
ENSBTAT00000000488	0.909486	0.522526	0.604028	1.60407	0.744424	0.851566	0.67868	1.06669
ENSBTAT00000000490	3.38267	2.69671	3.33601	5.04674	4.53479	4.58105	3.13846	4.72086
ENSBTAT00000000491	2.88025	3.56752	2.18012	1.84431	1.56851	1.39478	2.87596	1.60253
ENSBTAT00000000492	0.387327	0.318865	0.0954557	0.393615	0.0560918	0.133133	0.267216	0.19428
ENSBTAT00000000493	3.60179	3.19835	3.46059	3.21021	3.32806	3.11753	3.42024	3.2186
ENSBTAT00000000497	7.09268	6.5629	6.66904	3.10629	3.17088	3.18715	6.77488	3.15478
ENSBTAT00000000498	3.46114	3.53925	3.57137	3.95765	3.84634	3.79162	3.52392	3.8652
ENSBTAT00000000499	2.08841	2.29798	2.19681	1.19433	1.56844	0.745768	2.1944	1.16951
ENSBTAT00000000500	3.50309	3.29717	2.72913	2.22927	2.29652	1.89745	3.17646	2.14108
ENSBTAT00000000502	3.16889	3.47399	2.84916	4.11314	3.95085	3.91886	3.16402	3.99429
ENSBTAT00000000504	3.03768	3.18873	3.18723	3.34141	3.5169	3.38234	3.13788	3.41355
ENSBTAT00000000506	6.60239	6.11285	6.0841	4.00718	3.29215	3.43163	6.26645	3.57699
ENSBTAT00000000507	2.37271	2.04567	2.27386	3.58682	3.03555	3.1925	2.23075	3.27163
ENSBTAT00000000511	4.53573	3.92297	3.75624	3.28027	3.21518	2.60436	4.07165	3.03327
ENSBTAT00000000513	0.317753	0.260682	0.28578	0	0	0.394287	0.288072	0.131429
ENSBTAT00000000518	4.28524	4.32408	4.42095	4.17797	4.49988	3.71307	4.34343	4.13031
ENSBTAT00000000519	3.56086	3.78271	3.76697	4.11574	4.00703	3.91272	3.70351	4.01183
ENSBTAT00000000526	2.49499	2.87192	2.75926	3.63	3.71747	3.47153	2.70873	3.60633
ENSBTAT00000000527	3.98556	3.88165	3.8799	3.73399	3.672	3.37986	3.9157	3.59528
ENSBTAT00000000528	0.18638	0.288949	0.166902	0	0.19822	0	0.214077	0.0660733
ENSBTAT00000000529	0.140421	0.219262	0.347496	0.122095	0.240603	0	0.235726	0.120899
ENSBTAT00000000533	4.80361	4.76542	4.36687	4.7733	4.66553	4.8107	4.6453	4.74984
ENSBTAT00000000534	1.46543	1.8926	1.88463	1.57815	1.38772	1.30423	1.74756	1.42337
ENSBTAT00000000538	0.682973	0.656726	0.366857	1.8765	1.31837	0.745004	0.568852	1.31329
ENSBTAT00000000540	0	0.042525	0.300581	0.253526	0.357643	0.096619	0.114369	0.235929
ENSBTAT00000000541	5.68309	5.77835	5.85937	5.21482	5.52514	5.33814	5.7736	5.35937
ENSBTAT00000000543	2.75904	2.70671	3.14824	2.03807	2.19762	1.87684	2.87133	2.03751
ENSBTAT00000000545	0.927057	0.851778	0.712515	0.497691	0.556352	0.251117	0.83045	0.435053
ENSBTAT00000000546	0.274206	0.881686	0.246567	0	0	0.185952	0.467486	0.0619838
ENSBTAT00000000549	0.882645	0.963634	1.48637	1.33946	0.794616	0	1.11088	0.71136
ENSBTAT00000000555	0.555536	0.499796	1.07819	0.35076	0.615526	0.815567	0.711173	0.593951
ENSBTAT00000000556	11.2751	11.0102	10.1505	5.22117	5.7336	4.93208	10.8119	5.29562
ENSBTAT00000000557	1.617	0.89319	1.59406	4.46285	3.71534	3.56211	1.36808	3.91343
ENSBTAT00000000558	3.27176	2.96599	2.98658	2.69214	2.56877	2.53402	3.07478	2.59831
ENSBTAT00000000560	0	0	0	2.75138	1.86427	1.54116	0	2.05227
ENSBTAT00000000561	5.81856	5.35347	5.19151	0.812458	0.451565	0.198991	5.45451	0.487671
ENSBTAT00000000563	3.29956	3.33365	3.49662	3.07635	2.99106	2.83034	3.37661	2.96592
ENSBTAT00000000564	0.487176	0.718348	0.715832	0.643293	0.320433	0.436661	0.640452	0.466795
ENSBTAT00000000566	3.12684	2.77209	2.3187	9.92234	9.22498	9.01811	2.73921	9.38847
ENSBTAT00000000568	3.10843	2.08801	2.27821	2.07265	1.72937	1.81471	2.49155	1.87224
ENSBTAT00000000569	0.498495	0.0925379	0.0348161	1.55901	1.43691	1.74914	0.208616	1.58169
ENSBTAT00000000570	1.78514	1.54244	1.55797	2.29703	2.62452	2.22112	1.62852	2.38089
ENSBTAT00000000573	1.13784	0.776004	0.875291	4.44506	5.33797	4.08921	0.929713	4.62408
ENSBTAT00000000576	6.10954	6.18564	5.9747	4.06106	4.53514	3.76955	6.08996	4.12192
ENSBTAT00000000578	2.29657	1.64983	2.04866	2.78494	2.8618	2.38746	1.99836	2.67807
ENSBTAT00000000579	3.5712	3.70694	3.51427	3.91997	3.91846	4.05955	3.59747	3.966
ENSBTAT00000000581	5.63017	5.6919	5.27568	6.11155	6.05506	6.15051	5.53258	6.10571
ENSBTAT00000000582	0.629508	1.05221	0.939432	0.276037	0.827899	1.09662	0.873716	0.733518
ENSBTAT00000000583	2.26555	2.16889	2.57456	2.44026	1.58108	1.49381	2.33633	1.83838
ENSBTAT00000000588	1.88843	2.16904	2.60126	0.975233	1.30794	1.0173	2.21958	1.10016
ENSBTAT00000000589	7.59111	6.65112	3.54482	2.94534	3.00324	1.67632	5.92902	2.54164
ENSBTAT00000000595	2.15185	0.581663	1.7793	0	0	0	1.50427	0
ENSBTAT00000000596	6.83056	6.77083	6.35736	6.62261	6.61093	6.51248	6.65292	6.58201
ENSBTAT00000000598	1.58451	1.92741	2.06159	2.48089	2.57038	2.74016	1.85784	2.59714
ENSBTAT00000000600	2.85125	3.28152	2.99553	3.36874	3.72582	3.40199	3.04277	3.49885
ENSBTAT00000000601	1.16773	1.50385	1.59977	2.17374	2.76054	2.31376	1.42378	2.41601
ENSBTAT00000000602	1.09565	1.01475	0.919335	0.730403	0.661823	0	1.00991	0.464075
ENSBTAT00000000604	0.551889	0.866135	1.28343	0.168951	0.880653	0.48883	0.900485	0.512811
ENSBTAT00000000605	2.65724	2.73134	2.51767	0	0	0	2.63541	0
ENSBTAT00000000606	3.43946	3.29502	3.41077	3.04115	2.98382	2.93639	3.38175	2.98712
ENSBTAT00000000607	3.11849	2.99406	3.27954	2.52433	2.15399	1.90749	3.1307	2.19527
ENSBTAT00000000611	3.43932	4.04873	4.16948	3.50418	3.51593	3.22169	3.88584	3.41393
ENSBTAT00000000612	2.5059	2.38464	2.35369	3.26715	3.06399	3.5706	2.41475	3.30058
ENSBTAT00000000617	0.608051	0.833387	0.676955	1.28516	0.387481	0.808743	0.706131	0.827128
ENSBTAT00000000619	1.12219	1.12979	1.14622	0.257884	0.405845	0.219889	1.13273	0.29454
ENSBTAT00000000626	0.80191	0.000239553	1.05744	1.40398	1.41266	1.59996	0.619862	1.4722
ENSBTAT00000000628	3.9114	3.86299	3.91347	3.84578	3.89531	3.91628	3.89595	3.88579
ENSBTAT00000000630	3.84365	4.0695	3.59291	3.43547	3.5233	3.40653	3.83535	3.4551
ENSBTAT00000000631	5.86413	6.12085	5.89297	2.4534	2.29056	2.00347	5.95932	2.24915
ENSBTAT00000000637	2.34355	2.28778	2.08821	2.33558	2.40164	2.21196	2.23985	2.3164
ENSBTAT00000000639	1.80153	1.66331	2.04229	3.00961	3.28005	3.09549	1.83571	3.12838
ENSBTAT00000000643	2.02239	2.05495	2.40769	3.58074	3.25062	3.37888	2.16168	3.40341
ENSBTAT00000000648	7.25309	6.2418	5.84304	5.82251	6.0795	5.80649	6.44598	5.90283
ENSBTAT00000000651	3.84971	3.96038	4.30797	2.85474	3.19244	3.45572	4.03936	3.16763
ENSBTAT00000000662	7.0104	6.99994	6.84001	2.49758	2.0029	1.49173	6.95012	1.9974
ENSBTAT00000000669	1.163	0.484702	0.287845	1.05974	0.191045	0.220407	0.645183	0.490398
ENSBTAT00000000670	0.247183	0.678587	0.661104	0.680149	0.196301	0.235091	0.528958	0.370514
ENSBTAT00000000673	0	0.237078	0	0	1.30492	0	0.0790259	0.434973
ENSBTAT00000000677	0.193029	0.0608433	0.0671563	0.0433579	0	0.077339	0.107009	0.0402323
ENSBTAT00000000679	2.2632	2.46528	2.41349	3.19658	3.70779	3.39562	2.38066	3.43333
ENSBTAT00000000683	1.87382	1.94815	1.45376	2.74744	2.89063	2.92264	1.75858	2.85357
ENSBTAT00000000686	3.91307	4.08969	4.13128	3.44069	3.56834	3.31315	4.04468	3.44073
ENSBTAT00000000687	2.92644	2.57592	3.0711	3.57359	3.7339	3.35316	2.85782	3.55355
ENSBTAT00000000688	5.3491	3.98933	4.41344	4.68561	4.533	4.62444	4.58395	4.61435
ENSBTAT00000000690	1.70868	2.55772	2.68753	2.44613	2.34244	2.65656	2.31797	2.48171
ENSBTAT00000000691	0.777471	1.28319	0.916979	0.935332	1.11961	1.2002	0.992545	1.08505
ENSBTAT00000000695	0.28608	0	0.17619	0	0	0	0.15409	0
ENSBTAT00000000697	4.4131	3.9619	3.76569	2.61545	3.21508	3.01965	4.0469	2.95006
ENSBTAT00000000700	5.82081	5.76325	5.95252	4.20274	4.24175	4.17087	5.84553	4.20512
ENSBTAT00000000703	0.284235	0.0495756	0	0.0356342	0	0	0.11127	0.0118781
ENSBTAT00000000704	0.0397151	0.0319575	0	0	0	0	0.0238909	0
ENSBTAT00000000705	3.5968	3.65116	3.23759	3.60368	3.9832	4.0505	3.49518	3.87913
ENSBTAT00000000709	4.95998	5.10218	5.05262	5.7947	6.00653	6.08634	5.03826	5.96252
ENSBTAT00000000714	8.29902	8.43001	8.46789	3.65867	4.26636	4.19999	8.39897	4.04167
ENSBTAT00000000718	4.51398	4.48144	4.49881	3.89055	4.11982	4.12882	4.49808	4.0464
ENSBTAT00000000721	8.18691	8.16008	8.18342	6.90846	6.79202	6.3358	8.1768	6.67876
ENSBTAT00000000722	3.97731	4.17726	3.97753	3.34505	3.47341	3.63811	4.04403	3.48552
ENSBTAT00000000730	6.36368	6.30116	6.16801	5.57653	5.86957	5.85166	6.27762	5.76592
ENSBTAT00000000731	3.98384	3.85721	3.62154	6.42127	6.40898	5.89719	3.82086	6.24248
ENSBTAT00000000732	0.982465	1.15448	1.21322	1.57161	1.49577	1.49397	1.11672	1.52045
ENSBTAT00000000733	4.14755	4.06889	4.19232	3.92968	4.00313	3.71212	4.13626	3.88164
ENSBTAT00000000734	0.993229	1.52313	2.32787	1.44417	1.49263	1.48338	1.61474	1.47339
ENSBTAT00000000735	1.59589	1.85351	2.02078	3.1198	3.17779	3.06193	1.82339	3.11984
ENSBTAT00000000737	0.901085	0.559181	1.1585	0.890377	0.733389	0.493698	0.872922	0.705821
ENSBTAT00000000738	3.96266	3.37525	4.18763	2.97001	3.13082	3.19787	3.84184	3.09957
ENSBTAT00000000740	1.23261	1.35457	1.2916	1.5329	2.07377	1.93118	1.29293	1.84595
ENSBTAT00000000742	2.93528	3.01944	3.44408	3.28253	2.47326	2.53783	3.13293	2.76454
ENSBTAT00000000744	3.48643	2.93852	2.77906	1.16684	1.14567	0.201379	3.068	0.837963
ENSBTAT00000000749	9.59992e-05	5.23841e-07	8.19775e-05	1.6723e-07	3.139e-08	2.12387e-13	5.95002e-05	6.62067e-08
ENSBTAT00000000752	1.09192	0.996721	0.853031	0.794478	0.888482	0.868777	0.980556	0.850579
ENSBTAT00000000753	0.938444	0.836677	0.0394664	1.18389	0.655029	0.606614	0.604862	0.815179
ENSBTAT00000000755	3.74974	3.79442	4.0621	3.6529	3.81107	3.57233	3.86875	3.67877
ENSBTAT00000000756	0.180177	0.118226	0.0665837	0.27788	0.340427	0.0234996	0.121662	0.213935
ENSBTAT00000000774	0.939779	1.21786	1.13212	2.04597	2.22555	2.21553	1.09659	2.16235
ENSBTAT00000000779	0.216721	0.0909843	0.194107	0	0	0	0.167271	0
ENSBTAT00000000780	1.3357	0.561755	1.13991	0.0696098	0.433336	0.847506	1.01246	0.45015
ENSBTAT00000000782	1.32485	0.905965	1.4511	0.197128	0.59847	0.212155	1.2273	0.335918
ENSBTAT00000000786	4.15605	4.04843	4.09834	3.56184	3.26423	3.34715	4.10094	3.39107
ENSBTAT00000000790	7.60031	6.66235	6.39525	7.51758	7.2477	7.15065	6.88597	7.30531
ENSBTAT00000000791	6.96857	6.8029	7.19612	6.77854	6.59741	6.8218	6.9892	6.73258
ENSBTAT00000000793	2.05996	1.77605	2.01748	0.22325	0.286563	0.137122	1.95116	0.215645
ENSBTAT00000000795	3.53578	3.53686	3.96204	4.60808	4.56482	4.95213	3.67823	4.70834
ENSBTAT00000000796	0.117761	0.585462	0.294548	2.77752	2.367	3.13902	0.33259	2.76118
ENSBTAT00000000799	5.07943	4.79073	4.77885	3.78968	3.69263	3.46548	4.883	3.64926
ENSBTAT00000000800	4.60119	4.66427	4.55915	2.96429	3.24598	2.55877	4.6082	2.92302
ENSBTAT00000000802	2.76635	2.8221	2.45351	1.75025	1.25676	1.7119	2.68066	1.57297
ENSBTAT00000000804	0	0.112693	0.704066	0.162049	0.276503	0.596488	0.272253	0.345013
ENSBTAT00000000805	4.82966	4.69192	4.79669	4.57887	4.35962	4.0956	4.77276	4.3447
ENSBTAT00000000809	2.34628	2.31536	2.15603	2.50756	1.68013	1.88956	2.27256	2.02575
ENSBTAT00000000814	9.41263	9.37443	9.21633	9.63078	9.64751	9.79414	9.33446	9.69081
ENSBTAT00000000816	0.0565752	0	0.0503422	0.156597	0	0.482085	0.0356391	0.212894
ENSBTAT00000000819	0.803739	0.774652	0.412568	1.5635	1.60935	1.70432	0.663653	1.62573
ENSBTAT00000000821	0.288108	0.50339	0.875539	0.173126	0.700886	0.98538	0.555679	0.619798
ENSBTAT00000000824	2.02843	1.16111	1.24341	1.21224	1.8986	2.50952	1.47765	1.87345
ENSBTAT00000000829	0.895162	0.707162	1.31901	2.66727	2.26327	1.94916	0.973778	2.29323
ENSBTAT00000000830	1.10901	1.17918	1.29389	1.58345	1.78455	1.76373	1.19403	1.71058
ENSBTAT00000000831	5.76895	5.66942	5.73696	5.22132	5.38871	5.56706	5.72511	5.39236
ENSBTAT00000000833	1.05359	0.813891	1.15986	3.36529	4.52036	3.9685	1.00911	3.95138
ENSBTAT00000000837	0.352151	0.0523793	0.193015	0.336165	0.257604	0.191612	0.199182	0.261794
ENSBTAT00000000841	4.86648	4.93255	4.64977	5.37475	5.54953	5.19835	4.81627	5.37421
ENSBTAT00000000842	4.03069	4.10665	3.52695	4.67322	4.38789	4.62472	3.88809	4.56195
ENSBTAT00000000843	0.574816	0.783089	0.786478	1.19184	1.88589	2.62785	0.714794	1.90186
ENSBTAT00000000845	3.70115	3.61664	3.76476	2.91162	2.98722	2.58903	3.69418	2.82929
ENSBTAT00000000847	1.05506	1.56279	0	1.23855	0.553703	0	0.872619	0.597419
ENSBTAT00000000849	1.83989	2.26968	1.92354	4.14539	4.30893	4.71706	2.01103	4.39046
ENSBTAT00000000851	3.00789	2.69738	3.07456	1.38298	1.45603	0.558246	2.92661	1.13242
ENSBTAT00000000852	3.35697	3.52133	3.04331	3.18754	3.14356	3.21528	3.3072	3.18213
ENSBTAT00000000853	2.80589	2.74491	2.84719	1.85427	1.72499	1.39361	2.79933	1.65763
ENSBTAT00000000855	1.12407	1.0159	1.28559	0.660375	0.366557	0.431078	1.14185	0.486003
ENSBTAT00000000857	0.534981	0.914158	0.626251	1.47454	1.86973	1.93917	0.691797	1.76115
ENSBTAT00000000858	1.856	2.37422	1.91326	2.19202	2.6151	2.60626	2.04783	2.47113
ENSBTAT00000000859	4.34142	3.25389	3.34714	1.27024	1.28464	1.01715	3.64748	1.19068
ENSBTAT00000000860	4.12065	4.24384	4.25827	3.24013	3.0822	3.17881	4.20759	3.16705
ENSBTAT00000000861	0.176592	0.196968	0.157803	0	0.108526	0.174502	0.177121	0.0943428
ENSBTAT00000000862	0.36975	0.269223	0.175918	0.273905	0.22071	0.604204	0.271631	0.366273
ENSBTAT00000000867	0	0	0	1.76952	0.655168	1.72408	0	1.38292
ENSBTAT00000000869	1.78843	1.49649	1.59215	2.67892	2.98373	1.97635	1.62569	2.54633
ENSBTAT00000000872	3.80992	3.73874	3.69649	3.23692	3.37246	3.20025	3.74838	3.26988
ENSBTAT00000000874	0.0719183	0.219262	0	0.27031	0	0.252006	0.0970601	0.174105
ENSBTAT00000000876	2.13081	1.85432	2.07557	2.14223	1.92551	1.30564	2.02023	1.79113
ENSBTAT00000000878	0.852621	0	0.0909573	1.56473	1.84679	1.94399	0.314526	1.78517
ENSBTAT00000000891	2.1886	2.10322	1.98768	1.80516	1.72674	1.24158	2.09317	1.59116
ENSBTAT00000000897	2.28826	2.18027	2.2148	1.90045	1.768	1.39284	2.22778	1.6871
ENSBTAT00000000901	10.2976	10.1321	9.78072	8.0224	8.02844	8.02199	10.0702	8.02427
ENSBTAT00000000902	1.98302	2.08928	1.3636	3.87559	3.70069	2.95632	1.81197	3.51087
ENSBTAT00000000906	2.84476	2.83912	2.82021	2.47398	2.58229	2.25848	2.8347	2.43825
ENSBTAT00000000909	5.30208	4.93001	4.66921	2.85246	2.53805	2.12934	4.9671	2.50661
ENSBTAT00000000910	2.89439	2.86999	3.03029	2.86883	3.16484	3.23996	2.93155	3.09121
ENSBTAT00000000917	5.25433	4.82176	4.67516	4.03777	4.27305	4.31408	4.91708	4.2083
ENSBTAT00000000918	1.76623	1.5018	1.40772	2.10333	2.42698	2.36742	1.55858	2.29924
ENSBTAT00000000919	2.4214	2.62788	2.09594	2.24053	2.61753	2.85863	2.38174	2.57223
ENSBTAT00000000923	1.09922	1.23368	1.1168	1.86492	1.9138	2.08105	1.1499	1.95326
ENSBTAT00000000925	6.4823	6.23798	6.28711	5.65411	5.72576	5.73857	6.3358	5.70614
ENSBTAT00000000926	5.85972	5.5573	5.86424	4.34147	4.54144	4.17276	5.76042	4.35189
ENSBTAT00000000927	5.70373	5.31525	5.31982	5.85993	5.71653	5.19533	5.44627	5.5906
ENSBTAT00000000929	4.60002	4.15036	3.6466	2.48764	2.61619	3.52038	4.13233	2.87474
ENSBTAT00000000930	4.07747	3.59359	4.01111	3.48765	3.17256	3.118	3.89406	3.25941
ENSBTAT00000000932	6.90903	6.66309	6.9438	0.0919691	0.0476503	1.97247	6.83864	0.704029
ENSBTAT00000000935	3.97273	4.03879	3.78343	6.36509	6.28593	6.10357	3.93165	6.25153
ENSBTAT00000000937	0	0.100714	0.180534	0	0.202261	0.0525792	0.0937492	0.0849467
ENSBTAT00000000938	2.85026	3.09923	2.78427	3.32412	3.4688	3.47244	2.91125	3.42179
ENSBTAT00000000941	2.38982	2.32412	2.10758	3.48197	3.69188	3.41006	2.27384	3.52797
ENSBTAT00000000943	4.4295	4.65188	4.61075	5.96443	5.47317	5.64515	4.56404	5.69425
ENSBTAT00000000944	5.5897	4.12263	3.79961	6.80476	6.82273	6.7663	4.50398	6.79793
ENSBTAT00000000946	0	0	0	0.196883	0	0.144174	0	0.113686
ENSBTAT00000000950	4.54911	3.76164	3.67844	5.64698	5.3481	5.34459	3.9964	5.44656
ENSBTAT00000000955	1.4912	1.45114	1.31336	1.06451	1.51467	1.03353	1.41857	1.20424
ENSBTAT00000000956	3.84823	3.68309	3.65426	4.54288	4.41624	4.76158	3.72853	4.57356
ENSBTAT00000000957	1.54479	1.29373	1.5349	2.40541	2.46977	1.67128	1.45781	2.18215
ENSBTAT00000000958	0.0341006	0.157249	0.0599956	0.0195249	0.115849	0	0.0837819	0.0451246
ENSBTAT00000000963	2.51053	2.79175	2.65386	2.70789	2.82608	2.78205	2.65204	2.77201
ENSBTAT00000000967	1.84692	2.10859	1.84021	1.94661	1.92229	2.07814	1.93191	1.98235
ENSBTAT00000000969	2.61936	2.76731	2.76421	2.63412	2.63027	2.2752	2.71696	2.5132
ENSBTAT00000000971	0	0	0	0	0.0507778	0.432983	0	0.161254
ENSBTAT00000000973	3.65099	4.20796	4.96467	0.0934592	0.113875	0.491329	4.27454	0.232888
ENSBTAT00000000975	2.452	2.21689	2.00923	0	0	0	2.22604	0
ENSBTAT00000000977	1.4976	1.80735	2.70726	2.31701	2.18368	2.60968	2.00407	2.37012
ENSBTAT00000000982	1.91281	1.90341	1.56423	2.79015	2.85131	2.34566	1.79348	2.66237
ENSBTAT00000000988	3.94944	2.77375	2.88095	4.23573	4.40916	4.52049	3.20138	4.38846
ENSBTAT00000000989	4.43866	4.26073	4.2765	4.11235	3.75262	3.50741	4.3253	3.79079
ENSBTAT00000000991	4.42511	4.76628	4.75278	4.41404	4.61887	4.46846	4.64806	4.50046
ENSBTAT00000000992	2.77428	2.44398	2.34557	3.04538	2.78629	2.93583	2.52128	2.9225
ENSBTAT00000000993	4.47871	3.55799	3.40402	5.8693	6.97384	6.27234	3.81357	6.37183
ENSBTAT00000000994	5.54702	5.30852	5.75465	6.69091	6.67114	6.58447	5.53673	6.64884
ENSBTAT00000000995	0	0	0.0741906	0.0958135	0.736565	0.705183	0.0247302	0.51252
ENSBTAT00000000997	0	0.447672	0.56848	1.15013	0.555985	1.58475	0.338717	1.09696
ENSBTAT00000000999	0.540544	0.169389	0.35604	0.886778	1.14542	1.15999	0.355324	1.06406
ENSBTAT00000001000	2.55414	3.00336	2.5133	2.18421	2.43996	2.3332	2.69026	2.31912
ENSBTAT00000001001	0.130628	0.292564	0.336804	0.671278	8.04785e-05	3.35496e-05	0.253332	0.223797
ENSBTAT00000001006	2.57234	2.70668	3.20146	3.09089	2.83943	2.92649	2.82682	2.95227
ENSBTAT00000001007	5.83247	5.59485	5.88283	4.78821	4.15844	4.37519	5.77005	4.44062
ENSBTAT00000001013	3.07639	2.83305	2.90989	3.30249	2.94772	2.37792	2.93977	2.87605
ENSBTAT00000001018	5.3351	5.09726	4.74868	4.4837	4.31435	4.47341	5.06035	4.42382
ENSBTAT00000001019	4.71387	4.26598	4.50238	3.08073	2.55231	2.29101	4.49408	2.64135
ENSBTAT00000001024	1.8866	1.73184	1.50928	1.38757	1.35942	1.46933	1.70924	1.40544
ENSBTAT00000001031	0.135603	0.707932	0.524009	0.988263	1.09135	0.95227	0.455848	1.01063
ENSBTAT00000001034	7.33144	7.00714	7.29002	7.69764	7.69718	7.61726	7.20953	7.6707
ENSBTAT00000001037	0.592223	0.690068	0	0.56279	1.73469	0	0.42743	0.765825
ENSBTAT00000001038	4.14819	3.98308	4.39734	5.74736	6.27542	6.31566	4.17621	6.11281
ENSBTAT00000001039	2.73678	2.8728	2.84186	3.58596	3.89903	3.609	2.81715	3.698
ENSBTAT00000001040	3.8883	3.98795	3.8388	3.53776	3.65626	3.42855	3.90502	3.54085
ENSBTAT00000001044	0.31908	0.452966	0.376479	0.653243	0.534789	0.442641	0.382842	0.543558
ENSBTAT00000001045	4.02498	3.89301	4.22733	3.69352	3.42836	3.38439	4.04844	3.50209
ENSBTAT00000001047	3.01135	3.13307	3.17774	2.20357	2.12744	1.78035	3.10739	2.03712
ENSBTAT00000001048	0.0912497	0	0.158331	0.249879	0.222756	0.268012	0.0831934	0.246882
ENSBTAT00000001052	1.34377	1.47131	1.51396	2.11967	2.37651	2.61113	1.44301	2.3691
ENSBTAT00000001054	4.97271	4.97679	5.17274	4.74061	4.90859	4.53974	5.04075	4.72965
ENSBTAT00000001057	1.85121	1.8398	1.63651	4.0042	3.65715	3.68865	1.77584	3.78333
ENSBTAT00000001061	1.97041	2.31368	1.55238	2.95386	3.38215	3.10442	1.94549	3.14681
ENSBTAT00000001063	3.06655	5.19191	4.63915	2.26982	2.18731	2.10449	4.2992	2.1872
ENSBTAT00000001064	2.80995	2.75388	2.74688	2.78835	2.65432	3.23276	2.77024	2.89181
ENSBTAT00000001065	0	0.297002	0	0	0.204399	1.18752	0.0990008	0.463973
ENSBTAT00000001066	5.59257	5.58075	5.57522	5.29274	5.39063	5.26673	5.58284	5.3167
ENSBTAT00000001068	2.74205	2.28503	1.74944	3.79491	4.07715	3.60002	2.25884	3.82403
ENSBTAT00000001069	6.10832	6.54148	6.50845	4.2278	6.28504	6.44704	6.38608	5.65329
ENSBTAT00000001070	0.0829421	0.0669691	0	0.0485056	0	0	0.0499704	0.0161685
ENSBTAT00000001071	4.94761	4.43572	4.70888	4.36787	4.41867	3.92689	4.6974	4.23781
ENSBTAT00000001076	4.42971	4.43811	4.74345	2.53562	2.66441	3.04771	4.53709	2.74925
ENSBTAT00000001080	2.19552	1.73908	1.86011	2.58047	2.35284	3.10962	1.93157	2.68098
ENSBTAT00000001081	1.58578	0.724609	1.32135	3.33266	1.13046	1.0613	1.21058	1.84147
ENSBTAT00000001083	0	0.242028	0.418724	0.121946	0.475173	0.307856	0.220251	0.301658
ENSBTAT00000001085	1.82569	1.7392	2.01622	2.05199	1.87652	1.88577	1.86037	1.9381
ENSBTAT00000001086	3.99996	4.12141	4.56026	3.70091	4.06837	3.90881	4.22721	3.8927
ENSBTAT00000001087	0.313511	0.256886	0.147692	0.316834	0.667277	0.105376	0.239363	0.363162
ENSBTAT00000001088	6.00026	5.9481	5.9088	5.41184	5.10053	5.91435	5.95238	5.47557
ENSBTAT00000001090	2.65956	2.77138	2.82204	2.57669	2.15404	1.63006	2.751	2.12026
ENSBTAT00000001091	4.5077	3.97442	3.72701	2.52727	2.17876	2.06224	4.06971	2.25609
ENSBTAT00000001093	5.03309	5.09338	4.80904	5.33404	5.24389	5.40574	4.9785	5.32789
ENSBTAT00000001094	4.1271	4.00755	4.01194	3.7219	3.67147	2.67537	4.04886	3.35625
ENSBTAT00000001095	0.545326	0.886046	1.0713	2.39968	2.9211	3.00366	0.834223	2.77481
ENSBTAT00000001096	2.19176	2.58859	2.34611	3.39422	3.48971	3.26192	2.37549	3.38195
ENSBTAT00000001098	4.36335	3.98715	4.011	5.60307	5.59395	5.47623	4.1205	5.55775
ENSBTAT00000001099	2.26009	2.06488	1.76009	3.08611	2.99033	3.02537	2.02835	3.03393
ENSBTAT00000001108	0.530417	1.41396	2.1863	0.774316	0.459717	0.0859918	1.37689	0.440008
ENSBTAT00000001113	5.09046	5.00945	5.05987	4.59956	4.68185	4.25617	5.05326	4.51253
ENSBTAT00000001114	1.5483	2.24558	2.40369	1.59129	1.78233	1.70322	2.06586	1.69228
ENSBTAT00000001118	1.07379	0.29859	0.661194	1.15095	1.02279	1.1659	0.677857	1.11321
ENSBTAT00000001120	0	0	0	0.749041	0.369134	1.32516	0	0.814445
ENSBTAT00000001121	8.20338	8.18972	8.02775	6.17226	6.0118	5.82493	8.14028	6.003
ENSBTAT00000001128	7.27166	7.30581	7.02972	5.14653	4.7728	4.7828	7.20239	4.90071
ENSBTAT00000001130	4.91244	4.84518	5.01256	4.50711	4.46431	4.27451	4.9234	4.41531
ENSBTAT00000001132	3.33676	3.56468	3.47325	3.86095	3.91624	4.21366	3.45823	3.99695
ENSBTAT00000001137	0.187718	0.483588	0.0982588	0.371339	0.856826	0.488989	0.256522	0.572385
ENSBTAT00000001140	5.69029	5.09538	4.88864	2.71937	2.77238	2.96568	5.22477	2.81914
ENSBTAT00000001141	1.02484	1.30075	1.33998	0.327934	1.11997	0.28039	1.22186	0.576099
ENSBTAT00000001142	2.1971	2.15895	2.19985	1.91134	1.66654	1.57684	2.1853	1.71824
ENSBTAT00000001146	3.72278	2.43869	2.61407	1.57841e-08	3.23275e-08	3.09477e-08	2.92518	2.63531e-08
ENSBTAT00000001147	2.30375	1.95988	1.7857	2.35693	2.10126	2.43787	2.01644	2.29869
ENSBTAT00000001155	0.0984111	0.360041	0.460765	0.61612	0.845376	1.01231	0.306405	0.824602
ENSBTAT00000001156	1.26205	1.60495	1.54239	1.38885	1.53001	1.37686	1.4698	1.43191
ENSBTAT00000001158	3.52928	3.98643	3.68971	3.62294	3.73415	3.48339	3.73514	3.61349
ENSBTAT00000001160	0	0	0.217084	0	0.307114	0.0808488	0.0723614	0.129321
ENSBTAT00000001161	0.220622	0.155296	0.299227	1.79099	1.9324	2.37228	0.225048	2.03189
ENSBTAT00000001164	2.58869	2.15006	2.72871	3.95416	3.97895	3.77821	2.48915	3.90377
ENSBTAT00000001166	1.50917	1.66178	1.73517	1.1221	1.08992	0.959084	1.63537	1.05703
ENSBTAT00000001167	2.78322	3.06861	3.2481	2.01914	2.08499	1.06648	3.03331	1.72354
ENSBTAT00000001168	4.97816	5.02148	4.77641	3.25861	3.41862	3.0607	4.92535	3.24597
ENSBTAT00000001169	5.58098	5.61213	5.41883	4.58853	4.62671	4.68832	5.53731	4.63452
ENSBTAT00000001170	4.53136	4.54619	5.04405	5.88265	5.39645	5.72119	4.7072	5.66676
ENSBTAT00000001172	4.36898	4.1861	4.19127	3.56893	3.69762	3.53921	4.24878	3.60192
ENSBTAT00000001176	2.12871	2.17975	2.05541	0.876338	0.718124	1.06385	2.12129	0.886106
ENSBTAT00000001184	0.155485	0.126135	0	0.811858	0.490986	0.916082	0.0938733	0.739642
ENSBTAT00000001187	9.72674	9.52474	9.72937	7.46188	7.56387	7.36664	9.66028	7.46413
ENSBTAT00000001188	6.26541e-06	9.71552e-07	1.24068e-05	4.21882e-06	5.62321e-06	7.08103e-07	6.54794e-06	3.51671e-06
ENSBTAT00000001189	1.70862	1.55987	1.49937	2.45138	2.288	2.34296	1.58929	2.36078
ENSBTAT00000001190	1.72538	1.09945	1.4128	2.57465	2.56852	2.37548	1.41255	2.50622
ENSBTAT00000001191	2.47965	1.77685	2.1769	4.3181	4.48522	4.11916	2.14447	4.30749
ENSBTAT00000001193	2.11683	2.75887	2.50707	3.30104	3.46661	3.95421	2.46092	3.57395
ENSBTAT00000001199	0.194021	0.46416	0.487037	0.587904	0.526821	0.490954	0.381739	0.535226
ENSBTAT00000001200	0.575108	0.551238	0.820828	1.21155	1.2481	1.19593	0.649058	1.21853
ENSBTAT00000001202	0	0	0	3.81096	3.66181	3.63875	0	3.70384
ENSBTAT00000001205	4.30152	4.26768	4.29503	4.94393	4.70245	4.93262	4.28807	4.85967
ENSBTAT00000001208	8.87703	8.85411	8.80938	7.10362	7.58959	7.15141	8.84684	7.28154
ENSBTAT00000001212	1.59043	1.5514	1.92653	1.95277	2.29707	1.73233	1.68945	1.99406
ENSBTAT00000001214	1.15073	0.9656	0.909492	2.19024	1.47063	2.03594	1.00861	1.89894
ENSBTAT00000001218	2.64637	2.37315	2.79011	2.77964	2.66065	2.6863	2.60321	2.70886
ENSBTAT00000001224	2.73612	2.12522	2.54101	2.39511	2.88207	2.62992	2.46745	2.6357
ENSBTAT00000001235	0.221376	0	0.212806	0	0.398996	0	0.144727	0.132999
ENSBTAT00000001237	4.73558	4.59742	4.7457	3.23348	3.1661	2.65086	4.6929	3.01682
ENSBTAT00000001238	0.606888	0.879869	1.05958	0.0716837	0.444892	0.410843	0.848778	0.309139
ENSBTAT00000001241	3.0951	3.34261	3.51251	4.24011	4.18865	4.55753	3.31674	4.32876
ENSBTAT00000001242	2.57869	2.38469	2.84925	2.45309	2.36291	2.09125	2.60421	2.30242
ENSBTAT00000001245	3.92969	4.07311	3.91411	3.37426	3.44879	3.10657	3.9723	3.30987
ENSBTAT00000001246	6.11067	6.08749	5.82188	4.123	4.38395	4.12748	6.00668	4.21148
ENSBTAT00000001247	2.06054	2.26021	2.31063	1.77146	1.94302	2.26039	2.21046	1.99162
ENSBTAT00000001248	2.32219	1.83062	2.29453	2.51998	2.14797	2.35408	2.14912	2.34067
ENSBTAT00000001250	0.977285	1.27403	1.47062	0.865887	1.14936	1.338	1.24064	1.11775
ENSBTAT00000001252	1.56455	1.6685	2.01521	1.75574	1.74884	1.82459	1.74942	1.77639
ENSBTAT00000001253	5.74478	5.71766	5.73168	6.64691	6.01281	5.85021	5.73137	6.16998
ENSBTAT00000001254	2.68972	2.80353	2.87518	2.81742	2.72205	3.16574	2.78948	2.90174
ENSBTAT00000001255	6.45731	6.33607	6.28048	4.29124	4.34886	3.92026	6.35795	4.18679
ENSBTAT00000001262	0	0.286924	0.314289	0.811382	1.10986	0.789925	0.200404	0.903721
ENSBTAT00000001264	3.01429	3.30297	3.17795	2.77325	3.19736	3.10173	3.16507	3.02411
ENSBTAT00000001266	3.0584	2.81315	2.66814	3.73345	3.1574	2.98826	2.84656	3.29304
ENSBTAT00000001267	0.479418	0.430854	0.395051	0.18342	0.727168	0.257597	0.435107	0.389395
ENSBTAT00000001268	1.56632	2.0636	1.78166	0.704521	0.902713	0.369393	1.80386	0.658876
ENSBTAT00000001269	1.77211	1.9924	0.653589	0	0.607185	0.953502	1.4727	0.520229
ENSBTAT00000001270	4.03679	4.06635	3.92176	1.51058	1.43787	1.12379	4.0083	1.35741
ENSBTAT00000001271	0.484109	0.579736	0.471119	0.500834	0.486508	1.13071	0.511655	0.706016
ENSBTAT00000001274	1.39947	0	0	0	0.258349	0	0.466489	0.0861163
ENSBTAT00000001276	0	0	0.00483082	0	0.00228748	0	0.00161027	0.000762494
ENSBTAT00000001278	0	0	0.0332265	0	0.0557133	0.045998	0.0110755	0.0339038
ENSBTAT00000001281	3.53795	3.44834	3.13491	1.3181	1.68835	1.23028	3.37374	1.41224
ENSBTAT00000001283	0	0.045805	0.0994553	0.40341	2.13859	0.137087	0.0484201	0.89303
ENSBTAT00000001284	2.46629	2.85631	2.67606	3.16188	3.17503	3.32488	2.66622	3.2206
ENSBTAT00000001288	0.171642	0.0943824	0.335433	0.545147	0.117701	0	0.200486	0.220949
ENSBTAT00000001290	4.65246	4.79608	4.46307	4.59107	4.56413	4.36395	4.63721	4.50638
ENSBTAT00000001294	2.9565	3.2305	2.75172	3.2943	3.54353	3.47822	2.97957	3.43868
ENSBTAT00000001296	2.52331	2.83316	2.92268	0.636186	0.98714	2.33225	2.75971	1.31852
ENSBTAT00000001298	2.24531	1.8294	2.08041	4.78748	3.40021	2.82461	2.0517	3.67077
ENSBTAT00000001299	0.602157	7.28219e-05	0.39016	1.68392	0.214061	4.36504e-05	0.330797	0.632674
ENSBTAT00000001300	0.367863	0	0.175258	0	0.108214	1.20577	0.18104	0.437996
ENSBTAT00000001303	7.00109	6.7531	6.45867	5.64048	5.52399	5.12424	6.73762	5.42957
ENSBTAT00000001304	0.256786	0.206148	0.346946	0.76703	0.822631	0.871945	0.26996	0.820535
ENSBTAT00000001309	5.62529	5.62627	5.54547	5.0098	4.88293	4.49088	5.59901	4.79453
ENSBTAT00000001310	0.0891576	0.0623229	0.0581071	0	0.0061873	0	0.0698626	0.00206243
ENSBTAT00000001311	0.924694	1.14211	0.872131	3.00816	2.61667	2.446	0.979646	2.69028
ENSBTAT00000001313	4.40812	4.40582	4.22926	3.75698	3.96686	3.44602	4.34773	3.72329
ENSBTAT00000001315	3.4175	3.73174	3.97291	5.11883	5.27228	5.29342	3.70738	5.22818
ENSBTAT00000001319	1.87605	2.35851	2.36502	2.84635	3.14738	3.5269	2.19986	3.17354
ENSBTAT00000001322	3.14082	2.9809	2.81878	3.94999	3.86244	3.60912	2.98017	3.80718
ENSBTAT00000001324	0	0	0.14901	0	0.105683	0.17006	0.0496699	0.0919143
ENSBTAT00000001325	0	0.0445174	0	0.237586	0.282544	0	0.0148391	0.173377
ENSBTAT00000001327	0.246908	1.08355	0.158175	0.00121623	0.126181	0.540721	0.49621	0.222706
ENSBTAT00000001328	1.84829	1.74578	1.99484	2.065	1.65693	1.49101	1.86297	1.73764
ENSBTAT00000001329	0.000326138	0.000259732	0.744654	0.714161	5.06106e-05	4.28897e-05	0.248413	0.238085
ENSBTAT00000001330	9.48544	9.79066	9.62132	0	0.616049	0.0513682	9.63247	0.222472
ENSBTAT00000001332	3.02392	3.29116	2.84537	3.06631	2.84654	3.13259	3.05348	3.01515
ENSBTAT00000001335	3.09487	2.69646	3.55791	2.57555	2.37155	1.36251	3.11641	2.1032
ENSBTAT00000001336	0.20307	0.265717	0.291258	0.195399	0.35726	0.427413	0.253348	0.326691
ENSBTAT00000001337	1.25074e-05	2.96159e-05	1.00285e-05	4.33532e-06	1.03298e-05	7.90492e-06	1.73839e-05	7.52336e-06
ENSBTAT00000001338	2.00766	2.04879	2.03919	2.15666	2.28403	2.55768	2.03188	2.33279
ENSBTAT00000001339	0.0303705	0	0.154845	0.31282	0.691789	1.22471	0.0617385	0.743105
ENSBTAT00000001343	3.1734	3.3583	3.12586	4.48072	4.51084	4.27202	3.21918	4.42119
ENSBTAT00000001344	3.40808	3.27173	3.50143	3.30555	3.41521	3.36092	3.39375	3.36056
ENSBTAT00000001346	3.72875	3.54122	3.59408	4.50567	4.75405	4.96857	3.62135	4.74277
ENSBTAT00000001347	2.784	2.40208	2.22557	1.84177	1.66689	1.51042	2.47055	1.67303
ENSBTAT00000001348	3.74783	3.54958	3.51641	3.68824	3.72518	3.70518	3.60461	3.7062
ENSBTAT00000001351	0.506757	0.447571	1.33528	0	0.090827	0.163664	0.763204	0.0848302
ENSBTAT00000001353	0	0.350022	0	0	0.109659	1.92994	0.116674	0.679867
ENSBTAT00000001355	2.12235	1.72307	1.68741	3.17631	2.931	2.56368	1.84428	2.89033
ENSBTAT00000001356	2.68465	2.74754	2.81509	2.24772	2.11556	1.81748	2.7491	2.06025
ENSBTAT00000001360	4.18188	4.17713	4.09738	3.39397	3.74345	3.62534	4.15213	3.58759
ENSBTAT00000001366	0	0.109672	0.19604	0	0	1.14634e-06	0.101904	3.82114e-07
ENSBTAT00000001367	0.243503	0.529204	0.795161	0	0.308927	0.301048	0.522623	0.203325
ENSBTAT00000001368	1.1241	0.877888	1.24477	0.895552	1.13275	1.01046	1.08225	1.01292
ENSBTAT00000001371	1.06613	0.223131	0.187475	1.09787	1.16506	1.19978	0.492246	1.15424
ENSBTAT00000001373	11.4542	11.2864	11.3651	1.09043	1.61535	0.577569	11.3686	1.09445
ENSBTAT00000001374	7.15928	6.96789	6.99831	6.42708	6.42226	6.28734	7.04183	6.3789
ENSBTAT00000001376	5.99294	5.9495	5.89172	5.25997	5.11777	5.38209	5.94472	5.25328
ENSBTAT00000001378	1.62101	2.43415	1.88797	1.60638	1.94928	1.3873	1.98104	1.64765
ENSBTAT00000001379	5.47519	5.55797	5.54789	5.23923	5.14843	4.52336	5.52702	4.97034
ENSBTAT00000001380	0.384536	0.167122	0.346766	0	0.219812	0	0.299475	0.0732707
ENSBTAT00000001383	0	0.314625	0.404335	0.391955	0.0852605	0.399481	0.239653	0.292232
ENSBTAT00000001384	3.24013	3.17304	3.26456	2.6361	2.70196	2.69161	3.22591	2.67655
ENSBTAT00000001385	0.124366	0.194903	0	0.337311	0.18922	1.60586	0.106423	0.710798
ENSBTAT00000001386	2.6366	2.39033	2.47845	3.04758	2.92345	2.6565	2.5018	2.87584
ENSBTAT00000001392	0.718029	0.760165	1.05347	0.0743244	0.128347	0.170538	0.843889	0.124403
ENSBTAT00000001393	2.86927	2.74222	2.60861	2.99895	2.94302	2.71142	2.74003	2.88446
ENSBTAT00000001395	0.675109	0.21889	4.09027e-06	6.7089e-05	0	1.02376e-07	0.298001	2.23971e-05
ENSBTAT00000001397	2.82457	2.8627	2.38873	2.33004	2.93869	2.94898	2.692	2.73924
ENSBTAT00000001400	0.3632	0.582711	0.885135	0.573071	0.846835	0.8807	0.610349	0.766869
ENSBTAT00000001404	7.11873	6.68973	6.8418	0.485135	0.194975	0.036222	6.88342	0.238777
ENSBTAT00000001405	7.14143	7.01683	7.15388	5.03125	5.59362	4.95343	7.10405	5.19277
ENSBTAT00000001406	2.75755	2.14382	2.98135	2.831	2.29629	2.77837	2.62757	2.63522
ENSBTAT00000001407	3.69674	3.88053	4.36054	2.36831	2.56449	2.55355	3.97927	2.49545
ENSBTAT00000001409	1.00749	2.25077	1.95307	1.20437	0.406336	1.53991	1.73711	1.05021
ENSBTAT00000001412	0.395847	0.0664669	0.183199	0.644436	0.470218	0.625212	0.215171	0.579956
ENSBTAT00000001414	0.66383	0	0.176025	0.117536	0	0.12642	0.279952	0.0813188
ENSBTAT00000001415	0	0	0	0.0494553	0.0857128	0.104972	0	0.0800468
ENSBTAT00000001416	0	0	0	0	0.0455787	0.350366	0	0.131982
ENSBTAT00000001417	0.631959	0.710153	0.952163	2.13877	2.15706	2.28593	0.764758	2.19392
ENSBTAT00000001420	2.9029	3.09231	3.41944	3.05946	3.61618	3.03356	3.13822	3.2364
ENSBTAT00000001421	2.68244	2.94733	2.83592	2.06911	2.25047	2.22871	2.8219	2.18277
ENSBTAT00000001422	0	0	0.213164	0.143824	0.188314	0.593011	0.0710548	0.308383
ENSBTAT00000001425	1.80674	1.62821	2.14526	1.02971	0.861632	1.86338	1.86007	1.25157
ENSBTAT00000001428	0	0.0649267	0.139915	0	0.0205718	0	0.0682805	0.00685725
ENSBTAT00000001429	8.09062	7.89221	8.01734	0.430834	0.350357	0.855714	8.00006	0.545635
ENSBTAT00000001430	3.17163	2.59489	3.39768	2.42869	2.33719	2.33678	3.05474	2.36756
ENSBTAT00000001431	0.0947372	0	0	0.739031	0.467168	0	0.0315791	0.402066
ENSBTAT00000001432	5.86065	5.50727	5.42059	3.54488	2.72499	2.69076	5.59617	2.98688
ENSBTAT00000001438	0	0.0770733	0	0	0.0638108	0.673659	0.0256911	0.245823
ENSBTAT00000001439	0.862245	0.950788	1.17717	1.14459	0.7051	0.870443	0.996733	0.906713
ENSBTAT00000001440	1.56458	0.743182	1.28019	2.01565	1.34592	1.78765	1.19599	1.71641
ENSBTAT00000001445	0	0	0.1157	0	0.0994653	0	0.0385668	0.0331551
ENSBTAT00000001446	3.77874	3.33894	3.35145	3.20195	3.27896	2.98816	3.48971	3.15636
ENSBTAT00000001447	4.86431	4.95734	5.01201	1.53345	1.68908	2.09003	4.94455	1.77086
ENSBTAT00000001449	6.59735e-05	0.55054	1.44829	5.72575e-08	0.69144	0.445514	0.6663	0.378985
ENSBTAT00000001451	2.04031	1.58493	1.95456	1.6606	1.31851	1.57714	1.85993	1.51875
ENSBTAT00000001452	1.72533	2.04164	1.92437	3.62007	3.44348	3.54001	1.89711	3.53452
ENSBTAT00000001453	3.0207	2.8991	3.18957	3.62095	3.66348	3.83781	3.03646	3.70741
ENSBTAT00000001455	0	0.0328286	0	0	0	0.025334	0.0109429	0.00844468
ENSBTAT00000001456	0.59994	0.351642	0.139827	0	0.196394	0.440758	0.363803	0.212384
ENSBTAT00000001458	0	0.113868	0	0.0418862	0.108137	0.0452091	0.0379562	0.0650773
ENSBTAT00000001461	0.794259	1.09039	0.492993	1.19726	1.05204	1.26254	0.792549	1.17061
ENSBTAT00000001463	3.11543	3.21737	3.95752	5.84952	5.24208	5.59204	3.43011	5.56121
ENSBTAT00000001464	5.25185	5.07727	4.89889	4.95083	4.99369	4.84345	5.076	4.92932
ENSBTAT00000001465	5.80953	6.08817	5.67098	4.03785	3.82122	3.51243	5.85623	3.7905
ENSBTAT00000001466	1.77796	1.63283	1.70152	2.5635	2.21601	2.30239	1.7041	2.36063
ENSBTAT00000001467	3.74391	4.09976	4.40391	2.01304	2.08396	1.95573	4.08253	2.01758
ENSBTAT00000001470	4.19473	4.16522	4.17451	3.90528	4.43668	3.85005	4.17815	4.064
ENSBTAT00000001472	1.55238	1.85449	1.80332	2.28885	1.83053	1.98513	1.73673	2.03484
ENSBTAT00000001474	3.94834	3.99746	4.07672	5.11269	5.06099	5.06446	4.00751	5.07938
ENSBTAT00000001477	3.1055e-05	2.17111e-05	2.95985e-05	8.67939e-06	3.57805e-06	1.51554e-05	2.74548e-05	9.13762e-06
ENSBTAT00000001479	3.86676	3.29083	2.39053	2.42711	2.8118	3.14271	3.18271	2.79387
ENSBTAT00000001482	2.48688	2.63623	2.69298	2.64042	2.61027	2.9182	2.60536	2.72296
ENSBTAT00000001489	2.55884	2.07925	1.75104	0.947145	1.17476	1.36334	2.12971	1.16175
ENSBTAT00000001490	7.79632	7.35241	7.05281	1.67801	1.87053	1.49011	7.40051	1.67955
ENSBTAT00000001494	2.96895	2.52454	2.97759	3.09579	3.285	3.05075	2.82369	3.14385
ENSBTAT00000001495	1.54709	2.08581	1.70737	1.73592	1.81247	1.96009	1.78009	1.83616
ENSBTAT00000001496	0.727406	2.21328	0.709545	0.0961197	0.448475	0	1.21674	0.181532
ENSBTAT00000001499	0.119619	0.0968599	0	0	0.181788	0	0.0721597	0.0605961
ENSBTAT00000001500	2.16135	1.67054	1.94982	0.867712	0.865943	0.655745	1.92724	0.796467
ENSBTAT00000001503	1.96	1.62317	1.37479	1.42902	1.69966	1.4191	1.65265	1.51593
ENSBTAT00000001505	2.5235	3.02894	2.71284	2.72684	3.14506	3.13822	2.75509	3.00337
ENSBTAT00000001507	3.87483	4.0087	4.10586	3.5785	3.42682	3.37309	3.99646	3.45947
ENSBTAT00000001508	3.52234	3.59726	3.17989	3.75064	4.03794	3.72276	3.43316	3.83711
ENSBTAT00000001510	2.39718	3.07734	2.8667	0.664163	0.958121	0.54419	2.78041	0.722158
ENSBTAT00000001511	0.0346773	0.159798	0	0.0778506	0.149737	0.56576	0.0648252	0.264449
ENSBTAT00000001512	1.15587	0.855444	1.88411	0.434881	1.85958e-05	0.494004	1.29847	0.309634
ENSBTAT00000001513	1.32646	1.24565	1.38612	2.28928	1.61053	1.93375	1.31941	1.94452
ENSBTAT00000001517	1.4714	0.219091	0.000652678	1.2007e-05	0.284939	0.141128	0.563713	0.142026
ENSBTAT00000001518	4.99002	4.91632	4.95433	4.9994	4.37338	4.89955	4.95356	4.75744
ENSBTAT00000001519	0.00174394	0.231824	2.78274	4.3626	4.24891	4.79467	1.00544	4.46873
ENSBTAT00000001520	2.73402	2.15213	2.19968	2.52908	2.73642	2.26348	2.36194	2.50966
ENSBTAT00000001522	6.43779	6.47179	6.0267	5.44951	5.73326	5.13855	6.3121	5.44044
ENSBTAT00000001526	5.99093	5.68194	5.38674	3.70598	3.50911	3.53772	5.68654	3.58427
ENSBTAT00000001531	3.57136	3.49192	3.59589	3.4281	3.11491	3.03812	3.55305	3.19371
ENSBTAT00000001533	0.0838556	0	0.145756	0.0490594	0	0	0.0765371	0.0163531
ENSBTAT00000001534	3.17811	2.97948	2.47956	1.22266	1.29601	1.23594	2.87905	1.25153
ENSBTAT00000001536	2.66847	3.28995	2.69436	11.2953	10.9058	10.5139	2.88426	10.905
ENSBTAT00000001538	0.870244	1.13525	1.94235	1.35632	1.8294	2.22675	1.31595	1.80416
ENSBTAT00000001541	5.29661e-05	0.623965	0.45257	0.0424778	0.585042	0.331462	0.358863	0.319661
ENSBTAT00000001544	2.14815	2.66365	2.81912	2.61217	2.80536	2.93264	2.54364	2.78339
ENSBTAT00000001545	1.08212	0.711063	1.0128	1.50055	1.89136	1.97245	0.93533	1.78812
ENSBTAT00000001547	0.173038	0.529317	0.461699	0.500229	0.807648	0.797464	0.388018	0.70178
ENSBTAT00000001549	0.933316	1.06732	0.538181	0.479069	0.945532	0.941278	0.846273	0.788626
ENSBTAT00000001550	2.62573	2.91975	2.86848	3.80032	4.12147	3.92154	2.80465	3.94778
ENSBTAT00000001552	3.50454	3.55129	3.65667	3.45582	3.73672	3.44647	3.57084	3.54634
ENSBTAT00000001557	4.55259	4.49823	4.54662	3.03049	3.07732	2.57728	4.53248	2.89503
ENSBTAT00000001558	3.17984	2.88412	2.93688	3.17532	3.0943	3.36256	3.00028	3.21072
ENSBTAT00000001560	3.8851	3.08273	2.46006	0.333598	1.02055	0.303896	3.14263	0.552681
ENSBTAT00000001562	3.421	3.40029	3.23708	3.63913	3.47936	3.63596	3.35279	3.58482
ENSBTAT00000001564	2.66317	2.74254	2.826	3.44671	3.31913	3.15628	2.7439	3.30737
ENSBTAT00000001565	4.49997	4.31262	4.12836	3.96617	3.57932	3.68769	4.31365	3.74439
ENSBTAT00000001567	5.82957	5.82319	5.64764	0.894037	1.21219	1.1507	5.7668	1.08564
ENSBTAT00000001568	4.97092	4.24108	4.567	6.26207	2.77434	6.25999	4.593	5.0988
ENSBTAT00000001572	0.31397	0.392077	0.642785	0	0	0	0.449611	0
ENSBTAT00000001573	0	0.234151	0.134171	0.3616	0.323122	0.227689	0.122774	0.304137
ENSBTAT00000001574	1.06861	1.39505	1.18079	0.789061	0.715044	0.564313	1.21482	0.689473
ENSBTAT00000001575	2.13899	2.23489	2.49454	1.62584	1.47397	2.41401	2.28948	1.83794
ENSBTAT00000001576	3.75613	3.76558	3.94093	3.43361	3.42197	2.84324	3.82088	3.23294
ENSBTAT00000001580	3.02858	2.96039	2.89273	5.11148	5.3207	5.58936	2.96057	5.34051
ENSBTAT00000001581	1.7729	1.5133	1.62439	1.491	1.68531	1.29432	1.63686	1.49021
ENSBTAT00000001585	0.54173	0.221903	0.198044	0.513807	0.370235	0.670015	0.320559	0.518019
ENSBTAT00000001588	0.277865	0.596484	0.557767	0.0875417	0.0781155	1.83144	0.477372	0.665699
ENSBTAT00000001589	2.58531	2.64727	2.79131	3.29064	3.65062	3.13071	2.67463	3.35732
ENSBTAT00000001595	3.41815	3.73792	3.8848	2.87276	2.73618	3.03588	3.68029	2.88161
ENSBTAT00000001597	2.23027	1.52947	1.54014	2.48337	2.81742	2.12446	1.76663	2.47508
ENSBTAT00000001599	2.70744	3.438	3.77483	4.4008	4.75968	5.07571	3.30676	4.7454
ENSBTAT00000001613	3.01776	1.0081	2.05399	0.94526	1.11485	1.34213	2.02661	1.13408
ENSBTAT00000001617	2.4128	2.05783	2.25519	2.91908	2.75861	2.5119	2.24194	2.72986
ENSBTAT00000001619	4.58793	4.45472	4.54101	4.35959	4.0954	3.65748	4.52789	4.03749
ENSBTAT00000001624	0.614472	0.61608	0.613858	1.39614	1.29251	0.537713	0.614803	1.07545
ENSBTAT00000001625	4.07939	3.82356	3.91842	3.96005	3.81224	4.08047	3.94046	3.95092
ENSBTAT00000001628	0.344193	0.0308619	0.067414	0.0436747	0.0571893	0.282423	0.14749	0.127762
ENSBTAT00000001630	0.459721	0.511087	0.594031	1.25994	1.42488	1.16228	0.521613	1.28237
ENSBTAT00000001633	0.107978	0.0872991	0.312098	0	0	0.0343345	0.169125	0.0114448
ENSBTAT00000001635	0.53242	0.563327	0.515331	0.635868	0.759175	1.20998	0.537026	0.868342
ENSBTAT00000001639	0.166808	0.259229	0.284205	4.14515	2.65183	2.07548	0.236747	2.95749
ENSBTAT00000001640	1.40777	1.36077	1.00059	2.20658	1.20469	1.69365	1.25638	1.70164
ENSBTAT00000001642	3.89058	2.3288	2.02979	3.14849	3.32324	4.49838	2.74972	3.65671
ENSBTAT00000001646	4.27719	4.62004	3.69224	5.89599	6.23318	6.17122	4.19649	6.10013
ENSBTAT00000001648	0	0	0.169902	0	0.293349	0	0.056634	0.0977831
ENSBTAT00000001650	0.494476	0.409655	0.101175	3.24598	3.80774	2.76761	0.335102	3.27377
ENSBTAT00000001651	0	0	0.0364669	0.355936	0.100582	0.236499	0.0121556	0.231006
ENSBTAT00000001655	2.4606	2.14957	2.2541	2.21984	2.08308	1.829	2.28809	2.04397
ENSBTAT00000001658	3.93529	3.82822	3.51977	3.82267	3.84551	3.68835	3.76109	3.78551
ENSBTAT00000001659	1.95794	1.73427	2.14776	1.88079	0.819287	2.1697	1.94666	1.62326
ENSBTAT00000001660	3.76317	3.5251	3.54489	4.5106	4.48746	4.44269	3.61105	4.48025
ENSBTAT00000001662	4.05544	3.66192	3.23713	2.15815	2.18666	2.37889	3.6515	2.24123
ENSBTAT00000001667	0	0.0577048	0.0636987	0	0.96632	0	0.0404678	0.322107
ENSBTAT00000001668	5.81396	5.84338	5.45722	5.99627	5.8532	6.06338	5.70485	5.97095
ENSBTAT00000001671	3.03002	2.41958	2.7048	4.97255	4.35547	4.68784	2.71813	4.67195
ENSBTAT00000001674	0	3.01285e-05	0	0	1.85372e-05	2.28067e-05	1.00428e-05	1.37813e-05
ENSBTAT00000001675	0.78398	0.627763	0.271787	0.984516	0.671619	0.226591	0.561177	0.627575
ENSBTAT00000001687	3.55601	3.32306	3.26806	3.23123	3.15319	2.50292	3.38238	2.96245
ENSBTAT00000001692	3.61176	3.78458	3.34881	3.17302	3.11753	3.52286	3.58172	3.27114
ENSBTAT00000001696	0.0470397	0.0747778	0.122039	0.027084	0.201316	0.386852	0.0812855	0.205084
ENSBTAT00000001698	0.543031	0.771794	0.577916	5.7124	5.70553	5.51677	0.630913	5.6449
ENSBTAT00000001699	6.27	6.41061	6.33672	5.11504	4.97979	4.35249	6.33911	4.81577
ENSBTAT00000001700	0.867314	1.34695	1.30083	0.580103	1.11547	1.22539	1.1717	0.973654
ENSBTAT00000001702	6.32299	5.4736	4.5494	4.28258	4.24562	4.18518	5.44866	4.23779
ENSBTAT00000001703	1.13986	1.28248	1.6348	0.0977075	0.924807	1.1736	1.35238	0.732038
ENSBTAT00000001704	0.0464454	0.037393	0.0814652	0.153447	0.0693762	0.382441	0.0551012	0.201755
ENSBTAT00000001706	3.18646	3.29266	3.31355	4.32654	5.41469	4.70871	3.26422	4.81665
ENSBTAT00000001707	2.52189	2.28684	2.32333	1.61103	1.56156	1.61124	2.37735	1.59461
ENSBTAT00000001709	2.531	1.80911	1.88003	0.549408	0.71169	0.129496	2.07338	0.463531
ENSBTAT00000001710	1.61157	1.06134	1.4524	3.21041	2.86368	2.96936	1.3751	3.01448
ENSBTAT00000001716	1.9551	1.29384	1.70616	2.23326	1.74988	1.92776	1.6517	1.9703
ENSBTAT00000001718	5.27385	5.44276	4.98203	4.59234	4.90357	3.72522	5.23288	4.40704
ENSBTAT00000001720	9.48069	9.5572	8.59505	2.77884	1.29864	1.81755	9.21098	1.96501
ENSBTAT00000001723	3.8328	2.44695	2.08345	0.163626	0.0541597	0.161221	2.78774	0.126336
ENSBTAT00000001725	4.90394	4.87291	5.1554	4.76505	4.7709	4.53118	4.97742	4.68905
ENSBTAT00000001728	0.137814	0.215239	0.236316	0.341979	0.304362	0.0868022	0.196456	0.244381
ENSBTAT00000001731	7.19158	7.01909	6.83383	6.46327	6.33148	5.96845	7.01483	6.2544
ENSBTAT00000001734	2.46133	2.55421	2.32261	2.11459	2.77364	1.34653	2.44605	2.07825
ENSBTAT00000001744	2.74968	2.85051	2.75087	2.93309	3.08111	2.76793	2.78369	2.92738
ENSBTAT00000001745	2.30243	3.3831	3.36841	0.0774838	0.226494	0.162558	3.01798	0.155512
ENSBTAT00000001747	1.56208	1.8439	1.63733	2.79596	3.71449	2.70755	1.68111	3.07266
ENSBTAT00000001748	0.0915735	0.0734501	0.0815784	0.0514878	0.0447241	0.0555348	0.0822007	0.0505822
ENSBTAT00000001749	0	0	0	0.136718	0.33676	0.0997348	0	0.191071
ENSBTAT00000001753	2.74265	2.84793	2.46677	3.31423	3.09613	2.82091	2.68578	3.07709
ENSBTAT00000001754	4.01475	3.82338	3.91079	3.95126	3.58532	3.31693	3.91631	3.61784
ENSBTAT00000001756	0	0.0519445	0	0	0.299957	0.540317	0.0173148	0.280091
ENSBTAT00000001758	7.15709	7.41788	7.1857	8.50116	8.43407	8.66411	7.25356	8.53311
ENSBTAT00000001760	2.36029	1.47043	1.93848	6.90213	7.02771	7.24979	1.92307	7.05988
ENSBTAT00000001762	0.418298	0	0.20092	0.135098	0.120299	0	0.206406	0.0851325
ENSBTAT00000001767	4.08502	3.81317	3.57814	3.57762	3.36474	3.44281	3.82544	3.46173
ENSBTAT00000001770	5.62988	5.57977	6.6066	0.0914431	0.157524	0.0501056	5.93875	0.0996908
ENSBTAT00000001772	1.79284e-05	1.18299e-05	1.39252e-05	9.06731e-06	7.79485e-06	9.16269e-06	1.45612e-05	8.67495e-06
ENSBTAT00000001777	0.273502	0	0.245926	0	0	0	0.173143	0
ENSBTAT00000001780	8.25933	7.95418	7.80554	5.51891	5.21196	5.43009	8.00635	5.38699
ENSBTAT00000001782	5.21944	4.80453	5.0255	4.35395	4.17501	3.81745	5.01649	4.11547
ENSBTAT00000001784	1.56523	1.74082	1.79905	1.03728	0.589498	0.741912	1.7017	0.789565
ENSBTAT00000001785	5.69596	5.3796	5.08355	3.35761	3.34799	3.49349	5.38637	3.3997
ENSBTAT00000001791	9.20422	9.09954	9.21958	9.93414	10.178	10.3115	9.17445	10.1412
ENSBTAT00000001799	3.11122	2.88086	3.90883	3.27309	2.34154	3.17868	3.3003	2.9311
ENSBTAT00000001801	0.708815	1.01411	0.955997	0.642008	0.472685	0.181524	0.892972	0.432072
ENSBTAT00000001802	3.62408	3.05952	3.49948	7.67198	7.25995	6.54033	3.39436	7.15742
ENSBTAT00000001810	0.195972	0.302989	0	0	0.10398	0	0.166321	0.0346601
ENSBTAT00000001812	0	0.105441	0	0.0763043	0.540153	0.403685	0.0351471	0.340048
ENSBTAT00000001818	0	0	0.203477	1.10539	0.866086	0.571094	0.0678256	0.847523
ENSBTAT00000001821	0.926995	1.3019	1.67338	0.856507	0.744237	0.839828	1.30076	0.813524
ENSBTAT00000001824	2.86232	2.30845	2.36784	1.5439	1.73613	1.02526	2.51287	1.4351
ENSBTAT00000001825	0.740205	0.855127	1.22785	0.934826	0.934618	2.3267	0.941059	1.39872
ENSBTAT00000001830	5.05615	4.97253	4.83873	5.30061	5.09454	4.73881	4.95581	5.04465
ENSBTAT00000001831	2.91286	3.00874	2.66449	2.77674	2.73597	2.72733	2.86203	2.74668
ENSBTAT00000001832	2.36548	2.77998	2.9442	5.70128	5.31507	6.23477	2.69655	5.75038
ENSBTAT00000001838	9.83651	10.0291	9.72612	6.00406	5.47255	5.3881	9.86389	5.62157
ENSBTAT00000001839	5.47027	5.09002	5.29977	5.79563	5.62049	5.00793	5.28669	5.47468
ENSBTAT00000001840	0	0	0.118224	0.329482	0.111614	0.212415	0.0394081	0.217837
ENSBTAT00000001844	2.9756	3.38362	2.64363	5.01822	5.44464	5.11076	3.00095	5.19121
ENSBTAT00000001846	5.28012	4.96647	5.2398	4.70787	4.51341	4.04679	5.16213	4.42269
ENSBTAT00000001847	3.39539	3.55748	3.93391	4.22643	4.18789	4.2812	3.62893	4.23184
ENSBTAT00000001849	2.14275	1.61715	1.71688	0.732051	0.633151	0.478646	1.82559	0.614616
ENSBTAT00000001851	1.98939	2.13325	2.44167	1.93183	2.09439	1.62127	2.1881	1.88249
ENSBTAT00000001854	3.18876	3.02307	3.13782	3.34063	3.00409	2.76187	3.11655	3.03553
ENSBTAT00000001855	1.69697	2.09771	1.96979	1.81558	1.47317	1.75076	1.92149	1.67984
ENSBTAT00000001859	0.0546047	0.128142	0.18523	5.66491	6.25717	5.91892	0.122659	5.947
ENSBTAT00000001861	4.00475	3.84257	4.03458	2.71321	2.54655	2.37374	3.96063	2.5445
ENSBTAT00000001863	2.78485	2.23444	2.38307	3.50491	3.51866	3.11613	2.46745	3.3799
ENSBTAT00000001867	3.57984	3.55469	3.30964	3.29326	3.28396	3.29267	3.48139	3.28997
ENSBTAT00000001868	4.22602	3.99021	4.17387	4.59995	4.57844	4.6782	4.13003	4.61886
ENSBTAT00000001872	0.716476	1.16857	1.58456	0.487171	0.677132	0.901479	1.15653	0.688594
ENSBTAT00000001878	0.363453	0.546691	0.173012	0.514479	0.106676	0.24367	0.361052	0.288275
ENSBTAT00000001883	3.21889	2.67253	2.90373	3.56964	2.63374	2.79786	2.93172	3.00041
ENSBTAT00000001886	0.70739	0.139786	0.644052	1.63475	1.85515	2.02544	0.497076	1.83845
ENSBTAT00000001888	1.44442	1.57458	1.43415	3.10094	2.35595	2.51833	1.48438	2.65841
ENSBTAT00000001890	3.32447	3.51545	3.19237	5.25431	5.03822	4.85439	3.34409	5.04897
ENSBTAT00000001891	0	0.0416348	0.133782	0.438371	0.809256	0.293867	0.0584722	0.513831
ENSBTAT00000001893	3.65562	4.08465	3.51364	4.60125	4.87219	4.18583	3.7513	4.55309
ENSBTAT00000001895	1.43982	0.800297	0.768081	1.84344	2.10252	2.93707	1.00273	2.29434
ENSBTAT00000001896	2.46231	1.95566	2.15103	2.58733	2.05348	2.04908	2.18967	2.22996
ENSBTAT00000001897	4.82461	4.8854	4.91001	4.80054	5.5603	5.43028	4.87334	5.26371
ENSBTAT00000001908	3.91856	3.36547	3.24555	2.25701	2.27722	2.21925	3.50986	2.25116
ENSBTAT00000001909	0.973423	0.507554	0.907638	1.4959	0.68343	1.59249	0.796205	1.25727
ENSBTAT00000001914	3.89226	3.4094	3.54639	4.47783	4.25224	4.37648	3.61602	4.36885
ENSBTAT00000001917	4.03181	3.98085	4.05946	3.39852	3.48697	3.65653	4.02404	3.51401
ENSBTAT00000001918	0.301123	0.27845	0.372252	1.66916	1.15822	1.13072	0.317275	1.31937
ENSBTAT00000001919	5.27398	5.33946	5.73389	3.03671	1.67484	1.93253	5.44911	2.21469
ENSBTAT00000001923	2.86216	2.72303	3.03999	1.23075	1.72704	1.38883	2.87506	1.44887
ENSBTAT00000001925	6.48115	5.63474	5.19909	3.32528	2.66374	2.6718	5.77166	2.88694
ENSBTAT00000001927	1.05109	0.684969	1.00596	1.47942	0.799788	0.960323	0.914005	1.07984
ENSBTAT00000001929	2.43279	1.79689	1.9159	0.36325	0.234778	0.661481	2.04853	0.419836
ENSBTAT00000001930	1.01655	1.28641	1.17047	0.935202	1.15172	1.85371	1.15781	1.31354
ENSBTAT00000001933	1.64788	1.78993	1.99645	0	0.238932	0.696645	1.81142	0.311859
ENSBTAT00000001935	3.67176	3.50167	3.65102	2.25329	2.04582	1.5947	3.60815	1.96461
ENSBTAT00000001939	2.68167	2.63912	2.54686	3.5047	3.40607	4.18394	2.62255	3.69823
ENSBTAT00000001940	0.0299441	0.0939847	0.152758	0	0.0591119	0.0548679	0.0922291	0.0379933
ENSBTAT00000001942	1.71192	2.07808	2.38927	3.57615	3.22614	3.82128	2.05976	3.54119
ENSBTAT00000001944	2.25947	2.26873	2.14676	4.17005	3.68464	3.64725	2.22499	3.83398
ENSBTAT00000001948	4.91853	4.21156	4.164	6.73048	6.97029	6.18054	4.43136	6.6271
ENSBTAT00000001949	4.06773	4.32675	4.19357	4.30211	4.43783	4.43171	4.19602	4.39055
ENSBTAT00000001950	0.436243	0.360074	0.503984	1.3961	1.40548	1.21527	0.433434	1.33895
ENSBTAT00000001952	0.0226338	0	0	0	0.0772738	0	0.00754462	0.0257579
ENSBTAT00000001953	0.950594	0.684224	0.922226	0.768923	0.978206	0.778548	0.852348	0.841892
ENSBTAT00000001959	0	0.194903	0	0	0.128862	0.974617	0.0649676	0.367826
ENSBTAT00000001962	1.82836	1.32418	1.8557	1.37845	1.24254	0.955474	1.66941	1.19215
ENSBTAT00000001963	3.68576	3.58185	3.52867	3.94613	3.97349	3.67609	3.59876	3.86524
ENSBTAT00000001967	3.63206	3.60629	3.53597	3.36775	3.24421	3.59493	3.59144	3.4023
ENSBTAT00000001970	0.220757	0.221443	0.0520026	0.161652	0.115563	0.98139	0.164734	0.419535
ENSBTAT00000001972	2.60748	2.64529	2.66319	3.37115	3.072	2.61901	2.63865	3.02072
ENSBTAT00000001973	2.4477	2.80627	2.6064	2.30797	1.85378	1.61678	2.62012	1.92618
ENSBTAT00000001974	4.14749	4.08361	4.22101	4.32938	4.47522	4.05297	4.1507	4.28586
ENSBTAT00000001976	2.09735	2.12267	2.03681	1.68133	1.56415	1.56735	2.08561	1.60428
ENSBTAT00000001977	3.18804	2.99323	3.2896	4.19939	4.14976	4.5626	3.15696	4.30392
ENSBTAT00000001978	6.68551	5.49889	6.00949	4.24483	4.15841	4.75644	6.06463	4.38656
ENSBTAT00000001981	3.13716	2.98223	3.17261	1.67475	1.58967	1.40429	3.09733	1.55624
ENSBTAT00000001982	2.6547	2.80836	2.7325	1.95771	1.97348	2.56202	2.73185	2.1644
ENSBTAT00000001988	0.302141	0.952544	2.22429	0.224296	0.341402	0.326931	1.15966	0.297543
ENSBTAT00000001989	3.71637	3.92314	3.74961	3.42245	3.25522	3.39968	3.79637	3.35911
ENSBTAT00000001990	2.73376	2.89845	2.99773	2.13583	2.10947	2.16397	2.87665	2.13642
ENSBTAT00000001991	5.14063	5.10255	5.18776	4.29445	4.5276	4.34792	5.14365	4.38999
ENSBTAT00000001993	9.40062	9.58502	9.50055	7.12745	7.9212	7.90148	9.4954	7.65004
ENSBTAT00000001994	3.49128	3.60039	3.37051	3.35442	3.02812	3.2219	3.48739	3.20148
ENSBTAT00000001995	2.94046	2.61661	2.66635	4.4145	4.48467	4.59222	2.74114	4.49713
ENSBTAT00000002003	3.89323	3.91623	3.89157	3.78419	3.7495	3.82562	3.90034	3.78644
ENSBTAT00000002005	3.74739	4.24849	3.95377	4.1901	4.18071	4.10439	3.98321	4.1584
ENSBTAT00000002006	3.23338	3.0684	3.05999	3.48863	3.6182	3.68676	3.12059	3.59786
ENSBTAT00000002010	1.98577	2.40248	2.41343	3.27707	3.10941	3.32604	2.26723	3.23751
ENSBTAT00000002011	2.48274	2.31852	2.45839	3.14272	2.58906	2.1958	2.41988	2.64253
ENSBTAT00000002015	5.71001	5.20229	5.39406	3.87796	3.89362	3.61079	5.43545	3.79413
ENSBTAT00000002017	3.81614	3.5915	3.70189	4.93758	4.56565	4.35648	3.70318	4.61991
ENSBTAT00000002019	1.33145	1.76592	2.64188	2.59341	1.75412	2.35723	1.91308	2.23492
ENSBTAT00000002020	1.49356	1.29816	1.43776	2.56291	2.72204	1.15016	1.40983	2.14503
ENSBTAT00000002024	3.71754	3.73715	3.77783	3.93095	3.35364	3.36144	3.74417	3.54868
ENSBTAT00000002028	4.32442	4.04076	4.03891	2.93206	3.18379	2.76246	4.1347	2.95944
ENSBTAT00000002033	5.68761	5.60817	5.60852	6.32096	6.228	6.43226	5.63477	6.32707
ENSBTAT00000002038	4.41528	4.67656	4.46686	3.92893	3.82243	3.71549	4.51957	3.82228
ENSBTAT00000002039	0.213041	8.28881e-07	0.108938	6.96063e-09	2.22296e-07	7.42881e-08	0.107327	1.01182e-07
ENSBTAT00000002043	0.599906	0.53568	0.629611	0.0471102	0.0620005	0.170569	0.588399	0.0932264
ENSBTAT00000002045	4.38385	4.27728	4.3559	5.10809	5.03054	5.19299	4.33901	5.11054
ENSBTAT00000002051	2.91104	2.52628	2.39824	4.3416	4.42562	4.31552	2.61185	4.36091
ENSBTAT00000002052	1.32644	1.3432	1.3039	1.63289	1.51637	1.46182	1.32451	1.53703
ENSBTAT00000002055	5.81611	5.61203	5.61318	6.83866	6.69823	6.25924	5.68044	6.59871
ENSBTAT00000002060	5.22447	5.08372	5.22522	3.1816	4.02284	3.77441	5.1778	3.65962
ENSBTAT00000002064	1.9162	2.38891	2.39977	2.73792	2.50281	2.64121	2.23496	2.62732
ENSBTAT00000002065	2.40809	1.95027	2.40288	2.76186	2.63194	2.66549	2.25375	2.68643
ENSBTAT00000002066	4.90666	4.63846	4.32675	5.0164	4.9926	4.90671	4.62396	4.9719
ENSBTAT00000002067	5.57498	4.77356	4.91807	5.40859	4.80388	4.83947	5.08887	5.01731
ENSBTAT00000002068	5.23365	4.98424	4.93265	3.36769	3.36051	3.37375	5.05018	3.36731
ENSBTAT00000002071	0.680337	1.01497	0.501865	2.5886	3.4056	3.92857	0.73239	3.30759
ENSBTAT00000002076	2.7825	2.63635	2.93156	3.32941	3.54777	3.82168	2.78347	3.56629
ENSBTAT00000002080	4.64815	4.72833	4.73418	6.03317	5.88716	5.8934	4.70356	5.93791
ENSBTAT00000002084	2.38883	1.45151	1.57064	5.9544	5.59625	5.59586	1.80366	5.7155
ENSBTAT00000002086	1.56353	1.85948	1.93626	1.30077	1.56298	1.10994	1.78642	1.32456
ENSBTAT00000002087	2.66786	2.84368	2.7998	2.05608	1.83222	1.9049	2.77045	1.93107
ENSBTAT00000002088	1.35369	1.36204	1.77874	1.01961	2.59764	3.80802	1.49816	2.47509
ENSBTAT00000002092	0.459746	0	0	0	0	1.62454	0.153249	0.541512
ENSBTAT00000002094	1.75449	1.89173	1.76508	2.19242	2.37597	1.67448	1.80377	2.08096
ENSBTAT00000002096	4.85425	5.20228	5.18195	0	0.00251365	0.00327963	5.07949	0.00193109
ENSBTAT00000002098	3.15331	3.62075	3.34291	2.91074	2.69066	2.91835	3.37232	2.83991
ENSBTAT00000002101	0.165376	0.649387	0.302852	0.142263	0.0430148	0.185431	0.372538	0.12357
ENSBTAT00000002103	7.28742	6.82179	6.69951	0.253193	0.0522313	3.17365e-09	6.93624	0.101808
ENSBTAT00000002106	1.69108	1.44307	1.45578	2.91056	2.4677	2.98431	1.52998	2.78753
ENSBTAT00000002110	0	0	0	0.0923823	0	0.439117	0	0.177166
ENSBTAT00000002111	2.61544	2.56429	2.72916	4.05962	3.96834	3.75829	2.6363	3.92875
ENSBTAT00000002113	3.87655	3.76845	3.69884	2.55773	2.23503	2.29729	3.78128	2.36335
ENSBTAT00000002115	5.4951	5.33404	5.82312	0.535294	1.16636	0.429358	5.55075	0.710336
ENSBTAT00000002117	2.34784	2.09875	2.37746	1.56466	1.79144	1.54623	2.27468	1.63411
ENSBTAT00000002119	0.323205	0.522774	0.199929	0.282289	0.0596751	0.362461	0.348636	0.234808
ENSBTAT00000002120	4.20452	4.50265	4.27314	3.407	2.98373	2.89979	4.32677	3.09684
ENSBTAT00000002121	2.43232	2.13504	2.08713	3.30819	3.06805	3.32039	2.21816	3.23221
ENSBTAT00000002122	8.52389	8.14691	8.05311	1.75141	1.30371	1.44524	8.2413	1.50012
ENSBTAT00000002123	2.41145	2.47372	3.18414	4.63986	3.14493	3.72774	2.68977	3.83751
ENSBTAT00000002124	2.5215	2.90211	0.0133596	2.15786	2.28709	1.95867	1.81232	2.13454
ENSBTAT00000002126	1.4991	1.188	1.16848	0.281468	0.278928	0.335674	1.28519	0.29869
ENSBTAT00000002128	0.709984	0.674015	0.809698	1.33736	1.07248	1.50978	0.731232	1.30654
ENSBTAT00000002130	3.16747	3.22376	3.51661	3.67775	3.98462	3.73651	3.30261	3.79962
ENSBTAT00000002131	1.15975	1.25219	1.24848	1.86944	1.43848	1.66128	1.22014	1.6564
ENSBTAT00000002134	3.57	3.60611	3.573	2.55295	2.4563	2.05074	3.58304	2.35333
ENSBTAT00000002136	1.02428	0.297393	0.789135	0.362541	0.383736	0.412628	0.703602	0.386301
ENSBTAT00000002140	3.98087	3.43857	3.22448	3.0823	2.70394	3.12283	3.54797	2.96969
ENSBTAT00000002142	5.11951	4.95726	4.90802	2.89081	2.88315	1.9959	4.99493	2.58995
ENSBTAT00000002144	3.09977	3.46307	3.5146	3.14651	3.51051	3.33114	3.35915	3.32939
ENSBTAT00000002145	0	0.509233	0	0	2.53531	0	0.169744	0.845102
ENSBTAT00000002151	1.61594	1.67544	1.47594	1.75461	1.65814	1.92035	1.58911	1.7777
ENSBTAT00000002156	2.4523e-05	2.00897e-05	2.27013e-05	1.38357e-05	1.19152e-05	1.23684e-05	2.2438e-05	1.27064e-05
ENSBTAT00000002157	3.21275	3.22055	3.0545	3.32315	3.12828	3.19366	3.1626	3.21503
ENSBTAT00000002158	1.93615	2.20131	2.04391	1.40049	1.70555	1.65919	2.06046	1.58841
ENSBTAT00000002160	6.42264	6.29584	6.29456	6.92076	7.05451	7.18418	6.33768	7.05315
ENSBTAT00000002161	1.52605	1.44712	1.83732	3.21607	3.10552	2.6309	1.6035	2.98416
ENSBTAT00000002162	0.171185	0.186282	0.229948	0.248864	0.140423	0.242309	0.195805	0.210532
ENSBTAT00000002165	4.18012	4.15325	3.89376	3.64506	3.96821	3.52632	4.07571	3.7132
ENSBTAT00000002166	0.367737	0.551966	0.527992	1.51398	1.26407	1.31746	0.482565	1.36517
ENSBTAT00000002168	4.29633	3.3239	3.05016	4.64483	3.62363	3.57639	3.5568	3.94828
ENSBTAT00000002169	3.20594	2.57053	2.76497	1.95852	1.92154	1.39098	2.84715	1.75701
ENSBTAT00000002170	6.10767	5.71326	5.33803	8.33461	8.29324	8.4529	5.71965	8.36025
ENSBTAT00000002174	6.05799	5.74216	5.83071	6.22665	5.24098	5.27432	5.87695	5.58065
ENSBTAT00000002176	2.6278	2.36785	2.52532	1.32969	1.43238	1.69138	2.50699	1.48448
ENSBTAT00000002177	2.89982	3.38773	3.21214	3.27762	3.19459	3.42282	3.16656	3.29834
ENSBTAT00000002179	4.02196	4.15716	4.01266	2.79616	2.84719	2.6742	4.06392	2.77251
ENSBTAT00000002182	2.47326	2.61288	2.49245	3.19477	3.12032	2.8608	2.52619	3.05863
ENSBTAT00000002191	4.87859	4.90748	4.81425	3.7851	4.00168	3.88942	4.86677	3.89206
ENSBTAT00000002193	3.22094	3.25042	3.28813	3.53048	3.67924	3.68989	3.25316	3.63321
ENSBTAT00000002194	0	0.15263	0.058175	0.0748796	0.330946	0.299056	0.0702683	0.234961
ENSBTAT00000002199	0	0	0	0.482159	0	1.11119	0	0.531117
ENSBTAT00000002200	2.71737	1.36718	1.01387	5.81331	4.31248	4.03391	1.69948	4.7199
ENSBTAT00000002209	0.92335	1.14329	1.42623	1.88324	2.62219	1.81108	1.16429	2.1055
ENSBTAT00000002213	0	0	0.21613	0	0.136979	0	0.0720432	0.0456595
ENSBTAT00000002220	3.90159	3.76331	3.62202	2.01696	2.23131	1.68897	3.7623	1.97908
ENSBTAT00000002222	0.969536	1.06105	1.16273	1.9952	1.54653	1.41594	1.06444	1.65255
ENSBTAT00000002223	0	0.0393187	0	0	0.119652	0.615987	0.0131062	0.245213
ENSBTAT00000002224	1.24621	1.68335	1.15254	0.230753	0	0	1.3607	0.0769176
ENSBTAT00000002225	5.67665	5.75148	5.9626	6.12241	6.04249	6.05012	5.79691	6.07167
ENSBTAT00000002226	3.98663	4.05631	3.95336	3.81334	3.93193	3.57528	3.99876	3.77351
ENSBTAT00000002228	3.83058	3.953	3.80749	0.425237	1.01382	2.81851e-05	3.86369	0.479695
ENSBTAT00000002229	7.3133	5.20434	4.67317	4.36142	2.11772	2.30743	5.73027	2.92886
ENSBTAT00000002231	1.956	1.10925	1.25513	1.71143	0.816097	1.57901	1.44013	1.36885
ENSBTAT00000002234	0	0.125579	0	0	0.0409906	0.145272	0.0418596	0.0620875
ENSBTAT00000002235	5.12449	4.50038	4.63174	0.238711	0	0.0551114	4.7522	0.0979408
ENSBTAT00000002237	2.093	2.00515	2.40663	1.9516	2.67157	3.24503	2.16826	2.62273
ENSBTAT00000002240	4.04858	3.57051	3.81227	4.23794	3.98233	3.75564	3.81046	3.99197
ENSBTAT00000002241	3.0043	3.28249	3.15819	1.76362	2.04111	2.05397	3.14832	1.9529
ENSBTAT00000002243	2.53693	2.51834	2.55758	3.23098	3.34178	2.54007	2.53762	3.03761
ENSBTAT00000002247	0.721013	1.06243	1.36203	1.21915	0.903759	0.855283	1.04849	0.99273
ENSBTAT00000002250	0.348248	0.170207	0.465631	0.921536	0.943626	0.637853	0.328029	0.834338
ENSBTAT00000002256	5.0983	4.83883	5.06748	4.27048	3.52863	3.32915	5.00154	3.70942
ENSBTAT00000002257	1.24143	0.350751	0.685914	0	0	0	0.759365	0
ENSBTAT00000002261	8.02134	7.74337	7.69803	3.97064	3.81968	3.5963	7.82092	3.79554
ENSBTAT00000002262	2.35043	2.3143	1.49698	1.32225	0.532101	0.386645	2.0539	0.746997
ENSBTAT00000002263	0.200843	0.349261	0.42317	0.394395	0.607435	0.524981	0.324425	0.508937
ENSBTAT00000002265	0.000195354	0.000300133	0.000339074	5.86158e-05	0.324179	0.000157239	0.000278187	0.108132
ENSBTAT00000002268	5.0663	5.18361	4.89072	4.82006	4.6372	4.40299	5.04688	4.62008
ENSBTAT00000002271	0	0.0613919	0	0	0.220429	0.265911	0.020464	0.162113
ENSBTAT00000002274	4.40537	4.03333	4.24631	2.85619	2.88088	3.19678	4.22833	2.97795
ENSBTAT00000002276	0.611567	0.697272	0.95412	2.66384	2.40559	2.68367	0.75432	2.58436
ENSBTAT00000002277	3.87875	3.95249	3.78344	4.20054	4.15389	4.34184	3.87156	4.23209
ENSBTAT00000002279	5.42225	5.02501	4.71967	6.01396	5.81769	5.83415	5.05564	5.8886
ENSBTAT00000002282	0.573656	1.31995	1.38741	0.977368	1.57229	1.31524	1.09367	1.2883
ENSBTAT00000002285	0.423484	0.903943	0.319391	0.122464	0.169169	0.132067	0.548939	0.141233
ENSBTAT00000002286	4.39176	4.11206	3.29679	2.13125	1.69014	1.9064	3.93354	1.90926
ENSBTAT00000002289	2.89154	3.27365	3.04553	3.04676	3.06409	2.89647	3.07024	3.00244
ENSBTAT00000002293	3.90005	3.43572	3.62023	1.13136	0.937061	0.990074	3.652	1.0195
ENSBTAT00000002294	3.83743	3.89145	3.53691	4.93946	4.94521	4.72781	3.75526	4.87083
ENSBTAT00000002296	4.63803	4.56846	4.30431	3.80967	3.94983	4.19067	4.5036	3.98339
ENSBTAT00000002297	1.68433	1.29777	1.35779	3.67402	3.56124	3.54715	1.44663	3.59414
ENSBTAT00000002299	0	0	0	0.13174	0.198024	0.0368147	0	0.122193
ENSBTAT00000002300	4.94063	4.93777	4.85141	2.42982	2.42083	2.64246	4.90993	2.4977
ENSBTAT00000002301	0	0.0390315	0	0.108601	0	0	0.0130105	0.0362003
ENSBTAT00000002303	5.70879	6.78946	5.6831	3.6956	4.87872	2.9117	6.06045	3.82867
ENSBTAT00000002309	3.3261	2.74746	3.01344	2.161	2.31711	1.81625	3.029	2.09812
ENSBTAT00000002311	2.03303	2.49579	2.62223	1.98706	2.1166	2.09814	2.38368	2.06727
ENSBTAT00000002315	3.40099	3.2354	3.3496	3.36638	2.87025	2.70461	3.32866	2.98041
ENSBTAT00000002316	1.9966	1.96919	1.9609	2.50574	2.90355	2.93588	1.97556	2.78172
ENSBTAT00000002317	4.75428	3.75613	3.37733	0.637518	0.452974	0.484914	3.96258	0.525135
ENSBTAT00000002319	6.0198	6.02473	5.91455	4.69404	4.9925	4.98935	5.98636	4.89196
ENSBTAT00000002323	4.64209	4.39246	4.8546	2.72558	2.99308	2.47424	4.62972	2.73097
ENSBTAT00000002324	3.72948	4.06592	4.39298	4.14485	5.231	4.95009	4.06279	4.77531
ENSBTAT00000002325	0.304606	0.202851	0.369889	0.112501	0.192514	0.121229	0.292449	0.142081
ENSBTAT00000002326	8.27962	7.9842	8.08778	8.95328	8.93328	8.5086	8.1172	8.79839
ENSBTAT00000002327	6.1963	6.0863	6.43642	4.53885	4.65708	4.27016	6.23967	4.48869
ENSBTAT00000002330	2.69797	2.38604	2.61909	1.7302	1.53365	0.849598	2.5677	1.37115
ENSBTAT00000002334	2.49243	2.58441	2.8277	2.28292	2.37015	2.14869	2.63485	2.26725
ENSBTAT00000002335	3.96066	3.64364	4.35713	3.25122	2.45555	2.73271	3.98714	2.81316
ENSBTAT00000002336	2.41625	3.01891	3.12248	1.67148	1.96509	2.01866	2.85255	1.88507
ENSBTAT00000002339	2.08665	1.62535	2.15701	1.99706	2.24596	2.40447	1.95634	2.21583
ENSBTAT00000002341	1.45778	1.10236	1.79963	2.3765	1.87839	2.02973	1.45326	2.09487
ENSBTAT00000002342	3.23341	3.45166	3.331	2.8882	3.53353	3.82376	3.33869	3.41516
ENSBTAT00000002344	4.4772	4.5936	4.45118	4.11641	4.37039	4.76855	4.50733	4.41845
ENSBTAT00000002345	6.81272	6.70928	6.59627	5.32132	5.73839	5.57349	6.70609	5.5444
ENSBTAT00000002346	0.4727	7.0404e-05	3.68139e-06	2.10635e-05	9.80317e-06	0.558717	0.157591	0.186249
ENSBTAT00000002349	6.81201	6.857	6.55751	5.6381	5.78336	6.03687	6.74217	5.81944
ENSBTAT00000002350	5.04125	4.87095	5.0067	4.58371	4.54998	4.16782	4.97297	4.43383
ENSBTAT00000002352	0.645179	0.457044	0.585594	0.339762	0.750868	0.496127	0.562606	0.528919
ENSBTAT00000002357	0.288037	0.0230697	0.321506	0	1.98298	2.70727	0.210871	1.56342
ENSBTAT00000002359	1.94943	2.21771	2.17493	2.82651	2.20576	2.60552	2.11403	2.54593
ENSBTAT00000002360	0.920896	0.829525	0.590935	0.449896	0.383039	0.404699	0.780452	0.412545
ENSBTAT00000002361	3.26864	3.52175	3.49255	4.46603	4.68189	4.44453	3.42765	4.53082
ENSBTAT00000002363	4.48038	4.39375	4.42451	3.49217	3.66057	3.47397	4.43288	3.54224
ENSBTAT00000002364	3.7247	2.86138	3.02303	4.87831	4.82159	4.39159	3.20304	4.69717
ENSBTAT00000002366	4.60023	4.66339	4.65424	4.77776	4.88749	4.84411	4.63929	4.83645
ENSBTAT00000002373	0.0613836	0.0655697	0.0184334	0.771597	0.348782	0.290052	0.0484622	0.470144
ENSBTAT00000002374	2.84803	3.01756	3.00608	1.0708	0.808818	1.05203	2.95722	0.977215
ENSBTAT00000002375	3.15358	3.19385	3.39704	3.7961	3.29325	3.03589	3.24816	3.37508
ENSBTAT00000002376	2.57191	2.74339	2.92544	1.7068	1.66218	1.33232	2.74692	1.5671
ENSBTAT00000002377	0.667822	0.795207	0.550705	0.933091	0.379712	0.408414	0.671245	0.573739
ENSBTAT00000002380	4.87299	4.81482	4.85081	5.08862	5.1089	5.2058	4.84621	5.13444
ENSBTAT00000002381	0.0186799	0.0186075	0.0137366	0.00471663	0.000307682	0.000753996	0.017008	0.0019261
ENSBTAT00000002383	1.40263	0.968734	1.19389	2.15819	2.47948	2.42367	1.18842	2.35378
ENSBTAT00000002384	0.873159	1.11735	0.453766	0	0	0	0.814758	0
ENSBTAT00000002385	0.158137	0.24606	0.310335	0.179852	0.108071	0.163057	0.238177	0.150327
ENSBTAT00000002386	0	0	0	0	0.0579483	0.321569	0	0.126506
ENSBTAT00000002387	4.79691	4.6804	4.798	3.27485	3.49083	3.56993	4.75844	3.4452
ENSBTAT00000002389	3.1519	3.29708	3.50635	3.23387	3.25442	3.3985	3.31844	3.29559
ENSBTAT00000002390	2.46973	2.04639	1.77794	1.89637	1.96526	1.85359	2.09802	1.90507
ENSBTAT00000002392	0.0868623	0.137058	0.0774086	0.147569	0.130977	1.03325	0.100443	0.437265
ENSBTAT00000002395	4.36078	4.48132	4.45533	4.70565	4.90041	4.67528	4.43248	4.76045
ENSBTAT00000002397	2.41566	2.78591	2.6449	2.86522	2.8237	2.54226	2.61549	2.74372
ENSBTAT00000002398	3.50743	3.51278	3.55449	5.50099	6.62986	5.83311	3.5249	5.98798
ENSBTAT00000002400	0.294414	0.12561	0.852008	0.263774	0.237139	2.08326	0.424011	0.86139
ENSBTAT00000002402	0.915289	1.04724	1.4932	1.16826	1.07896	1.21934	1.15191	1.15552
ENSBTAT00000002404	3.40839	3.27762	3.50603	2.16359	2.23323	2.20532	3.39735	2.20071
ENSBTAT00000002408	3.01085	3.1534	2.92005	2.78538	2.55033	2.42602	3.0281	2.58724
ENSBTAT00000002409	0.462647	4.17166e-06	0.332002	1.13212	0.539755	0.598923	0.264884	0.756934
ENSBTAT00000002416	0	0.0557146	0.0615087	0	0	0	0.0390744	0
ENSBTAT00000002418	3.69529	3.76056	3.83491	3.61579	3.82501	3.54871	3.76359	3.66317
ENSBTAT00000002419	7.23969	7.32123	7.34888	5.22765	5.53191	4.89684	7.30327	5.2188
ENSBTAT00000002420	6.01147	6.0712	5.74653	4.56352	4.64226	4.50431	5.94307	4.57003
ENSBTAT00000002422	7.21453	7.45171	7.34762	7.1177	7.31502	7.17202	7.33795	7.20158
ENSBTAT00000002427	0.196506	0.233492	0.175755	0.460439	0.715643	0.154403	0.201918	0.443495
ENSBTAT00000002428	5.73749	6.12648	5.75651	5.44326	5.63423	5.58859	5.87349	5.55536
ENSBTAT00000002429	5.62502	3.66682	1.21621	3.07917	3.39842	4.54014	3.50269	3.67258
ENSBTAT00000002431	6.37085	5.80076	5.5089	0.0446533	0.115174	0	5.8935	0.0532756
ENSBTAT00000002433	3.30544	2.95462	2.70347	2.55132	1.90684	2.13986	2.98784	2.19934
ENSBTAT00000002434	4.23347	3.90755	3.82027	4.76037	4.53393	3.21456	3.9871	4.16962
ENSBTAT00000002436	0.0599811	0	0.104859	0	0.0605347	0	0.0549467	0.0201782
ENSBTAT00000002438	3.21492	2.53259	2.79491	2.71671	2.20818	2.27114	2.84747	2.39868
ENSBTAT00000002440	0.0376993	0.0303239	0.129598	1.48268	1.71952	1.87829	0.0658736	1.6935
ENSBTAT00000002444	0	0.774246	0	1.54014	1.69171	1.29576	0.258082	1.5092
ENSBTAT00000002446	3.07833	2.72145	2.54921	3.01918	2.62507	2.70596	2.783	2.7834
ENSBTAT00000002447	0	0.775157	0	0	0.431623	0	0.258386	0.143874
ENSBTAT00000002448	2.74634	2.7457	2.04429	1.88479	1.28961	1.31606	2.51211	1.49682
ENSBTAT00000002451	5.22014e-05	0	4.36045e-05	3.46247e-05	2.39472e-05	3.28716e-05	3.19353e-05	3.04812e-05
ENSBTAT00000002453	3.74379	4.09589	4.26476	3.11197	3.48231	3.62716	4.03482	3.40715
ENSBTAT00000002456	2.93599	2.74313	2.90589	3.34716	3.3294	3.27934	2.86167	3.31863
ENSBTAT00000002457	0.56668	0.312013	0	1.79418	1.7224	1.9876	0.292898	1.83473
ENSBTAT00000002459	5.63692	5.54759	5.43027	5.47713	5.15353	5.21008	5.53826	5.28025
ENSBTAT00000002461	0.00017994	0.000780127	0.00030559	2.29299e-05	0.000242313	0.000124091	0.000421886	0.000129778
ENSBTAT00000002462	4.39168	4.30605	4.05149	3.28437	3.20154	3.09272	4.24974	3.19288
ENSBTAT00000002464	3.71008	3.73404	3.86452	3.60404	3.70022	3.3275	3.76955	3.54392
ENSBTAT00000002466	3.29346	3.35652	3.22826	3.37169	3.14984	2.94333	3.29274	3.15495
ENSBTAT00000002468	0.877989	0.939108	1.53316	1.67024	1.64569	2.11387	1.11675	1.80993
ENSBTAT00000002471	0	0.221443	0.544763	0.629122	0	0.177325	0.255402	0.268815
ENSBTAT00000002473	0.423022	0.376637	0.350487	0.256595	0.407255	0.342638	0.383382	0.335496
ENSBTAT00000002475	2.63849	3.06597	2.83818	3.12936	3.15723	3.13513	2.84754	3.14057
ENSBTAT00000002476	2.98918	3.05558	3.28991	2.56699	2.61739	2.32583	3.11155	2.5034
ENSBTAT00000002478	0.493493	0.640184	0.88239	1.01155	1.06314	0.747628	0.672022	0.940775
ENSBTAT00000002483	2.46023	2.37903	2.78723	1.02149	2.44653	1.45684	2.54216	1.64162
ENSBTAT00000002485	0	0	0	0	0.0780347	0.0325363	0	0.036857
ENSBTAT00000002488	3.47988	3.29611	3.44071	3.13321	3.21785	3.41317	3.40557	3.25474
ENSBTAT00000002491	5.78814	5.96569	5.95582	5.66519	5.44983	5.72995	5.90322	5.61499
ENSBTAT00000002492	0	0.629845	0	0	1.06424	0	0.209948	0.354747
ENSBTAT00000002494	0	0.216501	0.0998228	0.0652538	0.0575186	0.406234	0.105441	0.176335
ENSBTAT00000002495	4.60339	4.18419	4.22968	3.18959	3.45509	3.24302	4.33909	3.2959
ENSBTAT00000002496	0.352623	0.270585	0.275782	0.0320948	0.0828665	0.101758	0.299663	0.0722396
ENSBTAT00000002500	2.28304	2.37102	2.51458	2.88547	2.40446	2.78524	2.38955	2.69173
ENSBTAT00000002501	0.186791	0.24467	0.307034	0.29823	0.190906	0.487009	0.246165	0.325382
ENSBTAT00000002506	6.43269	6.24146	6.15871	4.57567	4.4607	4.07432	6.27762	4.37023
ENSBTAT00000002508	5.4919	5.26353	5.05024	5.78869	5.49946	5.26413	5.26856	5.51743
ENSBTAT00000002512	3.73203	3.94534	4.01043	2.94782	2.8495	2.60045	3.89593	2.79926
ENSBTAT00000002513	7.93567	7.62612	7.76338	6.068	6.58075	6.15056	7.77505	6.26643
ENSBTAT00000002520	0.0441379	0.292067	0.659177	6.09276	6.4196	5.59458	0.331794	6.03565
ENSBTAT00000002522	0.901109	1.08176	0.945868	1.77306	1.7104	1.93175	0.976247	1.80507
ENSBTAT00000002523	3.39397	3.48361	3.58287	3.03782	2.83263	2.86256	3.48682	2.911
ENSBTAT00000002525	6.21103	5.71957	5.23658	0.441483	0.711075	0.895415	5.72239	0.682658
ENSBTAT00000002529	0.413855	0.616887	0.830258	0.335633	0.453847	0.359367	0.620333	0.382949
ENSBTAT00000002532	5.19712	5.12828	4.94251	4.95151	4.6976	4.63516	5.0893	4.76142
ENSBTAT00000002533	2.35337	2.55786	2.66475	1.68002	1.67252	1.52353	2.52533	1.62536
ENSBTAT00000002535	1.53946	2.3668	1.80795	2.71825	3.03778	2.89041	1.90474	2.88215
ENSBTAT00000002542	3.96549	4.08226	3.98617	2.65332	3.19626	2.39001	4.0113	2.74653
ENSBTAT00000002544	2.57798	2.45247	1.89407	2.73111	2.67501	2.68075	2.30817	2.69563
ENSBTAT00000002546	0	0.0737884	0	0	0	0.0577846	0.0245961	0.0192615
ENSBTAT00000002548	4.0113	3.31763	3.32196	5.24194	4.43745	4.09803	3.5503	4.59248
ENSBTAT00000002549	4.74109	4.72211	4.87716	4.20617	4.02526	3.59618	4.78012	3.94254
ENSBTAT00000002552	0	0.202424	0.077983	0	0.291012	0	0.093469	0.0970039
ENSBTAT00000002553	3.80213	3.86913	3.39267	5.48248	4.91399	5.31497	3.68798	5.23714
ENSBTAT00000002554	2.98033	3.22133	3.22216	4.07829	4.01569	4.28825	3.14127	4.12741
ENSBTAT00000002556	4.19073	2.99455	2.98653	4.43869	2.9875	2.76242	3.3906	3.3962
ENSBTAT00000002557	0.23607	0.326227	0.407268	0.0785657	0.27536	0.417012	0.323188	0.256979
ENSBTAT00000002564	0.580601	0.436625	0.891603	0.229882	0.270971	0.510864	0.636276	0.337239
ENSBTAT00000002566	3.89513	3.86639	3.83309	5.29535	5.09987	5.16782	3.86487	5.18768
ENSBTAT00000002571	0.246194	0.200816	0.260927	0.0602235	0.314342	0.524069	0.235979	0.299545
ENSBTAT00000002572	1.92297	2.488	1.83719	2.39242	2.51953	2.95556	2.08272	2.6225
ENSBTAT00000002573	5.28716	5.34596	5.40698	5.80233	5.85753	5.64063	5.3467	5.76683
ENSBTAT00000002574	0	0.0650337	0	0.0926403	0.0415745	0	0.0216779	0.0447383
ENSBTAT00000002578	3.06557	2.47525	2.26529	3.91614	3.95877	4.92	2.60204	4.26497
ENSBTAT00000002582	2.39232	1.79384	2.05572	4.96634	4.63883	4.37081	2.08063	4.65866
ENSBTAT00000002583	6.08899	5.71832	5.8247	2.69782	2.78435	2.9834	5.87734	2.82186
ENSBTAT00000002585	0	0.0921613	0	0	0	0.389449	0.0307204	0.129816
ENSBTAT00000002587	4.85752	5.10861	4.92569	4.22341	4.64184	4.28073	4.96394	4.38199
ENSBTAT00000002589	0	0.158231	0	0	0.121401	0.932372	0.0527437	0.351258
ENSBTAT00000002592	2.31553	2.72209	2.60939	2.45773	2.38676	2.89024	2.549	2.57825
ENSBTAT00000002594	7.34942	6.91136	6.81761	4.96466	4.70764	4.37031	7.02613	4.68087
ENSBTAT00000002597	4.72728	4.60382	4.58408	4.16251	4.52418	4.0821	4.6384	4.25626
ENSBTAT00000002600	5.41657	4.12826	3.31298	7.5122	7.43474	6.88858	4.28593	7.27851
ENSBTAT00000002603	3.88357	3.02426	2.50495	2.4989	0.985898	1.5927	3.13759	1.6925
ENSBTAT00000002604	2.64606	3.0489	2.58607	3.32398	3.31582	3.16538	2.76034	3.26839
ENSBTAT00000002605	0.0614682	0.274577	0.388686	1.24767	0.786945	1.75608	0.241577	1.26356
ENSBTAT00000002607	5.24002	5.30729	4.98411	6.01994	6.3955	5.67863	5.17714	6.03135
ENSBTAT00000002609	5.3903	5.19044	5.38765	4.90274	4.89105	4.81557	5.3228	4.86979
ENSBTAT00000002616	8.11782	7.82177	7.84314	6.47141	6.39666	5.83961	7.92758	6.23589
ENSBTAT00000002617	0	0.0663972	0	0.831401	0.563792	0.909491	0.0221324	0.768228
ENSBTAT00000002618	3.09585	2.5505	2.60618	4.38867	3.43242	4.0272	2.75084	3.94943
ENSBTAT00000002619	2.65979	2.99455	2.4696	2.88314	2.62497	2.67627	2.70798	2.72813
ENSBTAT00000002623	2.72347	1.70044	2.25859	0	0.0833506	0	2.2275	0.0277835
ENSBTAT00000002624	4.28829	4.24963	4.01294	3.83369	3.76022	3.66138	4.18362	3.75177
ENSBTAT00000002625	1.5845	1.90023	2.23101	1.48898	3.78291	2.84658	1.90525	2.70616
ENSBTAT00000002626	7.80513	7.70312	7.57112	8.28153	8.59212	8.46067	7.69312	8.44477
ENSBTAT00000002627	0	0.828853	1.13892	0.360028	0.53902	0	0.655924	0.299683
ENSBTAT00000002628	4.87796	4.22402	3.79738	4.54968	4.40411	4.61558	4.29979	4.52312
ENSBTAT00000002631	0.5828	0.765682	0	0.373439	0.337589	0	0.449494	0.237009
ENSBTAT00000002634	4.39427	4.14075	3.99877	3.47573	3.42475	3.36251	4.17793	3.421
ENSBTAT00000002637	3.42702	3.28868	3.7209	1.79058	2.06603	1.83649	3.47887	1.8977
ENSBTAT00000002640	7.07371	6.66548	6.8229	0.646043	1.12786	0.780413	6.85403	0.851438
ENSBTAT00000002642	8.50788	8.18742	8.25909	8.49887	8.45978	8.46217	8.31813	8.4736
ENSBTAT00000002645	1.01535	0.535344	1.22788	1.37671	1.10928	1.23688	0.926192	1.24096
ENSBTAT00000002646	3.32283	3.07049	3.09087	3.33964	2.86217	2.7603	3.1614	2.98737
ENSBTAT00000002648	3.40612	3.39685	3.33372	3.30559	3.61431	3.42988	3.3789	3.44993
ENSBTAT00000002650	5.51858	5.32073	5.32547	5.15187	5.04035	5.02616	5.38826	5.07279
ENSBTAT00000002651	7.23559	7.25951	7.17852	2.72142	2.05505	1.58052	7.22454	2.119
ENSBTAT00000002652	0.410644	0.762709	0.757816	1.92079	1.56074	1.94436	0.643723	1.80863
ENSBTAT00000002653	5.77643	5.58473	5.52669	6.04239	5.90775	5.81889	5.62928	5.92301
ENSBTAT00000002654	6.681	6.62131	6.52195	8.00604	7.41841	7.22676	6.60809	7.5504
ENSBTAT00000002656	3.99717	3.93237	3.66141	1.49676	1.55757	1.20655	3.86365	1.42029
ENSBTAT00000002658	3.88786	2.76724	3.16534	3.44189	2.93454	2.94395	3.27348	3.10679
ENSBTAT00000002662	3.03281	3.01892	2.60638	3.63996	2.78917	2.47538	2.88604	2.96817
ENSBTAT00000002664	3.54056	3.73444	3.68424	2.62508	3.6229	3.46744	3.65308	3.23847
ENSBTAT00000002665	1.81281	1.97993	1.76915	3.0049	3.134	3.57103	1.85396	3.23665
ENSBTAT00000002666	9.58404	9.63408	9.49617	9.22469	9.20119	9.11021	9.57143	9.1787
ENSBTAT00000002668	0.0576134	0.0690667	0.100745	3.80281	0.897622	1.70985	0.0758083	2.13676
ENSBTAT00000002674	5.91284	5.47894	5.29693	6.26194	6.04561	5.86754	5.5629	6.05836
ENSBTAT00000002680	1.99811	1.75302	1.50239	1.9984	1.90396	1.7468	1.75118	1.88306
ENSBTAT00000002681	3.36623	3.32724	3.59411	4.52464	5.21313	4.45415	3.42919	4.73064
ENSBTAT00000002682	2.43249	2.81431	2.87413	3.63656	3.76362	3.68302	2.70698	3.6944
ENSBTAT00000002684	5.15519	5.05497	4.73461	5.02084	4.68167	4.10432	4.98159	4.60228
ENSBTAT00000002687	4.28009	4.40173	4.52405	3.93387	3.92144	3.64566	4.40196	3.83366
ENSBTAT00000002689	3.39233	3.51503	2.66879	5.21788	6.4789	4.23484	3.19205	5.31054
ENSBTAT00000002690	2.48638	1.31319	1.47654	0.107144	0.0943273	0.0781242	1.7587	0.0931984
ENSBTAT00000002691	4.68393	4.43242	5.06895	6.17659	6.55031	6.29825	4.72844	6.34172
ENSBTAT00000002695	4.25597	4.27104	4.28186	4.47561	4.652	4.84995	4.26962	4.65919
ENSBTAT00000002697	4.1611	3.83209	3.4538	2.51757	2.92208	2.64975	3.81566	2.69647
ENSBTAT00000002701	2.61716	2.75264	2.55422	1.65311	1.79747	1.57217	2.64134	1.67425
ENSBTAT00000002703	1.70672	1.52755	1.23046	2.15101	2.16055	1.86258	1.48824	2.05805
ENSBTAT00000002705	2.04291	2.38248	1.98438	1.82218	1.8486	1.88315	2.13659	1.85131
ENSBTAT00000002707	7.49323	7.513	7.74251	3.82718	3.99548	3.68622	7.58291	3.83629
ENSBTAT00000002710	5.57514	5.18941	5.18414	5.37432	4.94935	4.58049	5.31623	4.96805
ENSBTAT00000002712	0.193752	0.215973	0.106426	0.0465831	0.0409499	0.0253931	0.17205	0.0376421
ENSBTAT00000002715	0.351546	0.788854	0.608792	0.154425	0.136586	0.397983	0.583064	0.229665
ENSBTAT00000002717	0.951497	0.781861	0.922353	1.23822	1.32035	1.5116	0.885237	1.35673
ENSBTAT00000002720	0.477499	1.09706	1.2182	1.81437	1.73761	1.41561	0.930921	1.65586
ENSBTAT00000002725	3.8144	3.86032	3.59186	1.73144	1.19671	2.09802	3.75552	1.67539
ENSBTAT00000002726	1.90354	2.02056	1.97803	2.11148	2.3194	2.23358	1.96738	2.22149
ENSBTAT00000002731	0	0.13761	0.0777267	0.148175	0	0.159362	0.0717788	0.102512
ENSBTAT00000002733	2.01354	2.40807	2.28537	2.0988	2.25328	2.13997	2.23566	2.16402
ENSBTAT00000002738	3.71433	3.52435	3.55805	4.43394	4.57983	4.17884	3.59891	4.39754
ENSBTAT00000002742	1.54946	1.52675	1.23056	0.578127	0.371804	0.527229	1.43559	0.492387
ENSBTAT00000002747	0.136679	0.162999	0.234402	0.0986726	0.0699107	0.126912	0.178027	0.0984983
ENSBTAT00000002748	2.99857	3.28447	3.39603	2.46579	2.86937	3.08205	3.22636	2.80574
ENSBTAT00000002749	1.92313	1.85749	2.19798	1.26765	1.2588	1.05333	1.99287	1.19326
ENSBTAT00000002751	2.18988	2.32483	2.23703	1.17194	1.00218	1.06432	2.25058	1.07948
ENSBTAT00000002753	2.54634	2.57296	2.86176	1.65225	1.79311	0.740342	2.66035	1.39524
ENSBTAT00000002760	0.610157	0.420192	0.598613	0.20375	0.714944	0.298015	0.542987	0.40557
ENSBTAT00000002767	0.258746	0	0.0615836	0.480943	0.291523	0.242762	0.106776	0.33841
ENSBTAT00000002770	5.25768	5.41939	5.26009	4.13245	4.66487	4.44463	5.31239	4.41399
ENSBTAT00000002771	1.05468e-06	1.67099e-06	1.72086e-06	3.3737e-07	1.62518e-07	3.41672e-07	1.48218e-06	2.8052e-07
ENSBTAT00000002772	0	0.0450806	0.0497859	0	0.0563765	0.166813	0.0316222	0.0743966
ENSBTAT00000002776	0.395665	0.744468	0.725686	0.0843203	0.454216	0.584164	0.62194	0.374233
ENSBTAT00000002778	3.35603	3.47891	3.47741	2.73049	2.91127	2.30143	3.43745	2.64773
ENSBTAT00000002779	6.02857	5.15763	4.60728	5.49918	4.50383	4.89749	5.26449	4.96683
ENSBTAT00000002783	2.65249	3.15232	3.12231	3.32099	3.20966	2.50076	2.97571	3.01047
ENSBTAT00000002784	5.20167	5.27616	5.17718	5.52316	5.73979	6.10648	5.21833	5.78981
ENSBTAT00000002785	1.23846	0.958575	1.27417	4.22334	3.28033	5.05392	1.15707	4.18586
ENSBTAT00000002787	6.35256	6.0022	5.48914	0	0	0.294939	5.94797	0.098313
ENSBTAT00000002789	0	0.123255	0	0.83679	0.714946	0.435571	0.041085	0.662436
ENSBTAT00000002790	9.49362	9.27431	8.88977	0.0636654	0	0	9.21923	0.0212218
ENSBTAT00000002792	4.30619	4.37239	4.35445	2.1184	2.20536	1.95823	4.34434	2.094
ENSBTAT00000002795	0	0	0	1.39361e-10	2.09824e-12	0	0	4.7153e-11
ENSBTAT00000002800	0.404612	0.391525	0.298569	0.289312	0.276422	0.263292	0.364902	0.276342
ENSBTAT00000002805	0	1.02623	0.0804368	0	0.375166	2.55656	0.368888	0.977242
ENSBTAT00000002809	0.0911716	0	0.0812661	0.29481	0.137615	0.0576825	0.0574792	0.163369
ENSBTAT00000002817	1.94396	1.94737	2.21675	2.49163	2.26781	2.86075	2.03603	2.54006
ENSBTAT00000002822	2.30586	2.38508	1.89027	2.18445	1.22226	0.78346	2.19374	1.39673
ENSBTAT00000002823	2.65471	1.94984	1.97944	1.40614	1.49163	1.43073	2.19467	1.44283
ENSBTAT00000002824	2.39542	2.68516	2.59683	2.92371	3.12968	2.93145	2.55913	2.99495
ENSBTAT00000002826	0.852116	1.23761	1.44195	0.409806	0.698824	0.265958	1.17723	0.458196
ENSBTAT00000002827	0.62098	1.25216	1.49332	2.26747	1.83544	2.45681	1.12215	2.18657
ENSBTAT00000002828	8.57527	8.72829	8.70144	6.11901	6.68299	6.83703	8.66834	6.54635
ENSBTAT00000002831	6.2825	6.41031	5.85653	4.30957	4.53224	4.53597	6.18311	4.45926
ENSBTAT00000002832	3.18798	3.0841	3.29069	3.21639	3.10861	2.6949	3.18759	3.00663
ENSBTAT00000002833	5.07025	5.06792	5.09604	6.11359	6.00231	6.10902	5.07807	6.07497
ENSBTAT00000002834	0	0	0	0.200385	0.233916	0.401924	0	0.278742
ENSBTAT00000002836	1.61344	1.40812	1.7746	1.32546	1.43265	1.51267	1.59872	1.42359
ENSBTAT00000002838	0.373983	0.187163	0.311265	0.0399879	0.0176661	0.10576	0.290804	0.0544712
ENSBTAT00000002839	2.03518	1.85845	1.76358	2.77919	2.92085	2.78016	1.88574	2.82673
ENSBTAT00000002840	1.82208	1.04118	1.63528	2.18271	1.94482	1.9779	1.49951	2.03515
ENSBTAT00000002841	5.00238	5.05179	5.21142	4.56916	4.7247	4.89389	5.08853	4.72925
ENSBTAT00000002843	5.76961	5.37369	5.76578	5.21055	5.28872	5.09103	5.63636	5.19677
ENSBTAT00000002844	3.89653	3.74856	3.60479	2.87194	2.79245	2.0535	3.74996	2.57263
ENSBTAT00000002846	6.26416	5.90833	5.80595	5.20437	4.95619	4.73161	5.99281	4.96406
ENSBTAT00000002850	0.336377	0.707766	0.433227	0.303867	0.355372	0.324138	0.492457	0.327792
ENSBTAT00000002852	8.37161	8.08474	8.21742	7.05531	7.09018	6.93724	8.22459	7.02758
ENSBTAT00000002854	2.57821	2.5818	2.54776	1.80415	2.1181	2.21804	2.56926	2.04676
ENSBTAT00000002858	0	0.176424	0.119469	0.175947	0.155578	0.0842602	0.0986309	0.138595
ENSBTAT00000002860	2.74818	2.72602	2.61468	4.01029	3.80156	3.29424	2.69629	3.70203
ENSBTAT00000002861	4.99977	5.01017	4.67836	4.46467	4.42917	4.48577	4.8961	4.45987
ENSBTAT00000002865	1.52974	1.90001	2.02534	0.744205	0.799207	0.860245	1.81836	0.801219
ENSBTAT00000002866	0.266721	0.0782644	0	0	0.140741	0	0.114995	0.0469136
ENSBTAT00000002867	2.99576	2.18361	2.24049	4.43385	4.05183	4.54914	2.47329	4.34494
ENSBTAT00000002868	3.49255	5.13776	4.92783	0	0	0	4.51938	0
ENSBTAT00000002872	3.12268	3.00168	2.78284	4.58988	4.70017	4.67522	2.96907	4.65509
ENSBTAT00000002876	3.27242	3.36084	2.89929	4.25566	4.69052	4.13857	3.17752	4.36158
ENSBTAT00000002878	6.709	6.35835	6.40447	2.29978	2.67497	2.5689	6.49061	2.51455
ENSBTAT00000002882	5.769	5.62608	5.6123	4.79843	4.22156	4.39331	5.66912	4.4711
ENSBTAT00000002883	1.68029	1.95421	2.26344	1.50888	2.32077	1.7726	1.96598	1.86742
ENSBTAT00000002887	3.19721e-05	1.07035	0.731685	1.69551	1.21437	1.97424	0.600688	1.62804
ENSBTAT00000002890	5.09676	4.71117	4.66966	4.08741	4.02239	3.43173	4.82586	3.84718
ENSBTAT00000002891	2.24643	2.6466	2.70646	2.17841	2.53306	2.6677	2.53316	2.45972
ENSBTAT00000002893	5.31526	4.99865	5.16208	5.16666	5.64653	5.04063	5.15866	5.28461
ENSBTAT00000002894	0.674547	1.10424	1.4864	1.43007	1.39871	1.64439	1.08839	1.49105
ENSBTAT00000002896	3.97816	4.16525	4.03574	3.72356	3.71828	3.40884	4.05972	3.61689
ENSBTAT00000002897	4.03343	3.96278	3.39364	2.4505	2.46521	2.11073	3.79662	2.34215
ENSBTAT00000002903	0	0.0999163	0.110129	0	0	0	0.0700152	0
ENSBTAT00000002904	3.92916e-06	0.946764	0.388033	0.198802	4.76314e-07	1.67647e-06	0.444934	0.0662681
ENSBTAT00000002908	0	0	0	0.0854279	0	0.0917705	0	0.0590661
ENSBTAT00000002909	0	0.676291	0.139827	0.0469535	0.081793	1.53296	0.272039	0.553901
ENSBTAT00000002911	0	0.146495	0.271301	0.36239	0.965509	1.02133	0.139265	0.783076
ENSBTAT00000002913	2.15882	2.79679	2.60754	2.72123	2.8385	2.11074	2.52105	2.55682
ENSBTAT00000002914	0.797505	0.885403	0.357462	1.08247	0.151122	1.0019	0.680123	0.745163
ENSBTAT00000002916	0.0636709	0.1952	0.11121	0	0.374633	0.258428	0.12336	0.211021
ENSBTAT00000002922	5.93036	5.59925	5.49697	4.11063	4.1501	3.81906	5.67553	4.02659
ENSBTAT00000002925	0.448891	0.315246	0.405107	0.144726	0.488921	0.963155	0.389748	0.532268
ENSBTAT00000002929	1.83632	1.55534	1.89624	4.50432	3.04766	2.97713	1.76263	3.5097
ENSBTAT00000002930	0.90274	1.19027	0.330931	0	0	0	0.807979	0
ENSBTAT00000002932	4.86646	5.0032	4.72416	3.99395	4.342	4.1625	4.8646	4.16615
ENSBTAT00000002933	6.39911	5.97913	5.99181	5.76755	5.56644	5.48819	6.12335	5.60739
ENSBTAT00000002936	3.16145	3.06918	3.24315	3.01712	2.74424	2.21145	3.15792	2.6576
ENSBTAT00000002938	4.30086	4.15944	4.4661	4.06063	4.84801	4.77908	4.3088	4.56257
ENSBTAT00000002944	5.52035	5.4775	5.16606	6.41623	6.92405	6.22445	5.38797	6.52158
ENSBTAT00000002946	5.78441	5.71007	5.34991	2.38799	2.16331	2.06695	5.6148	2.20608
ENSBTAT00000002948	10.2262	10.1137	10.0026	9.10618	8.98689	8.99672	10.1142	9.02993
ENSBTAT00000002952	2.7064	3.32376	3.08362	3.91441	4.11041	3.87399	3.03793	3.96627
ENSBTAT00000002954	0	0	0	0.038739	0	0.122194	0	0.0536443
ENSBTAT00000002955	4.10559	4.25688	4.08497	4.94082	5.289	5.04708	4.14915	5.0923
ENSBTAT00000002959	4.32038	4.00867	4.23657	5.51666	5.40034	5.00679	4.18854	5.30793
ENSBTAT00000002960	0.098	0	0.321485	0	0	0.0912133	0.139828	0.0304044
ENSBTAT00000002962	1.30331	1.4817	1.74479	1.67289	1.54653	1.7434	1.50993	1.65427
ENSBTAT00000002963	4.43025	4.67182	4.47897	4.77534	4.70881	4.65022	4.52701	4.71145
ENSBTAT00000002964	0.452912	0.283361	0.500468	0.387607	0.331069	0.479565	0.412247	0.399414
ENSBTAT00000002967	6.71518	6.49751	6.08333	5.01722	5.29547	4.67715	6.43201	4.99661
ENSBTAT00000002970	3.2648	2.0488	2.79511	0.0579663	0.281716	0.142164	2.7029	0.160615
ENSBTAT00000002971	0.345661	0.0613919	0.132479	1.45865	2.29481	1.67474	0.179844	1.8094
ENSBTAT00000002972	3.82564	3.8418	3.98607	4.05878	3.77197	3.67986	3.88451	3.83687
ENSBTAT00000002973	3.50298	2.82875	3.03078	4.01601	3.19305	3.53041	3.12084	3.57982
ENSBTAT00000002975	0.406245	0.636675	0.55509	0.552192	0.691464	0.636609	0.53267	0.626755
ENSBTAT00000002976	4.4708	4.2327	4.00555	2.28866	2.44006	2.05587	4.23635	2.26153
ENSBTAT00000002978	0.286847	0.52759	0.257445	0.763742	0.85659	1.28647	0.357294	0.968935
ENSBTAT00000002979	0.114597	0.221443	0.150701	0.536603	0.0875287	0.495961	0.162247	0.373364
ENSBTAT00000002982	3.80588	3.65659	3.74775	6.46773	6.70689	6.32133	3.73674	6.49865
ENSBTAT00000002983	2.15482	1.46998	2.00089	1.91669	1.52994	2.37642	1.87523	1.94101
ENSBTAT00000002984	5.07282	5.09412	5.74191	0.361033	0.0356736	0	5.30295	0.132235
ENSBTAT00000002985	1.26296	0.867691	1.21847	2.76478	2.46269	1.30622	1.11637	2.17789
ENSBTAT00000002986	5.94211	6.09095	6.20045	3.15348	3.66945	3.48684	6.07784	3.43659
ENSBTAT00000002992	3.41755	3.70697	3.64881	2.75124	2.80252	2.80968	3.59111	2.78781
ENSBTAT00000002998	5.58517	5.32578	5.46548	2.70278	2.88261	2.82715	5.45881	2.80418
ENSBTAT00000003002	3.60019	3.65624	3.74081	4.36208	4.26759	3.65673	3.66575	4.09546
ENSBTAT00000003003	2.94572	2.28511	2.60901	1.94324	2.11119	2.09157	2.61328	2.04866
ENSBTAT00000003007	1.69326	1.40053	1.57672	1.71116	1.73888	1.86311	1.55684	1.77105
ENSBTAT00000003008	0.177357	0.27494	0.354662	0.0836133	0.0735836	0.312894	0.268986	0.156697
ENSBTAT00000003010	2.03237	2.0431	2.02161	0.86883	1.9575	1.29101	2.03236	1.37245
ENSBTAT00000003013	1.34362	1.20963	1.2429	2.40195	1.60987	2.44196	1.26538	2.15126
ENSBTAT00000003015	0.130051	0.0536164	0.116055	0	0.0340327	0	0.0999077	0.0113442
ENSBTAT00000003016	3.18433	3.03421	3.23941	2.31611	2.50996	2.77018	3.15265	2.53208
ENSBTAT00000003022	5.10929	4.9383	5.14435	5.63581	5.7117	6.01977	5.06398	5.78909
ENSBTAT00000003026	1.6777	1.95342	2.03612	1.73421	2.01724	2.23066	1.88908	1.99403
ENSBTAT00000003027	2.70556	3.108	2.80194	2.01837	2.06198	1.99577	2.87183	2.02537
ENSBTAT00000003028	2.22825	1.60949	1.80218	1.64202	1.42926	1.24814	1.87997	1.43981
ENSBTAT00000003031	0.317723	0.260303	0.285374	0.50888	0.980329	0.335072	0.2878	0.608093
ENSBTAT00000003032	4.23559	5.46101	5.93499	4.5722	4.14042	3.63131	5.21053	4.11465
ENSBTAT00000003033	2.42223	2.29516	2.19155	1.65735	1.76867	1.37054	2.30298	1.59885
ENSBTAT00000003035	4.15463	3.93025	3.93695	3.61308	3.60019	3.37815	4.00728	3.53047
ENSBTAT00000003039	0.229197	0.142294	0.205252	0.374657	0.851298	0.566478	0.192248	0.597478
ENSBTAT00000003040	1.08442	0.89801	0.638946	2.53977	2.02883	2.13616	0.873791	2.23492
ENSBTAT00000003042	1.93867	1.9509	2.36911	2.90784	2.59865	2.32542	2.08623	2.61064
ENSBTAT00000003052	0.192745	0.150448	0.415576	0.192598	3.79098e-06	5.32531e-06	0.252923	0.0642024
ENSBTAT00000003055	5.26134	2.93276	2.49372	7.24678	6.51901	6.73932	3.56261	6.83504
ENSBTAT00000003058	3.3696	3.77726	3.64391	3.52938	3.68873	3.75284	3.59692	3.65699
ENSBTAT00000003062	0.108202	0.322182	0.0965274	0	0.263793	0.948089	0.175637	0.403961
ENSBTAT00000003071	3.80223	3.87546	3.76998	4.40259	4.49647	4.11304	3.81589	4.33737
ENSBTAT00000003072	5.82401	5.79234	5.84861	4.9955	4.87766	4.34551	5.82165	4.73956
ENSBTAT00000003073	5.33273	5.12139	5.01838	6.06605	5.79575	5.79779	5.1575	5.88653
ENSBTAT00000003076	1.16366	1.46697	1.21798	1.31025	1.20051	1.32027	1.28287	1.27701
ENSBTAT00000003078	3.27724	3.5143	3.33311	2.62434	2.84954	2.64548	3.37488	2.70645
ENSBTAT00000003082	0.758375	1.62448	1.15644	0.203555	0.291385	0.284265	1.17976	0.259735
ENSBTAT00000003086	3.01239	3.01451	2.9259	3.7667	3.88948	3.5638	2.98427	3.74
ENSBTAT00000003094	3.11333	2.95163	2.62264	3.43722	3.16597	2.96677	2.89586	3.18999
ENSBTAT00000003097	3.3522	3.0835	3.00875	1.43269	1.16693	0.970593	3.14815	1.19007
ENSBTAT00000003098	0.0621854	0.234848	0.304121	0	0	0.184896	0.200385	0.061632
ENSBTAT00000003099	3.81719	3.71144	3.47136	3.17285	2.99105	2.71399	3.66666	2.9593
ENSBTAT00000003111	1.74617	1.67129	2.18152	1.00259	1.49721	1.39409	1.86632	1.29796
ENSBTAT00000003112	2.56323	2.60643	2.64963	2.54119	2.94752	2.7414	2.60643	2.74337
ENSBTAT00000003115	0.175955	0.775791	0.197197	0.225249	0.287616	6.61649e-07	0.382981	0.170955
ENSBTAT00000003118	0.0360613	0.0574463	0.0320556	0.11977	1.05329	0.988305	0.0418544	0.720456
ENSBTAT00000003121	0	0.0380051	0	0.0135675	0.0584751	0.505471	0.0126684	0.192505
ENSBTAT00000003129	4.23667	4.66264	4.14593	6.17069	5.8617	5.26721	4.34841	5.76653
ENSBTAT00000003130	2.47384	2.84654	2.74078	1.91749	2.10117	1.96411	2.68705	1.99425
ENSBTAT00000003131	6.76793	6.73846	6.55728	5.16407	5.31306	4.69258	6.68789	5.05657
ENSBTAT00000003132	0.512678	0.968063	0.758825	0.738203	0.32865	0.40672	0.746522	0.491191
ENSBTAT00000003135	2.80557	3.23994	3.73287	4.28927	4.43807	4.70379	3.25946	4.47704
ENSBTAT00000003140	1.36562	1.4553	1.7455	1.89016	2.08769	1.94334	1.52214	1.97373
ENSBTAT00000003141	2.03729	1.80369	1.7278	1.01008	1.95831	2.08769	1.85626	1.68536
ENSBTAT00000003143	0.259881	0.14909	0.272641	1.80045	1.40067	1.66679	0.227204	1.62264
ENSBTAT00000003145	5.54571	5.41715	5.4562	5.4645	5.11782	5.53624	5.47302	5.37285
ENSBTAT00000003146	0.938588	0.575581	0.934431	1.4828	1.75825	2.17436	0.8162	1.80513
ENSBTAT00000003149	3.84859	3.78734	3.84417	4.28948	4.30106	4.26916	3.8267	4.28657
ENSBTAT00000003151	4.12955	4.02641	3.92305	4.29467	4.40182	4.39516	4.02634	4.36388
ENSBTAT00000003156	3.64015	3.57421	3.83196	3.33219	2.99572	2.65363	3.68211	2.99385
ENSBTAT00000003163	2.22028	1.02396	1.50346	2.20928	1.83591	2.17718	1.58257	2.07412
ENSBTAT00000003165	4.86718	4.87264	4.69528	4.29064	4.13256	4.23451	4.8117	4.21924
ENSBTAT00000003167	7.11443	6.99754	6.80917	6.49825	6.6494	6.24876	6.97371	6.46547
ENSBTAT00000003173	0.919461	0.397728	1.23818	0.267797	0.214219	0.324344	0.85179	0.268787
ENSBTAT00000003175	0.759237	0.637851	0.434516	0.424042	0.263705	0.89654	0.610535	0.528096
ENSBTAT00000003176	1.05512	0.899733	1.20141	0.923135	1.30269	0.975795	1.05209	1.06721
ENSBTAT00000003178	0.458184	0.598601	0.754774	1.49164	1.66155	1.6291	0.603853	1.5941
ENSBTAT00000003182	0	0	0.226685	0.150827	0	0.162356	0.0755616	0.104394
ENSBTAT00000003183	0.548448	0.455524	0.453791	0.82455	0.553747	0.601482	0.485921	0.659926
ENSBTAT00000003186	4.16409	3.89607	3.89109	3.72987	3.54189	3.17456	3.98375	3.48211
ENSBTAT00000003187	2.04167	2.19857	2.38188	2.08563	2.09279	1.72286	2.20737	1.96709
ENSBTAT00000003190	3.97347	4.13192	3.51325	5.34287	4.92521	4.44361	3.87288	4.9039
ENSBTAT00000003191	3.72717	3.57084	3.5552	2.41036	2.60376	2.4039	3.61774	2.47267
ENSBTAT00000003192	9.83855	9.59402	9.51166	0.453294	0.373987	0.984535	9.64808	0.603939
ENSBTAT00000003193	3.48661	3.86271	3.89327	2.94915	2.9087	3.04994	3.74753	2.96927
ENSBTAT00000003195	4.24044	4.62342	4.23853	3.68818	3.97006	3.89333	4.36747	3.85053
ENSBTAT00000003197	7.56065	7.60081	7.54107	6.09292	6.40742	6.11677	7.56751	6.2057
ENSBTAT00000003200	3.8675	3.8258	3.33801	2.8291	2.58011	2.3332	3.6771	2.58081
ENSBTAT00000003201	9.62547	9.17934	9.27167	7.67116	7.68105	7.186	9.35883	7.51273
ENSBTAT00000003203	2.89431	2.86356	3.23486	3.2218	2.42057	2.31387	2.99758	2.65208
ENSBTAT00000003204	4.49665	5.28448	4.83897	3.53864	5.50145	4.5584	4.87337	4.53283
ENSBTAT00000003205	1.16363	1.14818	1.65103	2.25298	2.43958	2.46755	1.32095	2.3867
ENSBTAT00000003206	5.39974	5.38914	5.44372	4.37496	4.33471	4.02017	5.41086	4.24328
ENSBTAT00000003210	1.73266	1.72815	1.98195	1.46627	1.74097	1.5668	1.81426	1.59135
ENSBTAT00000003211	0	0.148489	0.163394	0.209813	0.142342	0.172132	0.103961	0.174762
ENSBTAT00000003212	3.3523	3.22722	3.48651	2.65982	3.09156	2.76651	3.35534	2.8393
ENSBTAT00000003213	0	0.102758	0	9.38402e-08	0	0.140094	0.0342526	0.0466981
ENSBTAT00000003214	2.5794	2.49313	2.43815	2.942	3.02739	2.59884	2.50356	2.85608
ENSBTAT00000003218	1.95528	2.29215	2.7642	2.2412	2.43401	2.00872	2.33721	2.22798
ENSBTAT00000003219	4.73122	4.73657	4.55821	3.35005	3.0336	2.89377	4.67533	3.09247
ENSBTAT00000003220	3.44644	3.54533	3.17417	1.75939	2.06829	2.36682	3.38864	2.06483
ENSBTAT00000003225	3.27942	3.19302	3.08993	2.27538	2.24797	1.8271	3.18746	2.11682
ENSBTAT00000003229	5.94733	6.09002	6.02716	7.08201	6.87966	6.71539	6.02151	6.89235
ENSBTAT00000003234	0	1.14012e-05	6.75406e-05	3.98457e-05	0.676951	1.51154	2.63139e-05	0.72951
ENSBTAT00000003236	6.28435	6.09124	5.82074	7.00587	6.81569	6.82887	6.06544	6.88348
ENSBTAT00000003239	5.37072	5.15351	5.22277	5.69602	5.64923	5.39245	5.249	5.57923
ENSBTAT00000003242	4.99246	4.91408	5.15224	4.09799	3.94747	3.6281	5.01959	3.89119
ENSBTAT00000003245	0.622485	0.119968	0.132138	0.172763	0.226222	1.15854	0.291531	0.519174
ENSBTAT00000003249	1.82611	1.87124	1.77099	1.06358	0.942526	0.805587	1.82278	0.937231
ENSBTAT00000003250	5.52264	5.23494	5.34745	4.28228	4.29907	3.95672	5.36834	4.17935
ENSBTAT00000003252	4.76734	4.77913	4.82288	4.65027	5.03837	5.09588	4.78978	4.92817
ENSBTAT00000003253	0.128258	0	0	0	0.0680896	0	0.0427526	0.0226965
ENSBTAT00000003254	2.80211	2.68862	3.11841	2.55957	2.63836	2.62326	2.86971	2.60706
ENSBTAT00000003257	1.24857	1.62039	1.31327	0.759174	0.822762	1.24333	1.39408	0.941755
ENSBTAT00000003259	9.58016	9.78856	9.71547	8.46541	8.69733	8.3672	9.69473	8.50998
ENSBTAT00000003261	5.07041	5.05752	5.0509	4.60025	4.90445	5.1115	5.05961	4.87207
ENSBTAT00000003262	2.57636	1.78125	2.0372	3.7306	3.17364	3.07472	2.1316	3.32632
ENSBTAT00000003267	0.549787	0.803069	0	0	0.143524	0.0455565	0.450952	0.0630268
ENSBTAT00000003269	2.82639	2.49274	2.8938	2.2086	2.20366	1.35657	2.73764	1.92294
ENSBTAT00000003272	0.275508	0.116985	0	0.165123	0	0.218812	0.130831	0.127979
ENSBTAT00000003273	2.67312	2.71036	1.94141	1.80376	1.51927	0.899674	2.44163	1.40757
ENSBTAT00000003274	4.70098	4.54983	4.60262	3.79594	4.04785	3.71477	4.61781	3.85286
ENSBTAT00000003276	3.25631	3.338	3.64318	2.53404	2.66602	2.76341	3.41249	2.65449
ENSBTAT00000003277	3.59983	3.39728	3.36115	3.41916	3.2995	3.18851	3.45275	3.30239
ENSBTAT00000003278	2.15539	2.03294	1.55311	0.788664	1.00733	1.05844	1.91381	0.951479
ENSBTAT00000003283	4.70728	4.32382	4.14646	4.50071	4.4491	4.6468	4.39252	4.5322
ENSBTAT00000003285	3.43396	3.24523	3.46681	2.80664	2.89419	2.69452	3.382	2.79845
ENSBTAT00000003291	4.91999	4.3809	4.42073	2.9528	2.75832	2.62752	4.57387	2.77954
ENSBTAT00000003296	0	0	0	0	0.0760787	0.336087	0	0.137388
ENSBTAT00000003297	3.37504	3.29979	3.19873	3.7036	3.91625	4.02955	3.29118	3.88313
ENSBTAT00000003304	5.61748	5.66412	5.65644	4.1645	3.57339	4.61092	5.64601	4.11627
ENSBTAT00000003305	6.25534	5.88974	6.16703	7.37452	7.43315	7.43395	6.10404	7.41387
ENSBTAT00000003306	0.825974	1.21013	1.93561	1.88373	2.02839	1.86951	1.3239	1.92721
ENSBTAT00000003307	3.28308	3.57877	2.89553	3.45582	3.42859	3.86528	3.25246	3.58323
ENSBTAT00000003312	4.96804	4.87101	4.82599	4.84792	4.81738	4.85177	4.88835	4.83902
ENSBTAT00000003315	0	0	0	0	0.321573	0.376803	0	0.232792
ENSBTAT00000003317	0.530744	0.644747	0.369163	0.711091	0.744872	0.639441	0.514885	0.698468
ENSBTAT00000003318	2.87445	2.64607	2.29278	2.22607	2.3085	2.02403	2.60444	2.1862
ENSBTAT00000003319	5.45739	5.76466	5.71307	4.32478	5.02898	4.473	5.64504	4.60892
ENSBTAT00000003320	2.76926	2.69195	2.83739	2.66832	2.9694	3.15132	2.7662	2.92968
ENSBTAT00000003321	0.678175	0	0.620854	0	0	1.21711	0.43301	0.405704
ENSBTAT00000003325	3.46878	3.589	3.40551	2.61081	2.6243	2.8227	3.48776	2.68594
ENSBTAT00000003326	0.844053	1.39886	1.1152	2.18273	2.3053	2.35271	1.11937	2.28025
ENSBTAT00000003327	2.81084	3.18803	2.76711	1.84448	1.24784	1.34345	2.92199	1.47859
ENSBTAT00000003330	8.12952	8.07231	7.7111	0.304408	0	0.139247	7.97098	0.147885
ENSBTAT00000003331	5.28567	5.16702	5.06508	4.81758	5.01729	4.622	5.17259	4.81896
ENSBTAT00000003332	2.28781	1.91365	1.87812	3.33655	2.7892	2.83113	2.02653	2.98563
ENSBTAT00000003333	4.22733	4.43579	4.18263	4.83908	4.63415	4.76361	4.28192	4.74561
ENSBTAT00000003336	0.542242	0.166188	0.53623	0.121112	0.206946	0.360528	0.414887	0.229529
ENSBTAT00000003338	4.63839	4.51005	4.34891	4.96016	4.89393	5.24664	4.49912	5.03358
ENSBTAT00000003340	4.35174	4.22274	4.09332	3.8115	3.70309	3.28593	4.2226	3.60017
ENSBTAT00000003341	0.145748	0.353039	0.385916	0.165103	0.180046	0.239332	0.294901	0.194827
ENSBTAT00000003343	4.26553	4.41026	4.26883	4.00779	3.59599	3.4987	4.31487	3.70083
ENSBTAT00000003345	1.06203	0.905772	0.975483	4.86026	4.6097	4.09081	0.981096	4.52025
ENSBTAT00000003346	0.437145	0.06676	0.335659	0.308675	0.0842194	0.452152	0.279855	0.281682
ENSBTAT00000003353	2.9019	2.92447	3.21647	1.41764	1.06842	0.720125	3.01428	1.06873
ENSBTAT00000003354	3.04047	2.79751	2.73537	2.32083	2.0472	2.25322	2.85778	2.20709
ENSBTAT00000003355	3.14004	2.71743	2.8069	3.15538	3.1324	2.94842	2.88812	3.07873
ENSBTAT00000003358	0.102772	0.824075	0.608275	0.144965	0.0526207	0.269988	0.511707	0.155858
ENSBTAT00000003359	2.82063	3.7948	3.43513	3.26375	3.60433	3.54072	3.35019	3.4696
ENSBTAT00000003362	0.938849	0.316647	0.46476	0.741313	0.470014	0.626842	0.573419	0.612723
ENSBTAT00000003365	1.1979	1.39624	1.5216	1.67897	2.19856	1.94101	1.37191	1.93951
ENSBTAT00000003367	1.28918	0.771443	0.86829	1.2764	1.73771	1.42797	0.976304	1.48069
ENSBTAT00000003370	3.8125	3.36894	3.76537	3.09422	2.39261	2.43767	3.64893	2.6415
ENSBTAT00000003373	3.75733	3.98569	3.99731	4.51626	4.53045	4.66242	3.91344	4.56971
ENSBTAT00000003377	6.35428	6.467	6.36911	6.29253	6.34227	6.05204	6.3968	6.22895
ENSBTAT00000003379	2.2103	1.99356	2.15513	1.99517	2.48898	2.17001	2.11967	2.21805
ENSBTAT00000003380	0.199637	0.187692	0.457603	0.242743	0.289772	0.297339	0.281644	0.276618
ENSBTAT00000003382	2.17303	2.1996	1.90667	3.46183	3.07107	2.95277	2.0931	3.16189
ENSBTAT00000003384	3.71553	3.12272	3.58472	5.83702	4.40987	4.7155	3.47432	4.98746
ENSBTAT00000003385	1.55599	2.09222	1.2707	2.14542	1.45203	1.76835	1.63964	1.7886
ENSBTAT00000003394	1.31905	0.419578	0.871628	3.75952	3.0497	3.70903	0.870084	3.50608
ENSBTAT00000003395	0.0327796	0	0.113162	0.177431	0.337794	0.359933	0.0486473	0.291719
ENSBTAT00000003400	2.8862	2.57377	2.41411	1.76781	1.47454	1.51332	2.62469	1.58523
ENSBTAT00000003401	4.2442	4.15879	4.10641	4.24477	4.20882	4.04505	4.1698	4.16621
ENSBTAT00000003402	5.76294	5.58447	5.48519	5.84016	5.85937	5.64049	5.61086	5.78001
ENSBTAT00000003403	6.08783	5.8203	5.96096	4.53886	4.56324	4.45714	5.95636	4.51975
ENSBTAT00000003404	0	0	0	0	0.192079	0.232073	0	0.141384
ENSBTAT00000003407	4.19739	4.24826	4.06144	1.43021	1.47691	1.32167	4.16903	1.4096
ENSBTAT00000003409	0	0	0	3.13034	0.0602757	2.6066	0	1.93241
ENSBTAT00000003411	4.25631	4.45276	4.52303	3.51735	3.65101	3.52548	4.4107	3.56461
ENSBTAT00000003413	0.217597	0	0.0512144	0.575482	0.219294	0.324701	0.0896037	0.373159
ENSBTAT00000003414	0	0	0.342978	0.240082	0	0	0.114326	0.0800274
ENSBTAT00000003415	3.77456	3.77643	3.68624	5.16225	4.6089	4.42582	3.74574	4.73232
ENSBTAT00000003419	4.30233	3.97342	4.20076	3.70713	3.80582	3.37968	4.15884	3.63088
ENSBTAT00000003420	2.27557	2.54953	2.25779	1.55559	1.65296	1.97182	2.36097	1.72679
ENSBTAT00000003421	3.89263	3.36567	3.42573	0.898588	0.598639	0.951826	3.56134	0.816351
ENSBTAT00000003422	3.35248	3.49486	3.30616	2.50753	2.64565	2.47541	3.3845	2.54286
ENSBTAT00000003425	0.892698	0.478673	0.407541	1.06254	0.175656	0.894014	0.592971	0.710738
ENSBTAT00000003426	0	0	0	0	0.298044	0.106975	0	0.135006
ENSBTAT00000003427	3.45521	3.5171	3.24623	3.1963	3.11702	2.74488	3.40618	3.0194
ENSBTAT00000003429	4.13889	4.19182	4.01168	5.19462	4.86729	4.8655	4.11413	4.9758
ENSBTAT00000003431	9.28979	9.10734	9.17616	8.95132	9.12493	9.14079	9.1911	9.07235
ENSBTAT00000003433	3.72422	3.79117	3.65767	4.1735	3.8639	3.77864	3.72436	3.93868
ENSBTAT00000003434	0.725838	0.433976	0.828918	0.489205	0.45077	0.655045	0.662911	0.531673
ENSBTAT00000003435	0.305144	0.72339	0.455979	1.46512	1.76334	1.51476	0.494838	1.58107
ENSBTAT00000003437	5.81549	5.82813	6.09143	3.66612	3.89118	3.83798	5.91169	3.79843
ENSBTAT00000003439	0.674901	0.969225	1.00815	1.19035	1.0719	0.856619	0.884092	1.03962
ENSBTAT00000003441	3.69801	3.89629	3.55281	4.08896	4.29009	4.18828	3.7157	4.18911
ENSBTAT00000003442	3.7396	3.74318	4.11732	3.28797	3.04216	2.54261	3.8667	2.95758
ENSBTAT00000003444	1.19329	0.901287	1.06833	1.2411	1.15529	1.2299	1.0543	1.20876
ENSBTAT00000003445	0	0.0809743	0	0.058213	0.283348	0.123107	0.0269914	0.15489
ENSBTAT00000003449	0.412192	0.179916	0.37166	0	0.173953	0	0.321256	0.0579842
ENSBTAT00000003457	0.502	0.738626	0.798732	0.523184	0.55895	0.607548	0.679786	0.563227
ENSBTAT00000003460	5.31655	2.89442	3.7555	6.36254	4.63138	4.79246	3.98882	5.26213
ENSBTAT00000003463	1.01536	1.24936	1.01132	0.276081	0.318717	0.266296	1.09201	0.287031
ENSBTAT00000003464	0	0	0.0729321	0	0	0.933996	0.0243107	0.311332
ENSBTAT00000003467	4.36529	4.00417	4.49946	4.28573	4.2971	4.38237	4.28964	4.32173
ENSBTAT00000003468	2.67911	3.43236	3.67173	2.4479	2.55527	2.26323	3.26107	2.42213
ENSBTAT00000003470	0.110438	0.200336	0.190607	0.312623	0.0562905	0.113491	0.167127	0.160802
ENSBTAT00000003472	2.83509	2.55454	2.41276	3.04252	3.54049	3.23053	2.6008	3.27118
ENSBTAT00000003476	1.99971	2.09318	2.40903	1.85433	1.74484	2.20958	2.1673	1.93625
ENSBTAT00000003479	1.43513	1.55283	1.81896	1.59034	1.90619	1.92327	1.60231	1.8066
ENSBTAT00000003483	4.45723e-07	5.39693e-07	1.27581e-06	8.48951e-05	3.0631	1.3174	7.53742e-07	1.46019
ENSBTAT00000003484	5.09503	5.37797	5.3561	5.09424	4.94588	4.89078	5.27637	4.97697
ENSBTAT00000003485	0.393057	0.731048	0.502933	1.68765	1.65513	1.3384	0.542346	1.56039
ENSBTAT00000003489	2.84184	2.92106	2.52163	1.08049	1.03612	0.853227	2.76151	0.989948
ENSBTAT00000003492	3.09628	3.34382	3.20091	5.60748	5.00985	4.96521	3.21367	5.19418
ENSBTAT00000003493	4.04884	4.08074	4.01521	3.28352	3.43919	3.05609	4.04826	3.2596
ENSBTAT00000003497	0.408644	0.479359	0.583287	2.2499	1.75788	1.10682	0.49043	1.70487
ENSBTAT00000003498	1.82993	1.26466	1.61771	2.13235	2.2019	1.98495	1.57077	2.1064
ENSBTAT00000003500	0.386639	0	0	0	0.320262	0	0.12888	0.106754
ENSBTAT00000003502	2.01497	2.14628	1.8361	1.53777	1.44823	1.34249	1.99911	1.44283
ENSBTAT00000003503	2.29337	1.95122	1.83865	1.80777	3.0471	2.5223	2.02775	2.45906
ENSBTAT00000003504	0.0459846	0.24117	0	0.844835	0.958018	0.0841877	0.0957183	0.629013
ENSBTAT00000003506	4.28145	4.26867	4.19593	4.05404	3.928	4.11771	4.24869	4.03325
ENSBTAT00000003509	3.98888	4.05282	4.12951	3.84154	3.76584	3.7756	4.05707	3.79433
ENSBTAT00000003513	1.76356	1.39349e-05	0.650986	2.00745	0.850107	1.32998	0.804852	1.39584
ENSBTAT00000003514	6.53178	6.46457	6.27231	5.27425	5.74338	5.70738	6.42289	5.575
ENSBTAT00000003515	0.172978	0.363135	0.560635	5.87879	5.52124	5.91698	0.365583	5.77234
ENSBTAT00000003517	0.0348359	0.0555072	0	0.338672	0.397731	0.461404	0.0301144	0.399269
ENSBTAT00000003519	3.44351	3.42734	2.76982	4.05731	3.92616	3.77186	3.21356	3.91845
ENSBTAT00000003521	3.86247	4.12683	3.92087	3.66416	3.76924	3.67313	3.97006	3.70218
ENSBTAT00000003522	2.84384	3.10738	2.91884	2.35031	2.67243	2.73555	2.95669	2.5861
ENSBTAT00000003524	3.05382	3.32906	3.03144	3.61264	3.72812	3.7095	3.13811	3.68342
ENSBTAT00000003525	5.09613	4.69431	4.53448	3.57641	3.75716	3.95871	4.77497	3.7641
ENSBTAT00000003529	0.00103388	0.000812113	0.000892912	0.0006052	0.000514845	0.000594209	0.000912968	0.000571418
ENSBTAT00000003530	0.240112	0.486245	0.976783	0.363881	1.08794	1.39901	0.567713	0.950279
ENSBTAT00000003532	3.60718	3.60019	3.59727	3.93049	3.81016	3.45387	3.60154	3.73151
ENSBTAT00000003533	3.66214	3.6757	3.4977	3.95564	3.94594	3.91489	3.61185	3.93882
ENSBTAT00000003535	2.62507	2.88537	2.90179	2.57538	2.72417	2.68114	2.80407	2.66023
ENSBTAT00000003537	3.64631	3.8221	3.96588	2.6432	2.45042	2.50262	3.81143	2.53208
ENSBTAT00000003541	3.03982	2.87265	2.98158	3.12286	3.20828	2.97127	2.96468	3.1008
ENSBTAT00000003543	0.0625136	0	0.305599	0	0	0	0.122704	0
ENSBTAT00000003544	2.68754	2.46769	2.6296	2.20256	2.23767	1.78277	2.59494	2.07433
ENSBTAT00000003545	6.70328	6.45235	6.41897	5.59633	5.58724	5.18018	6.52487	5.45459
ENSBTAT00000003547	0.326521	0.267719	0.239328	0.196937	0.33069	0.0448979	0.277856	0.190842
ENSBTAT00000003549	1.70816	1.8732	2.03244	2.1063	2.32984	2.26294	1.87127	2.23303
ENSBTAT00000003550	1.5632	2.21326	2.35116	1.09303	1.81073	1.59137	2.04254	1.49838
ENSBTAT00000003552	3.20193e-08	3.80426e-08	5.20703e-08	1.0005e-06	8.50573e-05	0.132201	4.07107e-08	0.0440958
ENSBTAT00000003553	1.85318	1.63114	1.85213	1.67791	1.47016	1.8402	1.77882	1.66276
ENSBTAT00000003556	3.31869	3.23185	3.29535	3.46935	3.52905	3.54142	3.28196	3.51327
ENSBTAT00000003557	2.98221	2.96974	3.17564	2.49117	2.69029	2.84904	3.04253	2.67683
ENSBTAT00000003558	0.835654	0.394851	1.32302	0.0199891	0.197865	0	0.851176	0.0726182
ENSBTAT00000003559	5.04901	5.11134	5.04705	5.72921	5.57699	5.80869	5.06914	5.70496
ENSBTAT00000003560	3.2518	3.15733	3.2403	4.39794	4.04171	4.3076	3.21648	4.24908
ENSBTAT00000003561	2.64102	2.93095	2.63584	2.98028	3.28255	3.06693	2.73594	3.10992
ENSBTAT00000003563	2.61387	2.79063	2.73156	2.41176	2.31138	2.20684	2.71202	2.30999
ENSBTAT00000003564	0.306568	0.466094	0.276082	0.796295	0.181863	1.17418	0.349581	0.717447
ENSBTAT00000003566	3.24449	3.24063	3.00425	3.49202	3.42931	3.55821	3.16312	3.49318
ENSBTAT00000003567	0.280543	0.229446	0.172649	0	0	0	0.227546	0
ENSBTAT00000003572	4.5291	4.42975	4.26354	4.87899	4.66449	4.92141	4.40746	4.82163
ENSBTAT00000003573	0.138997	0.16574	0.344076	0.282357	0.515668	0.856969	0.216271	0.551665
ENSBTAT00000003575	3.62476	3.24142	3.176	3.96952	4.2601	4.44427	3.34739	4.22463
ENSBTAT00000003576	0	0.0311316	0	0.504505	0.913787	0.362092	0.0103772	0.593461
ENSBTAT00000003584	3.10985	3.24767	3.1468	2.66774	2.48102	2.09989	3.16811	2.41621
ENSBTAT00000003585	2.60921	2.50077	2.36038	1.54582	1.86371	0.99743	2.49012	1.46899
ENSBTAT00000003589	3.04455	2.92129	2.88222	5.14242	4.91858	4.63492	2.94935	4.89864
ENSBTAT00000003590	0	0.127251	0	0	0.027553	0.0668963	0.0424171	0.0314831
ENSBTAT00000003591	0.179361	0.566652	0.355701	0.57066	1.41773e-06	0.211645	0.367238	0.260769
ENSBTAT00000003595	1.68362	1.67217	1.65707	2.38507	2.02979	2.10946	1.67095	2.17477
ENSBTAT00000003598	2.67477	1.86111	1.77695	1.62786	1.66521	1.99641	2.10428	1.76316
ENSBTAT00000003599	3.69476	3.37432	3.44769	2.55838	2.59494	2.89885	3.50559	2.68406
ENSBTAT00000003600	2.45141	2.38258	2.31605	2.68053	2.75229	2.23886	2.38335	2.55722
ENSBTAT00000003602	4.55398	4.57247	4.60145	4.69781	4.74497	4.76487	4.57597	4.73588
ENSBTAT00000003605	0.650772	1.24679	1.12524	1.23655	1.81705	2.25095	1.0076	1.76818
ENSBTAT00000003608	3.75711	3.64657	3.7886	2.98654	3.02322	2.83668	3.73076	2.94881
ENSBTAT00000003609	6.15251	6.15921	5.9975	5.61165	5.51091	5.47705	6.10307	5.5332
ENSBTAT00000003613	0.940224	1.40088	1.18293	1.05703	1.18937	1.35133	1.17468	1.19924
ENSBTAT00000003616	4.67842	4.66543	4.67198	4.78569	4.55845	4.2351	4.67194	4.52641
ENSBTAT00000003617	2.58395	2.31409	2.73087	2.68305	2.41221	2.70325	2.54297	2.5995
ENSBTAT00000003618	1.36791	1.41457	1.97802	0.0797967	0.60951	0.352267	1.58683	0.347191
ENSBTAT00000003619	1.03754	1.47981	1.75015	0.927603	1.252	0.92568	1.4225	1.03509
ENSBTAT00000003625	0.129656	0.338224	0.322509	0.216861	0.414773	0.464525	0.263463	0.365386
ENSBTAT00000003629	0	0	0	0	2.87682	0.0948402	0	0.990553
ENSBTAT00000003635	3.10031	3.0061	3.20518	1.63137	1.78048	1.71712	3.10386	1.70966
ENSBTAT00000003636	6.1838	6.2698	6.25501	5.92745	5.74297	5.47455	6.2362	5.71499
ENSBTAT00000003637	1.10638	1.2839	1.65562	0.82026	0.793986	0.978849	1.34864	0.864365
ENSBTAT00000003640	6.27434	6.40362	5.85432	3.87319	3.80143	2.74407	6.17743	3.4729
ENSBTAT00000003645	0.0596801	0.440836	0.989841	0.713191	0.957032	0.620214	0.496786	0.763479
ENSBTAT00000003651	5.74057	5.67286	5.37149	5.10597	5.24773	4.94416	5.59497	5.09929
ENSBTAT00000003652	0.0670341	0	0	0.0389317	0.282946	0.406217	0.0223447	0.242698
ENSBTAT00000003653	3.71279	3.45202	3.71122	4.91905	4.85022	4.9245	3.62535	4.89792
ENSBTAT00000003655	0.167596	0.716269	0.523721	0	0	0.0544559	0.469195	0.018152
ENSBTAT00000003659	0.15884	0.302725	0.311559	0.136554	0.219417	0.376987	0.257708	0.244319
ENSBTAT00000003660	2.32008	2.67596	1.85665	6.85196	6.97723	6.22693	2.28423	6.68538
ENSBTAT00000003661	5.06281	4.8365	4.87112	4.38509	4.38446	4.11829	4.92348	4.29595
ENSBTAT00000003662	6.08666	6.13757	5.93959	6.59286	6.50992	6.41234	6.05461	6.50504
ENSBTAT00000003664	4.50187	4.49972	4.44257	4.27171	3.67575	3.85359	4.48138	3.93368
ENSBTAT00000003665	2.47032	2.61886	2.42564	2.71247	3.08797	2.54703	2.50494	2.78249
ENSBTAT00000003668	4.52524	4.41368	4.39127	3.61287	3.51273	3.43211	4.44339	3.51924
ENSBTAT00000003674	3.34292	3.21063	3.0736	2.71691	2.45802	2.68449	3.20905	2.61981
ENSBTAT00000003678	3.01361	3.04627	2.7668	3.0451	2.81863	2.01433	2.94222	2.62602
ENSBTAT00000003681	0.368578	0.510659	0.460314	0.346665	1.08739	0.937084	0.446517	0.790379
ENSBTAT00000003683	0.919718	0.325017	1.58648	0.0846838	0.340598	0.808336	0.943737	0.411206
ENSBTAT00000003689	1.16217	1.1457	1.02974	0.458733	0.373786	0.307242	1.11254	0.37992
ENSBTAT00000003690	3.77177	3.35155	3.53027	2.44676	2.32921	1.56562	3.5512	2.11386
ENSBTAT00000003691	1.18498	0.595634	0.992386	0.241894	0.401535	0.229871	0.924335	0.2911
ENSBTAT00000003693	2.57568	2.5373	2.34586	1.80794	1.64916	1.42897	2.48628	1.62869
ENSBTAT00000003694	0.00203179	0.13366	0.0997361	0.379139	0.1919	0.981943	0.0784758	0.517661
ENSBTAT00000003696	0.0303792	0.0953208	0.154886	0.0173664	0.0452114	0.0556639	0.0935288	0.0394139
ENSBTAT00000003698	0	0.107767	0.228468	0.222486	0	0.0426939	0.112078	0.0883932
ENSBTAT00000003701	2.71984	3.02425	2.98602	3.50164	3.43534	3.48607	2.91003	3.47435
ENSBTAT00000003703	0	0	0	0	0.945054	1.67934	0	0.874799
ENSBTAT00000003706	4.17699	3.77706	3.20055	2.96279	2.81561	2.73253	3.7182	2.83697
ENSBTAT00000003716	5.8659	5.8659	5.87767	7.64324	7.79555	7.81426	5.86982	7.75102
ENSBTAT00000003719	3.0828	3.00208	2.98213	3.4395	3.86938	4.17969	3.02234	3.82953
ENSBTAT00000003722	4.62202	4.11692	3.34743	5.74035	4.09972	4.55178	4.02879	4.79729
ENSBTAT00000003725	5.88332	5.92347	5.90281	5.53035	5.6921	5.34842	5.9032	5.52362
ENSBTAT00000003726	3.58041	3.73979	3.62474	4.58419	4.67417	4.86523	3.64832	4.70786
ENSBTAT00000003728	3.80258	3.77246	3.73524	3.91803	3.81457	3.75564	3.77009	3.82941
ENSBTAT00000003732	1.2242	1.03759	1.38818	1.00757	0.705809	0.80675	1.21666	0.840042
ENSBTAT00000003736	2.43858	2.65608	2.66861	2.67673	2.81656	2.53411	2.58775	2.6758
ENSBTAT00000003739	3.56213	3.27599	3.45581	3.35078	3.28625	2.70073	3.43131	3.11259
ENSBTAT00000003743	5.27017	4.97635	4.88194	5.29314	5.80764	5.78588	5.04282	5.62888
ENSBTAT00000003750	0.0560989	0.499515	0.508394	1.47146	1.70388	1.67255	0.354669	1.61596
ENSBTAT00000003751	0.554829	0.169642	0.183094	1.08896	0.804766	0.767993	0.302521	0.887238
ENSBTAT00000003752	0.000601444	0.000281975	0.000740469	0.761884	0.000492766	0.538639	0.000541296	0.433672
ENSBTAT00000003755	0.401502	0.58666	0.748524	2.30632	1.71899	2.75516	0.578895	2.26016
ENSBTAT00000003758	4.09078	4.20811	4.21177	3.82764	3.7787	3.57578	4.17022	3.72737
ENSBTAT00000003763	0	0.421085	0.953989	0	0.866172	0	0.458358	0.288724
ENSBTAT00000003764	6.31089	6.18989	6.1662	5.46496	5.17102	4.7246	6.22233	5.12019
ENSBTAT00000003766	7.53898	7.39343	7.53653	0	0.0348853	0	7.48965	0.0116284
ENSBTAT00000003767	0.514707	0.637695	0.554315	0.4216	1.03068	0.670498	0.568905	0.707593
ENSBTAT00000003768	3.18284	2.93497	2.80961	3.26908	2.99828	2.55817	2.97581	2.94184
ENSBTAT00000003770	5.00228	5.33783	5.00392	5.83458	5.59806	5.4771	5.11468	5.63658
ENSBTAT00000003771	2.662	2.9905	2.68275	1.53016	1.67249	0.70522	2.77842	1.30262
ENSBTAT00000003775	1.44382	1.86393	1.95193	2.52198	2.58282	2.57469	1.75323	2.55983
ENSBTAT00000003777	0.517354	0.58165	0.501954	0.38866	0.5061	0.0165614	0.533653	0.303774
ENSBTAT00000003779	2.93864	2.96039	4.24548	5.65006	5.0914	5.47159	3.3815	5.40435
ENSBTAT00000003783	0.641476	0.362951	0.538081	0.692065	0.175149	0.735703	0.514169	0.534306
ENSBTAT00000003784	2.11613	2.12445	3.02137	1.61885	1.40107	1.39261	2.42065	1.47084
ENSBTAT00000003785	1.82453	1.72372	1.72936	3.07032	2.12646	2.37791	1.7592	2.5249
ENSBTAT00000003788	2.15393	2.66188	2.10255	2.98521	2.79481	2.3611	2.30612	2.71371
ENSBTAT00000003789	3.29206	3.44863	3.37753	2.29295	2.26469	2.12217	3.37274	2.2266
ENSBTAT00000003794	4.4801	4.22436	4.41202	2.5388	2.45644	2.33341	4.37216	2.44288
ENSBTAT00000003795	3.36131	3.31875	3.06269	3.26571	3.06045	3.06298	3.24758	3.12971
ENSBTAT00000003797	0.907088	0.695759	1.44035	1.35367	0.916838	1.00057	1.0144	1.09036
ENSBTAT00000003798	3.73213	3.90244	3.65508	4.07183	3.86008	3.84758	3.76322	3.9265
ENSBTAT00000003800	4.88121	3.97469	3.75284	0	0	0	4.20292	0
ENSBTAT00000003801	6.70285	6.30165	5.6403	0	0	0.543038	6.21493	0.181013
ENSBTAT00000003810	5.10531	4.37449	3.87139	0.0335852	0.0585444	0.0362823	4.4504	0.042804
ENSBTAT00000003812	0.951111	0.189684	0.390522	0.344337	2.65284	2.22518	0.510439	1.74079
ENSBTAT00000003816	5.27013	5.35999	5.1958	5.56609	5.67085	5.24732	5.27531	5.49475
ENSBTAT00000003817	1.88694	1.8262	1.03075	1.07787	1.51417	1.55665	1.5813	1.3829
ENSBTAT00000003820	2.17361	2.54354	2.80673	1.78265	2.16921	2.6532	2.50796	2.20169
ENSBTAT00000003821	0.592605	0.183854	0.0532318	0.133792	0.0896199	0.36618	0.276563	0.196531
ENSBTAT00000003825	0	0.135197	0.0763368	0.120889	0.964349	1.02883	0.0705112	0.704689
ENSBTAT00000003826	3.93325	3.80372	3.9038	3.67457	3.53907	3.47649	3.88026	3.56338
ENSBTAT00000003828	2.09006	2.12475	2.06211	2.00788	2.34458	2.18264	2.0923	2.17837
ENSBTAT00000003829	1.32631	0.397156	0.624593	2.58326	1.43114	0.698059	0.782687	1.57082
ENSBTAT00000003831	0.309238	0	0.888931	0	0.346731	0	0.39939	0.115577
ENSBTAT00000003832	9.15201	9.43702	9.49769	7.61778	7.32903	7.16612	9.36224	7.37098
ENSBTAT00000003835	4.36171	4.04756	4.04151	3.57114	3.86638	3.50307	4.15026	3.64687
ENSBTAT00000003838	4.47692	4.62732	4.45149	4.49171	4.56274	4.89457	4.51858	4.64967
ENSBTAT00000003840	1.12726	0.679971	1.24315	1.18105	1.25851	1.34594	1.01679	1.26183
ENSBTAT00000003842	0	0.477853	0.520413	0.106523	0.622271	0.684831	0.332756	0.471208
ENSBTAT00000003843	0.782515	0.336682	0.158729	0.649725	0.65006	0.895105	0.425975	0.73163
ENSBTAT00000003850	1.3525	1.39593	1.37965	1.73494	2.22741	2.14487	1.37603	2.03574
ENSBTAT00000003855	5.52325	5.85351	5.75664	4.95094	5.05345	4.99939	5.71113	5.00126
ENSBTAT00000003856	2.90264	2.73413	2.48386	3.83845	3.16863	3.48562	2.70688	3.49757
ENSBTAT00000003858	0	0.129023	0	0.0960716	1.11489	0.917488	0.0430077	0.709482
ENSBTAT00000003860	1.77957	1.74863	1.68072	2.69124	2.85734	2.26808	1.73631	2.60556
ENSBTAT00000003865	3.44203	3.61056	3.32144	4.43472	4.34484	4.18288	3.45801	4.32081
ENSBTAT00000003868	3.93158	3.71163	3.77393	4.4162	4.14052	4.41139	3.80571	4.3227
ENSBTAT00000003869	6.53325	6.51917	6.31567	3.30092	3.11193	2.64628	6.45603	3.01971
ENSBTAT00000003871	2.51734	2.63476	2.95725	2.59351	2.91618	3.23855	2.70312	2.91608
ENSBTAT00000003873	0.108813	0.186858	0.134014	0.371369	0.329992	0.344618	0.143229	0.34866
ENSBTAT00000003877	0.446046	0.726284	0.487633	0.448163	0.270291	0.617734	0.553321	0.445396
ENSBTAT00000003878	2.69485	3.2161	3.24946	3.04171	4.25579	5.00236	3.05347	4.09995
ENSBTAT00000003881	6.58997	6.26417	6.63394	5.48538	5.67063	4.98599	6.49602	5.38067
ENSBTAT00000003882	0.236284	0	0.752672	0.185372	0	0	0.329652	0.0617906
ENSBTAT00000003883	0.0761548	0.0911891	0	0	0	0.0239394	0.0557813	0.00797982
ENSBTAT00000003884	4.4643	4.46774	4.42905	0	0	0.0670515	4.4537	0.0223505
ENSBTAT00000003886	0.715336	0.425263	0.600174	1.9045	1.65457	1.85606	0.580258	1.80504
ENSBTAT00000003890	4.26397	4.46426	4.23212	5.74867	6.11317	5.89372	4.32012	5.91852
ENSBTAT00000003895	3.86215	3.60396	3.62465	3.84595	3.39306	3.26932	3.69692	3.50278
ENSBTAT00000003897	3.47436	3.49087	3.06604	3.52124	3.46535	3.07688	3.34376	3.35449
ENSBTAT00000003899	1.17642	0.76963	0.445646	0.989774	1.04015	1.51502	0.797231	1.18165
ENSBTAT00000003902	5.8749	5.79549	6.01818	4.76109	4.42759	4.30163	5.89619	4.49677
ENSBTAT00000003904	3.14381	3.4097	3.44831	3.71335	3.7464	3.78156	3.33394	3.7471
ENSBTAT00000003905	0.792308	0.477324	0.406366	0.283289	0.331176	0	0.558666	0.204821
ENSBTAT00000003907	5.22649	5.3054	5.12558	5.06225	4.99377	4.29737	5.21916	4.78447
ENSBTAT00000003908	3.16813	3.24523	3.31499	3.93154	3.82783	3.97922	3.24278	3.91286
ENSBTAT00000003922	1.15821	1.06349	1.15947	1.28916	0.940243	1.06599	1.12706	1.09846
ENSBTAT00000003923	0.783295	0.424338	0.462857	0.247777	0.219718	0.427216	0.55683	0.298237
ENSBTAT00000003924	0.539373	1.29196	1.069	2.1042	1.68446	0.000620119	0.966777	1.26309
ENSBTAT00000003925	1.13647	2.00972	1.68459	4.7723	3.87188	3.3108	1.61026	3.98499
ENSBTAT00000003926	6.48861	6.11486	5.81668	3.76386	3.93094	3.1982	6.14005	3.631
ENSBTAT00000003928	0	0.054057	0	0	0.0343217	0	0.018019	0.0114406
ENSBTAT00000003929	4.5762	4.80054	4.77054	4.16281	4.35579	4.57548	4.71576	4.3647
ENSBTAT00000003935	3.01346	3.01561	2.96423	2.15329	1.9885	1.70123	2.99776	1.94767
ENSBTAT00000003937	0.870519	0.682031	0.486607	0.356564	0.130605	0.329515	0.679719	0.272228
ENSBTAT00000003943	6.94332	3.67733	3.06696	4.79373	3.76793	3.41433	4.56254	3.992
ENSBTAT00000003949	3.51675	3.82624	3.50981	3.07174	3.27429	2.86814	3.6176	3.07139
ENSBTAT00000003953	0.854936	1.27191	1.23093	1.75458	1.23658	1.21592	1.11926	1.40236
ENSBTAT00000003955	3.6689	3.68942	3.98871	4.00861	4.27733	3.93301	3.78235	4.07298
ENSBTAT00000003956	4.01956	4.19673	4.14661	4.41512	4.62415	4.50594	4.12096	4.51507
ENSBTAT00000003959	3.52011	2.60636	3.11887	7.69786	7.44426	7.27555	3.08178	7.47256
ENSBTAT00000003960	0.909517	1.20957	1.47236	1.12192	1.27017	1.14848	1.19715	1.18019
ENSBTAT00000003961	4.28435	3.89916	3.96614	4.53174	4.34854	4.42258	4.04988	4.43429
ENSBTAT00000003962	9.3983	9.32379	9.30734	9.06941	9.24701	8.86192	9.34314	9.05945
ENSBTAT00000003969	1.26216	0.91449	1.03597	0.648528	0.530054	0.550785	1.07087	0.576456
ENSBTAT00000003973	0.0563943	0.0228906	0	0.0323451	0	0	0.0264283	0.0107817
ENSBTAT00000003974	5.28963	4.98933	4.91619	4.13649	3.59744	3.19486	5.06505	3.64293
ENSBTAT00000003977	2.79944	2.80413	2.98562	3.15311	3.27414	3.08104	2.86306	3.16943
ENSBTAT00000003978	3.8284	3.9457	4.03589	3.73789	3.68439	3.74872	3.93666	3.72367
ENSBTAT00000003981	3.12406	3.42183	3.34063	2.10725	2.50082	2.37679	3.29551	2.32829
ENSBTAT00000003984	2.65678	2.00037	2.18063	1.84414	1.67563	1.87693	2.27926	1.7989
ENSBTAT00000003985	2.65807	3.2708	3.18183	1.84525	2.17722	1.87807	3.0369	1.96685
ENSBTAT00000003986	3.38979	3.41994	3.51391	3.86007	4.10003	4.06254	3.44121	4.00755
ENSBTAT00000003989	4.53757	4.45253	4.43097	4.33028	4.33922	4.18314	4.47369	4.28421
ENSBTAT00000003990	6.85604	6.7782	6.77017	6.17896	6.14536	5.99153	6.80147	6.10529
ENSBTAT00000003991	2.68915	2.46505	2.48412	5.6725	5.0566	4.80575	2.54611	5.17828
ENSBTAT00000003993	0.779953	0.219686	0.670225	0.614485	0.36267	0.870912	0.556621	0.616022
ENSBTAT00000003996	1.55366	2.45229	2.1158	2.02967	2.02477	1.54966	2.04058	1.86803
ENSBTAT00000003997	7.61827	8.36863	8.29539	0.510058	0.480231	0.766611	8.0941	0.585633
ENSBTAT00000003999	7.33855	7.4164	7.07592	6.80965	7.53165	6.91839	7.27696	7.08656
ENSBTAT00000004002	2.53848	2.39861	2.25742	2.03226	1.797	1.57452	2.39817	1.80126
ENSBTAT00000004003	2.20815	1.84162	2.12729	3.18547	3.0404	2.68895	2.05902	2.97161
ENSBTAT00000004005	0.0849923	0.314548	0.461827	0	0.043976	0	0.287122	0.0146587
ENSBTAT00000004006	0.107706	0.0870769	0.229042	0.235951	0.413411	0.310576	0.141275	0.31998
ENSBTAT00000004007	2.19111	3.18679	2.81612	2.63008	2.50032	2.36098	2.73134	2.49712
ENSBTAT00000004009	4.70886	5.27249	5.22939	4.05656	4.53247	3.79419	5.07025	4.12774
ENSBTAT00000004012	1.0229	1.02644	1.38179	1.99703	2.37279	2.61149	1.14371	2.3271
ENSBTAT00000004016	4.70099	4.47711	3.94545	3.41383	3.41087	3.64107	4.37452	3.48859
ENSBTAT00000004017	0.00305672	0.000742635	0.000193597	0.000154383	3.49597e-05	0.000207981	0.00133098	0.000132441
ENSBTAT00000004018	6.26457	6.18239	5.54373	7.13805	7.33229	7.05622	5.9969	7.17552
ENSBTAT00000004019	1.33732	0.832089	0.454074	2.40836	1.41802	1.7979	0.874493	1.87476
ENSBTAT00000004020	3.89771	3.62395	3.32105	2.00481	2.2108	2.70786	3.61423	2.30782
ENSBTAT00000004021	1.43428	0.898328	1.13758	0.892304	1.00063	1.78907	1.15673	1.22734
ENSBTAT00000004024	0.214851	0.0901052	0.0993508	0.127076	0.139046	0.103906	0.134769	0.123343
ENSBTAT00000004025	3.61749	3.47986	3.54046	2.90205	2.88276	2.6934	3.54594	2.82607
ENSBTAT00000004027	3.76824	3.70346	3.73179	2.78	2.46028	2.6328	3.73449	2.62436
ENSBTAT00000004031	5.05023	4.79117	4.86575	4.79536	4.91765	4.7371	4.90238	4.81671
ENSBTAT00000004032	3.84594	4.01429	3.93951	4.47432	4.50593	4.47308	3.93325	4.48444
ENSBTAT00000004034	3.44063	3.79023	4.19687	3.04892	3.07499	3.08919	3.80925	3.07103
ENSBTAT00000004035	0.527379	0.397087	0.712933	0	0	0.0205141	0.545799	0.00683805
ENSBTAT00000004036	1.73328	2.15487	2.11339	2.36435	2.54339	2.47883	2.00051	2.46219
ENSBTAT00000004038	0	0	0	0.239238	0.146482	0	0	0.128573
ENSBTAT00000004044	7.47915	7.66991	7.89367	9.59595	9.45765	9.33825	7.68091	9.46395
ENSBTAT00000004045	0	0.929099	0	1.07873	2.68672	1.55026	0.3097	1.7719
ENSBTAT00000004047	3.95063	3.98035	4.0058	4.66349	4.45467	4.46033	3.97893	4.52616
ENSBTAT00000004048	1.27712	1.4179	2.13977	6.25634	5.35378	4.04453	1.6116	5.21822
ENSBTAT00000004049	2.36547	2.49171	2.62179	2.43627	2.6301	2.80535	2.49299	2.62391
ENSBTAT00000004051	5.81064	5.7533	6.2742	4.40211	4.58059	4.986	5.94605	4.65623
ENSBTAT00000004052	4.74638	4.44322	4.4732	3.92664	3.90302	3.38017	4.55427	3.73661
ENSBTAT00000004058	0.197853	0.0336333	0	0.191347	0.34504	0.730942	0.077162	0.422443
ENSBTAT00000004059	0	0	0	0.0372676	0.351965	0	0	0.129744
ENSBTAT00000004062	2.99485	3.11239	3.03275	4.63339	4.46687	4.43283	3.04666	4.51103
ENSBTAT00000004065	1.52218	1.77366	2.06431	2.6261	2.65424	2.07875	1.78672	2.45303
ENSBTAT00000004068	0.812894	1.93518	1.9369	2.60128	2.05152	1.99015	1.56166	2.21432
ENSBTAT00000004070	0.413575	0.130665	0.335617	1.40451e-05	0.379417	0.198307	0.293286	0.192579
ENSBTAT00000004072	0.223547	1.92196e-06	0.000425092	0.408724	4.58253e-06	1.95318e-07	0.0746581	0.136243
ENSBTAT00000004081	0.283284	0.0814501	0.174401	0.116398	0	0	0.179712	0.0387995
ENSBTAT00000004084	0.609216	0.358179	0	0	0.364062	1.01695	0.322465	0.460338
ENSBTAT00000004087	2.30053	2.38871	2.11748	2.4418	2.24586	2.02201	2.26891	2.23656
ENSBTAT00000004091	0	0	0.215352	0.27746	0.0662851	0	0.0717839	0.114582
ENSBTAT00000004093	1.45149	1.70432	1.91182	2.12406	1.93608	2.38362	1.68921	2.14792
ENSBTAT00000004094	2.71341	2.78844	2.51297	3.47376	3.5524	3.45036	2.67161	3.49218
ENSBTAT00000004097	3.64307	3.62193	3.63824	3.74034	3.68011	3.61783	3.63441	3.67943
ENSBTAT00000004098	1.97812	2.57946	1.50326	3.94673	3.46103	3.47781	2.02028	3.62852
ENSBTAT00000004101	6.17906	6.10176	6.05332	6.05711	6.11626	5.92847	6.11138	6.03395
ENSBTAT00000004104	2.89378	3.03278	3.45702	2.84242	3.07682	2.67744	3.12786	2.86556
ENSBTAT00000004106	0.647443	0.105463	0	0	0	0	0.250969	0
ENSBTAT00000004111	2.91821	2.81177	2.50621	4.06762	4.13719	3.46036	2.7454	3.88839
ENSBTAT00000004113	3.95038	3.57569	3.63527	5.36981	4.84843	5.16689	3.72045	5.12838
ENSBTAT00000004114	5.61186	5.61192	5.54847	4.99582	4.9935	4.9546	5.59075	4.98131
ENSBTAT00000004115	0.6582	0.684238	0.990733	0.494359	0.907934	1.18286	0.777724	0.861717
ENSBTAT00000004122	3.97176	4.2257	3.7258	2.68904	2.50361	2.06701	3.97442	2.41989
ENSBTAT00000004124	3.21381	3.27491	3.59003	3.50819	3.24313	3.22866	3.35958	3.32666
ENSBTAT00000004127	3.57148	2.88105	2.14284	3.25007	3.56759	2.88529	2.86512	3.23432
ENSBTAT00000004131	2.30459	1.87631	1.99602	0.630372	0.470122	0.605515	2.05897	0.56867
ENSBTAT00000004132	4.75211	4.61024	4.43214	4.18219	4.00867	4.00437	4.59816	4.06507
ENSBTAT00000004135	0.246125	0	0.411913	0	0	0.207798	0.219346	0.069266
ENSBTAT00000004136	2.812	2.25763	1.83054	3.32082	2.60992	2.33565	2.30005	2.75546
ENSBTAT00000004138	2.87447	2.74986	3.22017	2.36126	2.44587	2.42076	2.94816	2.4093
ENSBTAT00000004143	6.60616	6.86854	6.73318	5.01907	5.0453	4.49006	6.73596	4.85148
ENSBTAT00000004145	3.40937	3.53091	3.52735	2.63446	3.07075	2.21322	3.48921	2.63948
ENSBTAT00000004147	2.75568	3.05036	2.8219	4.85167	4.86343	4.42887	2.87598	4.71466
ENSBTAT00000004148	1.6669	1.74655	2.1568	1.45827	1.08998	1.25401	1.85675	1.26742
ENSBTAT00000004152	0.503416	0.74015	0.67195	5.89614	5.49414	5.27302	0.638505	5.55444
ENSBTAT00000004154	4.29652	4.33848	4.0257	3.64476	3.2085	2.96202	4.22023	3.27176
ENSBTAT00000004156	3.06292	2.46265	1.52501	1.89348	1.5372	1.42028	2.35019	1.61699
ENSBTAT00000004157	1.73436	1.2349	0.651158	0.12901	0.221091	0	1.20681	0.116701
ENSBTAT00000004159	4.99096	4.6337	4.87083	5.41265	5.25859	5.16859	4.83183	5.27994
ENSBTAT00000004161	8.05131	7.90312	7.92209	7.37034	7.22518	7.17692	7.95884	7.25748
ENSBTAT00000004163	2.90012	2.97969	2.71734	4.11794	3.85666	4.05735	2.86572	4.01065
ENSBTAT00000004165	3.3038	3.09399	3.12385	3.32982	3.48183	3.48356	3.17388	3.43173
ENSBTAT00000004167	6.85484	6.81084	6.816	5.14987	5.25252	4.56858	6.82723	4.99032
ENSBTAT00000004168	5.49663	5.22275	5.5153	0	0	0	5.41156	0
ENSBTAT00000004170	1.54104	0.000124112	3.7948	7.24503	6.78002	6.33572	1.77866	6.78692
ENSBTAT00000004171	3.77439	3.82008	1.12074	5.75452	5.46254	4.74	2.90507	5.31902
ENSBTAT00000004174	1.85956	2.19985	2.09548	2.83604	2.71077	3.07927	2.05163	2.87536
ENSBTAT00000004177	1.51632	1.61389	2.00735	1.47668	1.76287	1.69861	1.71252	1.64605
ENSBTAT00000004179	1.69702	0.485683	0.914939	2.81907	2.12018	2.11893	1.03255	2.35273
ENSBTAT00000004180	4.00485	4.64691	4.1377	4.23459	4.27963	4.26591	4.26315	4.26004
ENSBTAT00000004181	1.82072	1.33609	2.53539	4.33345	3.99192	4.15921	1.8974	4.16152
ENSBTAT00000004182	5.03681	4.82706	4.90029	5.14943	5.35192	5.40101	4.92139	5.30079
ENSBTAT00000004184	3.5882	3.28661	3.38176	3.72937	3.96759	3.47975	3.41886	3.72557
ENSBTAT00000004187	1.99027	2.47238	2.60263	3.01854	3.46703	2.97638	2.35509	3.15398
ENSBTAT00000004188	6.70646	6.44123	6.60233	8.38231	8.44181	8.36983	6.58334	8.39798
ENSBTAT00000004190	8.1657	8.13821	8.07211	8.16924	8.88695	8.52276	8.12534	8.52632
ENSBTAT00000004192	1.57294	1.1588	1.42669	1.92318	1.98544	2.09719	1.38614	2.00194
ENSBTAT00000004193	0.106049	0	0.0945965	0	0.210444	0	0.0668818	0.0701479
ENSBTAT00000004195	1.25036	1.05686	1.17212	2.39021	2.46353	1.89585	1.15978	2.24986
ENSBTAT00000004198	4.02583	4.61944	4.896	4.62689	5.20451	5.14441	4.51375	4.99194
ENSBTAT00000004201	4.26906	4.41339	4.35724	2.95199	2.40682	1.76334	4.34656	2.37405
ENSBTAT00000004204	2.77204	3.04595	2.61148	3.1035	2.85878	2.53734	2.80982	2.83321
ENSBTAT00000004205	4.37502e-05	0.000116749	0.000125189	0.00107706	5.39057e-05	1.23532e-05	9.52293e-05	0.000381107
ENSBTAT00000004206	1.66428	1.81383	1.80041	1.82847	1.96543	1.69963	1.75951	1.83118
ENSBTAT00000004211	2.05726	2.09762	2.19619	1.10952	1.37489	1.27955	2.11702	1.25465
ENSBTAT00000004215	2.18154	1.83211	2.34799	2.95582	2.52058	2.65193	2.12055	2.70944
ENSBTAT00000004219	0.325994	8.29038e-06	2.0385e-06	0	0.21648	0.260687	0.108668	0.159056
ENSBTAT00000004220	1.17259	0.92796	0.998864	1.3303	0.938976	0.488162	1.03314	0.919146
ENSBTAT00000004221	2.24905	2.16928	2.31741	1.78752	2.29264	2.40915	2.24525	2.1631
ENSBTAT00000004222	0.698174	1.00086	0.352607	0	0	0	0.68388	0
ENSBTAT00000004224	0.187516	0.531932	0.318001	0.488188	0.439125	0.0613732	0.345816	0.329562
ENSBTAT00000004225	1.29907	1.69105	1.92219	1.82636	1.84357	2.2494	1.63744	1.97311
ENSBTAT00000004227	2.81731	3.27347	3.04164	4.18395	4.30352	4.0263	3.04414	4.17126
ENSBTAT00000004229	4.78054	4.73227	4.50295	3.66251	3.52267	3.56457	4.67192	3.58325
ENSBTAT00000004230	2.25059	2.76454	2.33906	1.84182	2.16458	2.21956	2.4514	2.07532
ENSBTAT00000004233	5.14857	4.90769	4.46978	4.16905	4.33099	3.90743	4.84201	4.13582
ENSBTAT00000004240	3.63643	3.37418	3.17213	4.35662	3.88637	4.15535	3.39424	4.13278
ENSBTAT00000004242	4.47582	3.51816	3.86497	0.394708	0.499498	0.63562	3.95298	0.509942
ENSBTAT00000004243	3.96885	3.53715	3.81032	0.9847	1.69156	1.36785	3.7721	1.34803
ENSBTAT00000004244	8.37396	7.74263	8.17981	0.374608	0	0.399143	8.0988	0.257917
ENSBTAT00000004245	6.02404	6.30172	6.53528	5.97302	6.10751	5.65334	6.28702	5.91129
ENSBTAT00000004247	1.04167	0.749972	1.32663	0.605464	0.960842	0.503624	1.03942	0.689977
ENSBTAT00000004248	0.137175	0	0.122547	0	0	0	0.0865738	0
ENSBTAT00000004256	0	0.0256505	0	0.0182459	0.123315	0	0.00855018	0.0471868
ENSBTAT00000004258	2.65688	2.54352	3.05234	2.7007	3.14937	3.08652	2.75091	2.97887
ENSBTAT00000004259	4.64531	4.16434	4.19403	4.22351	4.15461	4.05638	4.33456	4.14483
ENSBTAT00000004260	0.500551	0.340657	0.372522	0	0.115946	0.330315	0.404577	0.148754
ENSBTAT00000004262	3.22873	2.50132	2.04692	4.8295	3.48234	4.00225	2.59232	4.1047
ENSBTAT00000004265	3.32647	3.72526	3.51848	2.51469	2.55901	2.4701	3.5234	2.5146
ENSBTAT00000004267	3.4711	3.51018	3.91817	2.1775	2.48376	2.20098	3.63315	2.28741
ENSBTAT00000004268	3.25762	3.40896	3.27306	2.75516	3.13353	2.85284	3.31321	2.91385
ENSBTAT00000004269	0.111189	0.292874	0.512803	2.16712	2.90715	2.21762	0.305622	2.43063
ENSBTAT00000004272	4.76386	5.2247	5.06451	6.32969	6.8783	6.55151	5.01769	6.5865
ENSBTAT00000004276	4.90044	5.10021	4.6993	3.70711	3.885	3.32523	4.89998	3.63911
ENSBTAT00000004277	0.594957	0.536805	0.626624	1.49702	1.92451	1.65995	0.586129	1.69383
ENSBTAT00000004279	0.331108	0.551985	0.544291	0.200867	0.672146	0.529587	0.475795	0.467533
ENSBTAT00000004280	6.00674	6.34897	6.36277	5.42875	5.53612	5.11464	6.2395	5.35984
ENSBTAT00000004287	2.84951	2.58075	2.88893	3.09379	2.83505	2.82448	2.77306	2.91778
ENSBTAT00000004288	0	0.0699837	0.220264	0.0507565	0	0	0.0967493	0.0169188
ENSBTAT00000004289	1.34056	1.46525	1.3566	1.68955	2.35974	2.40571	1.38747	2.15167
ENSBTAT00000004291	3.37592	3.34139	3.55821	2.94906	2.8207	2.89997	3.42517	2.88991
ENSBTAT00000004296	2.74917	2.71929	2.93619	4.1704	4.09716	4.20105	2.80155	4.1562
ENSBTAT00000004298	0.202724	0.446957	0.603025	2.33093	3.85745	4.23083	0.417569	3.47307
ENSBTAT00000004304	4.28481	4.54948	4.19332	3.26179	2.74571	3.04616	4.34254	3.01789
ENSBTAT00000004312	1.70473	1.6256	1.672	1.48796	1.3293	1.17278	1.66744	1.33002
ENSBTAT00000004316	2.65703	2.67607	2.49723	2.34772	2.22019	1.76632	2.61011	2.11141
ENSBTAT00000004317	1.37464	1.25517	1.44879	1.64065	1.5428	1.50875	1.35954	1.56407
ENSBTAT00000004318	1.45586	2.1056	2.73047	1.68952	1.19352	1.31308	2.09731	1.39871
ENSBTAT00000004324	3.13505	3.75892	3.60146	3.50327	3.48568	3.71478	3.49848	3.56791
ENSBTAT00000004325	1.83143	1.41811	1.58904	2.76078	2.7447	2.01632	1.61286	2.50727
ENSBTAT00000004327	0.377228	0.641791	0.339828	0.495327	0.391664	0.395187	0.452949	0.427393
ENSBTAT00000004328	0.593948	1.25723	1.55832	1.38593	1.66453	1.80909	1.1365	1.61985
ENSBTAT00000004331	2.1467e-06	6.96549e-06	0.00288019	2.82113e-07	1.015e-06	5.42122e-06	0.000963101	2.23944e-06
ENSBTAT00000004332	0	0.129774	0.0732144	0	0	0	0.0676628	0
ENSBTAT00000004333	4.37601	3.97095	3.84909	3.92551	4.18622	4.4194	4.06535	4.17704
ENSBTAT00000004334	3.4147	4.61784	3.98372	2.63048	3.52552	2.96372	4.00542	3.03991
ENSBTAT00000004335	3.27549	3.20107	3.30251	4.34813	4.22463	4.3926	3.25969	4.32179
ENSBTAT00000004337	0.996908	0.485065	0.751226	0.991465	0.920161	1.14328	0.7444	1.0183
ENSBTAT00000004338	4.60231	5.1946	4.65285	4.71895	4.88091	4.71266	4.81659	4.77084
ENSBTAT00000004348	0	0.0264274	0.0292055	0.465163	0.824132	0.295444	0.0185443	0.528246
ENSBTAT00000004350	4.49372	5.2432	5.00281	5.03464	5.6864	4.43991	4.91324	5.05365
ENSBTAT00000004354	0.972385	0.792803	0.232884	1.52791	0.517391	1.95459	0.666024	1.3333
ENSBTAT00000004358	3.21348	3.39562	3.28536	7.1176	7.44397	6.73311	3.29815	7.09823
ENSBTAT00000004364	6.3966	6.05632	6.00907	7.46161	7.28615	7.31627	6.154	7.35468
ENSBTAT00000004365	3.15015	3.26349	2.96196	2.53033	2.73336	2.5375	3.1252	2.6004
ENSBTAT00000004368	0	0	0	0.901682	0.386406	0.247729	0	0.511939
ENSBTAT00000004370	0.634681	0.49224	0.986514	0.245218	0.481226	0.297345	0.704478	0.341263
ENSBTAT00000004371	0.934364	1.00393	1.4068	1.44256	1.58809	1.32499	1.11503	1.45188
ENSBTAT00000004373	2.83339	2.61107	2.90607	3.73552	3.65684	3.40944	2.78351	3.6006
ENSBTAT00000004376	1.60299	1.65898	1.9564	1.13333	1.34503	1.39883	1.73946	1.2924
ENSBTAT00000004377	1.40708	0.70852	1.30258	1.72352	2.49591	2.38542	1.13939	2.20162
ENSBTAT00000004378	4.18016	3.79467	3.85	2.33317	1.70889	1.82742	3.94161	1.9565
ENSBTAT00000004381	3.03729	3.07593	3.10994	4.44998	4.36053	4.49747	3.07439	4.43599
ENSBTAT00000004382	0.349087	0.525914	0.721351	0.0750839	0.0667909	0	0.532117	0.0472916
ENSBTAT00000004384	2.89858	2.97922	2.91699	2.31419	2.20062	2.33057	2.93159	2.28179
ENSBTAT00000004385	3.27725	3.1008	3.04522	2.67702	1.95625	1.93705	3.14109	2.19011
ENSBTAT00000004386	1.15998	1.3767	1.38908	1.85119	2.48671	2.29335	1.30859	2.21042
ENSBTAT00000004389	3.59438	3.94092	3.89413	3.93737	3.73563	3.25415	3.80981	3.64238
ENSBTAT00000004393	2.73343	2.51764	2.73081	3.91781	3.68312	3.68732	2.66063	3.76275
ENSBTAT00000004398	4.68113	4.82374	4.93371	3.84555	3.98024	3.75054	4.81286	3.85878
ENSBTAT00000004400	2.00322	1.7726	1.15952	1.17468	1.49962	0.941375	1.64511	1.20522
ENSBTAT00000004401	5.0644	4.89616	4.87936	3.07289	3.29046	3.34776	4.94664	3.23703
ENSBTAT00000004402	3.53605	3.81177	5.33856	3.3404	2.3856	2.48161	4.2288	2.73587
ENSBTAT00000004404	4.01588	4.31369	4.30629	3.15315	3.56189	3.73641	4.21195	3.48382
ENSBTAT00000004405	3.79153	2.9769	2.74648	0.824388	1.05543	0.856468	3.17164	0.912096
ENSBTAT00000004406	0.0770656	0.234151	0	0.464459	0.532351	0.691935	0.103739	0.562915
ENSBTAT00000004408	6.44607	6.0065	5.53905	6.15195	6.11866	6.37458	5.99721	6.21507
ENSBTAT00000004410	4.98256	4.72719	4.75566	6.15917	5.93925	6.19775	4.8218	6.09873
ENSBTAT00000004411	3.05524	3.07843	2.86454	1.28819	1.24283	0.548957	2.9994	1.02666
ENSBTAT00000004412	0.189363	0	0	0.223551	0.378538	0.344785	0.0631209	0.315625
ENSBTAT00000004413	1.23644	1.99817	1.57906	1.58749	1.74916	1.56178	1.60456	1.63281
ENSBTAT00000004418	5.17614	5.19825	5.1484	4.74028	4.78314	5.06276	5.17426	4.86206
ENSBTAT00000004419	0	0.335328	0.254548	0.328827	0.361449	0.567691	0.196625	0.419323
ENSBTAT00000004426	0	0.128602	0.330942	0.13829	0.161275	0	0.153181	0.0998551
ENSBTAT00000004431	4.68452	4.19057	4.03001	5.25885	5.06	4.95908	4.3017	5.09264
ENSBTAT00000004433	2.56624	2.89714	2.67363	3.24524	3.27937	2.99635	2.71234	3.17365
ENSBTAT00000004437	2.68513	3.11936	3.00941	2.99582	3.15847	2.95185	2.93797	3.03538
ENSBTAT00000004440	2.7888	2.655	3.17833	3.61652	3.70117	3.06564	2.87404	3.46111
ENSBTAT00000004441	4.3605	4.36362	4.36233	4.01038	3.90967	3.81602	4.36215	3.91202
ENSBTAT00000004442	1.83744	1.78064	1.9757	1.38229	1.42377	1.41488	1.86459	1.40698
ENSBTAT00000004443	3.36215	3.72674	3.56341	3.76405	3.58775	3.63137	3.55077	3.66106
ENSBTAT00000004444	4.22966	4.68835	5.36661	5.31622	5.02269	6.09208	4.76154	5.477
ENSBTAT00000004459	1.02462	1.58165	1.79923	0.851586	1.65628	1.27298	1.4685	1.26028
ENSBTAT00000004463	2.03386	1.54229	1.1253	0.710628	1.02837	0.968345	1.56715	0.902448
ENSBTAT00000004465	3.08995	3.98186	3.04993	2.48572	2.72685	3.0096	3.37391	2.74072
ENSBTAT00000004466	2.29223	2.26819	2.2255	2.85204	2.30727	2.1795	2.26198	2.44627
ENSBTAT00000004472	2.75573	2.75601	2.87559	3.26179	3.52975	3.14957	2.79578	3.3137
ENSBTAT00000004474	1.60419	1.41558	1.13857	3.13133	2.7959	2.80964	1.38612	2.91229
ENSBTAT00000004475	1.11489	0.599138	1.29253	0.854432	0.645332	0.522423	1.00218	0.674062
ENSBTAT00000004476	0	0.756669	0	0	0.340975	2.61716	0.252223	0.986045
ENSBTAT00000004477	4.88582	5.26024	5.65154	4.77828	4.68796	4.62855	5.26587	4.69827
ENSBTAT00000004480	1.66086	1.57471	1.18047	3.48848	3.23071	3.05355	1.47201	3.25758
ENSBTAT00000004482	1.85727	1.71646	2.12042	2.69554	2.66757	2.77497	1.89805	2.71269
ENSBTAT00000004485	2.74104	2.86511	2.41398	4.01355	4.25571	3.84626	2.67338	4.03851
ENSBTAT00000004486	3.06153	3.68254	3.60554	3.89233	4.44276	4.32232	3.44987	4.21914
ENSBTAT00000004487	2.58839e-05	1.99875e-05	2.57093e-05	1.27347e-05	1.2221e-05	1.74199e-05	2.38602e-05	1.41252e-05
ENSBTAT00000004493	0.908867	0.993017	0.907973	1.15074	0.950952	0.701773	0.936619	0.934489
ENSBTAT00000004495	0.47333	0.501335	0.54562	0.41461	0.457827	0.163595	0.506761	0.345344
ENSBTAT00000004499	3.95483	4.20854	4.21761	4.49255	4.40556	4.8603	4.12699	4.58614
ENSBTAT00000004501	7.23055	6.79961	6.95652	2.0537	1.28063	0.74091	6.99556	1.35841
ENSBTAT00000004502	1.17386	1.60388	1.6082	1.78723	1.81427	1.80346	1.46198	1.80165
ENSBTAT00000004503	4.31392	4.17758	4.23155	5.18228	4.53473	4.63734	4.24102	4.78479
ENSBTAT00000004507	2.46685	2.45944	2.62817	2.49708	2.33076	2.55247	2.51815	2.4601
ENSBTAT00000004508	2.37704	2.19085	1.9657	2.70084	2.05881	0.549166	2.17786	1.76961
ENSBTAT00000004511	2.27074	2.72865	2.40075	2.37464	2.5072	2.55089	2.46671	2.47758
ENSBTAT00000004515	1.13328	1.30687	0.892235	0.453515	0.431072	0.651131	1.1108	0.511906
ENSBTAT00000004518	0	0	0.0123356	0	0.0205985	0.00854311	0.00411188	0.00971387
ENSBTAT00000004519	9.46592	9.27275	9.11889	4.06909	4.11784	3.67934	9.28585	3.95542
ENSBTAT00000004524	4.49688	4.95634	4.71914	4.4766	4.77953	4.4828	4.72412	4.57964
ENSBTAT00000004526	7.07684	7.12157	7.04261	7.36861	7.46595	6.86666	7.08034	7.23374
ENSBTAT00000004527	1.82849	1.57597	1.37134	1.03072	1.81078	1.22566	1.59193	1.35572
ENSBTAT00000004528	4.42428	4.41665	4.38834	4.57669	4.7063	5.01432	4.40976	4.76577
ENSBTAT00000004535	0.789534	0.511432	0.372004	0.655969	0.13969	0.367365	0.557656	0.387675
ENSBTAT00000004536	2.53203	2.37218	2.37736	2.40208	2.33756	2.29838	2.42719	2.34601
ENSBTAT00000004537	0.445856	0.619233	0.660935	0.0429779	0.528249	0.209382	0.575341	0.260203
ENSBTAT00000004542	0.531112	1.03568	0.026726	2.06331	2.5072	0.00118504	0.531173	1.5239
ENSBTAT00000004546	3.99441	2.88243	2.70706	4.8258	5.04901	4.98119	3.19463	4.952
ENSBTAT00000004547	3.21381	3.34553	3.55911	3.09126	3.0643	2.89174	3.37282	3.01577
ENSBTAT00000004549	3.69844	3.43167	3.45608	4.06375	4.17707	4.14233	3.52873	4.12772
ENSBTAT00000004550	3.72632	3.77744	3.90344	3.29039	3.32315	3.14283	3.8024	3.25212
ENSBTAT00000004552	2.45257	2.1556	1.76082	1.80717	1.65805	2.09029	2.123	1.85184
ENSBTAT00000004553	0	0	0.108302	0.0179198	0.20582	0.0574113	0.0361007	0.0937172
ENSBTAT00000004555	2.94853	2.29593	2.49438	2.97305	3.18895	3.57392	2.57961	3.24531
ENSBTAT00000004556	0.240748	0.595147	0.976949	0.213441	0.922684	0	0.604281	0.378708
ENSBTAT00000004557	1.63115	1.4765	1.09227	1.24389	1.13952	0.798938	1.39997	1.06078
ENSBTAT00000004559	2.92726	2.5589	3.10555	4.34533	4.18168	4.17057	2.8639	4.23253
ENSBTAT00000004561	0.359492	0.498629	0.42496	1.31954	1.33199	1.66666	0.427693	1.4394
ENSBTAT00000004562	6.98633	7.16049	6.76693	7.72982	7.46906	7.80457	6.97125	7.66782
ENSBTAT00000004563	4.47234	4.51096	3.99624	4.99074	4.82279	4.68528	4.32651	4.83294
ENSBTAT00000004564	0.364171	0.547049	1.01443	0.376779	0.26862	0.280836	0.641885	0.308745
ENSBTAT00000004567	4.79121	4.93486	3.97883	4.44098	3.89226	3.83865	4.5683	4.0573
ENSBTAT00000004568	3.94992	3.70953	3.70508	2.43374	2.18571	1.8949	3.78818	2.17145
ENSBTAT00000004569	0.284924	0.121216	0.133508	0.287329	0.0394809	0.308106	0.179883	0.211639
ENSBTAT00000004571	0.407442	0.72788	0	7.46191	5.79688	6.16809	0.37844	6.47563
ENSBTAT00000004574	7.76346	7.3173	7.34346	3.30775	2.30144	2.89824	7.47474	2.83581
ENSBTAT00000004579	1.22366	0.724771	0.826602	0.342857	0.0420404	0.591732	0.92501	0.325543
ENSBTAT00000004583	0.418472	0.866212	0.580456	0.789576	0.818338	1.32609	0.621713	0.978003
ENSBTAT00000004584	1.89095	1.46929	1.49326	2.44292	2.63072	2.38207	1.61783	2.48524
ENSBTAT00000004585	0	0	0	0.165337	0.0749535	0	0	0.0800968
ENSBTAT00000004588	0.112066	0	0.193381	0.0969103	0	0.035687	0.101816	0.0441991
ENSBTAT00000004589	1.53805	1.5757	2.35958	1.93812	1.80153	1.47726	1.82444	1.73897
ENSBTAT00000004593	4.90563	4.17959	5.33296	3.68819	3.47624	3.41301	4.80606	3.52582
ENSBTAT00000004594	8.32039	8.9534	8.27718	5.43679	6.51682	5.23469	8.51699	5.72943
ENSBTAT00000004595	2.29134	1.79179	1.68036	2.31557	1.93036	1.61298	1.92116	1.95297
ENSBTAT00000004597	5.01857	4.90759	4.87517	3.65373	3.84001	3.43986	4.93378	3.64453
ENSBTAT00000004602	2.37698	2.4465	2.51336	2.67994	2.87249	2.76878	2.44561	2.77374
ENSBTAT00000004604	6.45259	6.27182	6.14878	3.81562	3.51972	3.49988	6.29106	3.61174
ENSBTAT00000004608	0.0970629	0.152782	0.282443	0.563477	0.837416	0.879681	0.177429	0.760191
ENSBTAT00000004611	3.44241	3.12649	3.56105	4.83999	4.4766	4.7369	3.37665	4.6845
ENSBTAT00000004615	6.02615	5.83953	5.64907	4.32361	4.89058	4.81948	5.83825	4.67789
ENSBTAT00000004617	2.23516	1.84675	1.66109	2.77143	2.4827	2.57905	1.91434	2.61106
ENSBTAT00000004619	0.301256	0.158484	0.0906288	0.296793	0.296224	0.521851	0.183457	0.371623
ENSBTAT00000004621	5.15186	4.55206	4.38246	4.49358	4.07277	3.2382	4.69546	3.93485
ENSBTAT00000004623	3.44138	3.69815	3.53183	4.63862	4.69412	4.66928	3.55712	4.66734
ENSBTAT00000004626	3.93313	3.93883	3.44966	3.8694	3.41489	3.67312	3.77387	3.65247
ENSBTAT00000004627	2.12336e-06	1.14375e-06	1.39733e-06	1.31148e-06	8.59797e-07	9.15631e-07	1.55481e-06	1.02897e-06
ENSBTAT00000004630	5.8153	5.32912	5.30213	4.88425	4.61901	5.07532	5.48218	4.85953
ENSBTAT00000004631	3.02544	2.46062	2.48574	3.37893	4.15927	3.94417	2.65727	3.82746
ENSBTAT00000004632	2.24643	2.49643	2.45943	2.72757	2.37072	2.85728	2.40076	2.65186
ENSBTAT00000004635	0	0.302917	0	0	1.00562	0	0.100972	0.335205
ENSBTAT00000004636	3.31418	3.05999	3.10655	2.87292	2.55204	2.46537	3.16024	2.63011
ENSBTAT00000004638	2.50625	2.61462	2.86763	3.25785	3.16119	2.87167	2.66283	3.09691
ENSBTAT00000004639	2.86041	2.69289	2.55653	1.79077	2.10614	1.70891	2.70328	1.86861
ENSBTAT00000004641	0	0	0.238452	0.0832851	0.144857	0	0.0794839	0.0760474
ENSBTAT00000004643	0.678887	0.923289	0.705375	1.55694	1.89081	1.83162	0.769184	1.75979
ENSBTAT00000004644	2.21681	2.00298	2.41542	1.80617	1.68865	1.66782	2.21174	1.72088
ENSBTAT00000004645	4.72324	4.24357	4.54946	3.58223	3.39535	3.08817	4.50542	3.35525
ENSBTAT00000004647	2.18458	1.40575	2.83713	1.17041	1.40206	1.22487	2.14249	1.26578
ENSBTAT00000004648	0	0	0.197997	3.21295	2.14659	3.82258	0.0659992	3.0607
ENSBTAT00000004650	0.450152	1.02046	0.624619	2.04262	1.54961	1.91552	0.698409	1.83592
ENSBTAT00000004651	1.22655	1.69351	1.13098	0.776147	1.15643	0.566783	1.35035	0.83312
ENSBTAT00000004653	2.80582	2.44466	2.36993	1.48788	1.27894	0.998456	2.54014	1.25509
ENSBTAT00000004655	4.0758	3.99261	4.07056	3.48105	3.45926	3.41298	4.04632	3.4511
ENSBTAT00000004656	5.65442	5.32002	5.41444	5.5395	5.38486	5.25624	5.46296	5.39353
ENSBTAT00000004657	3.95945	3.76804	3.72607	2.53618	2.40268	2.69131	3.81785	2.54339
ENSBTAT00000004658	7.71953	7.14879	7.54064	6.96761	6.71291	6.79426	7.46965	6.82493
ENSBTAT00000004659	0.462886	0.503413	0.462491	0	0.22346	0.0824061	0.476263	0.101955
ENSBTAT00000004664	1.521e-05	9.36893e-06	3.166e-05	4.88859e-05	1.48438e-05	5.35146e-05	1.87463e-05	3.90814e-05
ENSBTAT00000004666	4.10611	3.44509	3.97721	4.22282	3.5833	4.18701	3.8428	3.99771
ENSBTAT00000004667	3.81518	3.93163	3.65643	3.09163	3.34788	3.62144	3.80108	3.35365
ENSBTAT00000004668	5.77977	5.20012	4.80143	5.82518	5.59611	4.79519	5.26044	5.40549
ENSBTAT00000004669	2.41892	2.13509	2.19841	2.35272	2.22858	2.12601	2.2508	2.23577
ENSBTAT00000004671	0	0.133629	0	0	0.244791	0.74771	0.044543	0.330834
ENSBTAT00000004675	0.261061	0	0.0499435	0.241165	0.485241	0.229178	0.103668	0.318528
ENSBTAT00000004678	0.260271	0.110143	0	0.0269264	0.0469528	0	0.123472	0.0246264
ENSBTAT00000004683	0.204727	0.0434762	0.225539	0.854407	1.1805	1.4078	0.157914	1.14757
ENSBTAT00000004686	2.82587	3.8586	2.58284	2.08742	1.97117	1.94575	3.0891	2.00145
ENSBTAT00000004687	3.07214	3.15684	3.49798	1.89243	2.06758	1.87284	3.24232	1.94429
ENSBTAT00000004690	0	0.100085	0.733101	0.0951174	0.393936	0.510015	0.277729	0.333023
ENSBTAT00000004696	4.35197	4.46416	4.4362	4.2302	4.58646	4.6949	4.41744	4.50386
ENSBTAT00000004699	3.3576	3.31551	3.49016	2.79333	2.21565	2.24943	3.38776	2.41947
ENSBTAT00000004701	3.74274	3.48219	3.21127	3.8879	3.41777	3.354	3.47873	3.55322
ENSBTAT00000004704	0.671	0.534792	0.401839	0.607103	0.733421	1.38907	0.535877	0.909863
ENSBTAT00000004711	2.59565	2.575	2.57418	2.3479	2.13104	1.6421	2.58161	2.04034
ENSBTAT00000004713	0.69813	0.662623	0.634813	2.19715	1.14452	0.87929	0.665188	1.40699
ENSBTAT00000004717	3.20611	3.12427	3.26363	2.00147	1.68119	0.67218	3.198	1.45161
ENSBTAT00000004721	2.83731	2.87396	2.37544	3.8118	3.8926	3.9055	2.69557	3.86997
ENSBTAT00000004724	1.04597	1.13009	1.27362	2.4512	2.6375	2.4048	1.14989	2.49783
ENSBTAT00000004727	0	0.0456826	0	0	0.0288544	0	0.0152275	0.00961814
ENSBTAT00000004728	6.55435	6.27245	6.26061	4.29843	4.15243	4.12972	6.36247	4.19353
ENSBTAT00000004729	0.451749	1.02538	0.986784	0.152998	0.589657	0.163182	0.821305	0.301946
ENSBTAT00000004734	1.14458	1.24918	1.22902	1.6418	2.37006	2.33611	1.20759	2.11599
ENSBTAT00000004736	0.524428	0.459691	0.419284	2.49946	2.3293	2.28206	0.467801	2.37027
ENSBTAT00000004739	6.30489	6.38975	6.26372	4.2296	4.35303	3.90173	6.31945	4.16145
ENSBTAT00000004744	1.59186	2.36994	1.90818	1.95849	2.04008	2.3328	1.95666	2.11046
ENSBTAT00000004746	0.0907105	0.301563	0.130451	0.403872	1.2846	0.300611	0.174242	0.663027
ENSBTAT00000004747	3.59286	3.86155	4.05417	3.4829	4.44527	4.00385	3.83619	3.97734
ENSBTAT00000004751	8.56003	8.54709	8.27133	8.16508	8.4471	8.47146	8.45948	8.36122
ENSBTAT00000004752	3.55663	3.57778	3.24077	2.55695	2.19015	1.64942	3.45839	2.13217
ENSBTAT00000004757	2.7671	3.02712	3.05695	1.63521	1.72079	1.77055	2.95039	1.70885
ENSBTAT00000004758	5.94618	2.29734	1.33673	2.48611	2.86769	3.68708	3.19342	3.01363
ENSBTAT00000004759	0.0841868	0	0.14632	1.43402	1.09331	1.36481	0.0768357	1.29738
ENSBTAT00000004760	3.02642	2.80429	2.8645	5.21853	5.28972	5.45314	2.8984	5.32046
ENSBTAT00000004763	2.63533	1.83688	0.876539	0.000109013	2.49486	2.87963	1.78292	1.79153
ENSBTAT00000004768	1.26485	1.41345	1.28596	1.6024	1.42582	1.26226	1.32142	1.43016
ENSBTAT00000004769	0.114234	0.179351	0	0	0.0601377	0.208491	0.0978614	0.0895429
ENSBTAT00000004772	5.43251	4.65544	5.06926	4.19352	4.34762	4.05077	5.05241	4.1973
ENSBTAT00000004780	4.65256	5.57421	5.11269	5.26173	5.07077	4.77544	5.11315	5.03598
ENSBTAT00000004781	0	0	0	3.88495	5.56534	4.39654	0	4.61561
ENSBTAT00000004785	0	0.0559675	0	0.0403415	0	0	0.0186558	0.0134472
[truncated: 16,714 more rows]
