# Supplementary material for: Comparative transcriptome analysis reveals that PCK1 is a potential gene affecting IMF deposition in buffalo
Source: BMC Genomics. 2020 Oct 12;21:710. doi: 10.1186/s12864-020-07120-w (PMC7552535; doi:10.1186/s12864-020-07120-w)
Supplement: Supplementary file 3 — Additional file 3: Table S2. Total mRNAs expressed in the longissimus dorsi muscle and adipose tissue of cattle. [file 12864_2020_7120_MOESM3_ESM.xlsx]

## Sheet: Sheet1
Transcript_ID	Cattle muscle_1	Cattle muscle_2	Cattle muscle_3	Cattle adipose_1	Cattle adipose_2	Cattle adipose_3	Cattle muscle_mean	Cattle adipose_mean
ENSBTAT00000000005	2.45089	3.22854	2.64783	3.74342	2.8925	3.40241	2.77576	3.34611
ENSBTAT00000000008	0.25459	0	0.0829862	0.603886	0.114915	0.344315	0.112526	0.354372
ENSBTAT00000000009	0.58693	0.713332	0.709523	1.70593	1.68874	1.68515	0.669928	1.69327
ENSBTAT00000000010	5.09892	4.79656	4.84393	4.25948	4.18063	4.22735	4.91314	4.22248
ENSBTAT00000000013	3.79858	3.43223	3.98186	3.37301	3.28829	2.98301	3.73756	3.21477
ENSBTAT00000000014	6.42642	5.52849	5.85737	6.05028	5.68281	6.11162	5.93743	5.94823
ENSBTAT00000000015	0.483655	1.1086	0.982708	1.32977	1.29319	1.57576	0.858323	1.39957
ENSBTAT00000000016	0.332303	0.927271	0.594527	0.559668	0.43838	0.547113	0.618034	0.515054
ENSBTAT00000000017	4.91156	4.67233	4.12554	3.57946	3.80729	3.52887	4.56981	3.63854
ENSBTAT00000000018	0.564007	0.368471	0.10226	0.0697482	0.443959	0	0.344913	0.171236
ENSBTAT00000000021	6.47214	6.45521	6.69915	7.38469	7.07339	7.59403	6.54217	7.3507
ENSBTAT00000000022	4.1614	4.27641	4.00593	5.04458	4.67102	4.77495	4.14792	4.83018
ENSBTAT00000000024	3.04532	3.13724	3.04823	2.07713	1.93779	2.25653	3.07693	2.09048
ENSBTAT00000000025	4.53745	4.61206	4.5501	4.14498	4.3451	4.19749	4.56653	4.22919
ENSBTAT00000000027	5.37039	4.92083	4.99886	4.68735	5.07719	5.04963	5.09669	4.93805
ENSBTAT00000000029	2.69348	2.88283	2.45438	2.6469	2.9118	2.98105	2.6769	2.84659
ENSBTAT00000000033	0.23727	0	0	0.473639	0.0810366	1.05231	0.07909	0.535663
ENSBTAT00000000034	0.0403986	0.0581391	0.10865	0.509972	0.389229	0.326145	0.0690626	0.408449
ENSBTAT00000000036	2.86013	2.54179	2.30175	2.72571	1.77902	2.22216	2.56789	2.2423
ENSBTAT00000000037	3.73755	3.16087	3.99103	1.00585	0.658976	0.516092	3.62982	0.726973
ENSBTAT00000000040	2.32911	2.38963	2.44389	2.1201	1.99185	2.51564	2.38754	2.2092
ENSBTAT00000000043	2.63458	2.87075	2.21991	2.54621	2.57058	2.56641	2.57508	2.56106
ENSBTAT00000000044	3.80515	4.14937	4.16316	3.0673	3.24732	3.46418	4.03923	3.2596
ENSBTAT00000000046	1.56792	2.85716	2.45743	3.68152	4.00945	3.6796	2.29417	3.79019
ENSBTAT00000000047	3.40929	3.24441	3.11625	2.79581	2.64426	3.14547	3.25665	2.86185
ENSBTAT00000000049	5.53828	4.17674	5.03724	0.0251456	0	0	4.91742	0.00838187
ENSBTAT00000000051	2.80363	2.42575	3.04321	1.4134	1.77568	1.3835	2.75753	1.52419
ENSBTAT00000000055	4.22007	3.8385	4.00902	3.8405	3.69525	3.81386	4.02253	3.7832
ENSBTAT00000000057	3.57963	3.54998	3.78989	1.99034	2.24965	2.06974	3.63983	2.10325
ENSBTAT00000000060	1.43833	1.64122	1.88814	1.60686	1.63315	1.5476	1.6559	1.59587
ENSBTAT00000000061	1.3182	2.10344	2.00356	1.89657	2.34308	2.084	1.8084	2.10788
ENSBTAT00000000063	1.55547	2.76107	1.31999	2.79239	3.00565	3.31766	1.87884	3.03856
ENSBTAT00000000064	2.44335	2.14202	2.61768	1.26854	0.000234335	0.994505	2.40102	0.754425
ENSBTAT00000000069	3.585	3.75034	3.94891	5.22898	5.10356	4.82639	3.76142	5.05298
ENSBTAT00000000071	2.05767	1.93027	2.31986	2.44172	2.00193	2.63575	2.1026	2.3598
ENSBTAT00000000072	4.75879	4.33268	4.6396	3.38539	3.15887	3.57673	4.57702	3.37366
ENSBTAT00000000073	0.589392	0.0433613	0.345403	0.0372446	0.0384669	0	0.326052	0.0252372
ENSBTAT00000000074	1.80559	1.77267	1.06554	2.31996	2.34976	1.75771	1.54793	2.14248
ENSBTAT00000000078	1.28625	0	0.29843	0.30278	0.0843668	0	0.528226	0.129049
ENSBTAT00000000079	4.19558	6.44024	7.41169	12.7093	12.3763	13.0719	6.01584	12.7191
ENSBTAT00000000080	4.75915	3.55699	3.99158	2.84733	2.63186	3.27458	4.10257	2.91792
ENSBTAT00000000081	3.90318	3.95829	3.93334	5.02932	4.97109	4.84116	3.9316	4.94719
ENSBTAT00000000084	2.05347	2.86843	2.46444	3.16241	3.78909	2.68568	2.46211	3.2124
ENSBTAT00000000085	6.22198	5.60287	6.52276	4.64089	4.51998	4.65777	6.11587	4.60621
ENSBTAT00000000086	3.4654	5.43317	4.15713	4.41381	5.27515	4.79266	4.3519	4.82721
ENSBTAT00000000087	1.76118	1.02514	1.52436	1.57465	0.00111823	1.61979	1.43689	1.06519
ENSBTAT00000000088	3.19593	3.65395	3.38452	2.89638	2.93249	2.76066	3.41147	2.86318
ENSBTAT00000000089	0.263503	0.133978	0.086086	0.272107	0	0.111021	0.161189	0.127709
ENSBTAT00000000091	4.7425	3.95481	4.28208	3.12023	2.89091	3.71094	4.32646	3.2407
ENSBTAT00000000092	4.45807	4.13705	4.48043	4.27325	4.29371	4.43342	4.35852	4.33346
ENSBTAT00000000094	2.9574	0	2.09087	1.18197	0.352199	0.503126	1.68276	0.6791
ENSBTAT00000000096	4.26321	3.87546	3.84461	7.59219	7.0294	7.54582	3.99442	7.38914
ENSBTAT00000000097	2.76309	4.8561	2.69444	3.03519	3.38817	3.19855	3.43788	3.2073
ENSBTAT00000000099	2.91395	2.51747	3.18787	1.90732	1.88258	1.72385	2.8731	1.83792
ENSBTAT00000000100	8.47061	7.52045	7.90959	7.17875	6.49941	7.0646	7.96688	6.91425
ENSBTAT00000000101	7.16974	6.59497	7.58847	4.89992	4.92531	5.24218	7.11773	5.02247
ENSBTAT00000000103	0.941839	1.01461	1.3174	0.899686	0.378619	0.949111	1.09128	0.742472
ENSBTAT00000000104	5.85927	4.83262	5.79765	4.11205	3.84885	3.90754	5.49651	3.95615
ENSBTAT00000000106	4.59636	4.74405	4.94557	5.10101	5.14272	5.17865	4.762	5.14079
ENSBTAT00000000107	3.43712	3.66715	3.6978	2.8749	3.1265	2.96104	3.60069	2.98748
ENSBTAT00000000109	4.5826	4.9177	4.97634	6.10291	6.14418	6.25028	4.82555	6.16579
ENSBTAT00000000111	0.229194	0.426124	0.0559726	0.0752439	0.255377	0.141101	0.237097	0.157241
ENSBTAT00000000112	4.09531	4.50042	5.34227	4.0565	4.10576	4.66428	4.646	4.27551
ENSBTAT00000000114	4.08526	4.14326	3.83586	4.85909	4.64969	4.46901	4.02146	4.65926
ENSBTAT00000000115	0.477312	0.613153	0.739753	0.848816	1.37113	0.979123	0.610073	1.06636
ENSBTAT00000000119	3.75249	3.58746	3.95193	3.31819	3.44375	3.32591	3.76396	3.36262
ENSBTAT00000000123	3.53728	3.45868	3.33837	3.92215	3.46409	3.83394	3.44478	3.74006
ENSBTAT00000000131	0.210582	0.295712	0.282618	0.371097	0.264926	0.37435	0.262971	0.336791
ENSBTAT00000000134	0.674018	0.0758353	0.530572	0.273042	0.281102	2.3331	0.426808	0.962416
ENSBTAT00000000135	0.493407	0.237121	0.536914	0.325759	0.559734	0.197621	0.42248	0.361038
ENSBTAT00000000136	3.23487	3.04549	2.84068	2.15653	2.04209	2.04132	3.04035	2.07998
ENSBTAT00000000139	0.561663	1.78157	1.55162	1.98399	2.68238	2.1486	1.29829	2.27166
ENSBTAT00000000141	1.28451	1.97749	1.49044	2.01512	2.08791	2.54377	1.58415	2.2156
ENSBTAT00000000143	3.66006	3.70454	4.18304	3.46953	3.45253	3.44261	3.84921	3.45489
ENSBTAT00000000144	5.84943	5.79574	5.48878	6.58474	6.10966	6.54604	5.71132	6.41348
ENSBTAT00000000145	0.000752844	1.56675	1.64619	0.870316	0.391652	1.31054e-05	1.07123	0.42066
ENSBTAT00000000146	1.65664	3.23489	2.75201	6.22233	3.83784	5.93465	2.54785	5.33161
ENSBTAT00000000147	3.92118	4.09002	3.53676	5.00862	5.00804	4.64407	3.84932	4.88691
ENSBTAT00000000158	3.6019	3.56847	3.62964	4.13551	4.22228	4.09184	3.6	4.14988
ENSBTAT00000000159	4.04906	4.26352	4.81716	7.33881	7.34735	6.26483	4.37658	6.98366
ENSBTAT00000000160	4.37297	3.63566	4.52664	3.71571	3.56063	3.72691	4.17842	3.66775
ENSBTAT00000000163	5.87454	5.53112	5.10139	6.03872	5.30526	6.02997	5.50235	5.79132
ENSBTAT00000000167	3.89141	3.50279	3.8702	3.9268	4.35168	3.89999	3.7548	4.05949
ENSBTAT00000000169	0.0369054	0	0.0339136	0.06814	0	0.0652585	0.0236064	0.0444662
ENSBTAT00000000172	3.05026	2.84134	3.20166	2.76865	3.2655	3.13602	3.03108	3.05672
ENSBTAT00000000176	1.69594	1.99332	2.40161	1.81243	2.08081	2.03866	2.03029	1.9773
ENSBTAT00000000177	4.51011	4.09935	4.68712	3.97179	3.75948	3.59258	4.43219	3.77461
ENSBTAT00000000179	7.38168	6.72518	7.7564	4.75852	5.32969	4.88	7.28776	4.9894
ENSBTAT00000000181	1.76196	1.33039	2.20107	0.813001	0.587466	0.871961	1.76447	0.757476
ENSBTAT00000000184	1.20545	1.68224	1.13737	2.38404	2.58707	2.44199	1.34169	2.47104
ENSBTAT00000000186	6.17114	5.27797	6.09917	4.96768	5.28537	4.93381	5.84943	5.06229
ENSBTAT00000000187	7.4496	5.24506	7.02907	5.20323	5.40041	4.50445	6.57458	5.03603
ENSBTAT00000000194	0	0.0569149	0	0.868454	1.16782	1.1096	0.0189716	1.04863
ENSBTAT00000000195	0.227875	0.087473	0	0.614896	0.914144	1.70492	0.105116	1.07799
ENSBTAT00000000198	3.58902	3.52562	3.85295	2.11053	2.02522	1.45821	3.65586	1.86465
ENSBTAT00000000200	3.09897	2.97542	2.7278	3.26978	3.18901	2.88692	2.93406	3.11523
ENSBTAT00000000201	5.47959	5.60399	5.55252	5.90619	5.83865	5.67362	5.54537	5.80615
ENSBTAT00000000202	0.186918	0	0.172938	0.379487	0.181152	0.22121	0.119952	0.260616
ENSBTAT00000000204	1.18137	1.54409	1.47098	1.17719	1.5644	1.2034	1.39882	1.315
ENSBTAT00000000206	1.00745	1.14233	1.11584	0.77001	0.219144	0.817812	1.08854	0.602322
ENSBTAT00000000207	3.8196	4.24832	3.99049	3.93954	4.51763	3.9944	4.01947	4.15052
ENSBTAT00000000209	0.150331	0.0835583	0.138586	0.563937	0.453997	0.258422	0.124159	0.425452
ENSBTAT00000000210	2.64782	3.3713	2.77134	3.40071	3.4883	3.50136	2.93016	3.46346
ENSBTAT00000000211	3.33975	2.95396	2.912	2.97582	2.34655	2.914	3.06857	2.74545
ENSBTAT00000000213	2.44127	2.81208	2.40372	0	0.140889	0	2.55236	0.0469629
ENSBTAT00000000214	0.4669	0	0	0.774049	1.17063	0.551816	0.155633	0.832165
ENSBTAT00000000217	5.86821	4.98967	5.75718	4.8409	4.40402	5.03305	5.53835	4.75932
ENSBTAT00000000218	0.521874	0.342482	0.526026	1.12412	0.89993	0.840608	0.463461	0.954885
ENSBTAT00000000230	1.33976	1.5378	1.1847	0.638906	1.2792	1.50631	1.35409	1.14147
ENSBTAT00000000233	3.01583	0.00953052	2.90485	0.00834697	2.47711	0.00785169	1.97673	0.831103
ENSBTAT00000000236	0	0	0	0.778505	0.253361	1.65492	0	0.895594
ENSBTAT00000000237	2.32772	1.97914	1.81093	2.57379	2.14083	2.6944	2.03926	2.46967
ENSBTAT00000000240	6.83647	6.31307	6.53255	6.15916	6.02953	5.97849	6.56069	6.05573
ENSBTAT00000000242	2.52089	2.61935	2.74982	2.60488	2.45223	2.65097	2.63002	2.56936
ENSBTAT00000000244	4.62299	4.502	4.54547	6.04089	6.03545	7.32129	4.55682	6.46588
ENSBTAT00000000246	3.51913	2.93675	3.31919	2.33911	2.36957	2.25084	3.25835	2.31984
ENSBTAT00000000253	4.61321	4.66551	4.67579	4.78357	5.12552	4.9652	4.6515	4.95809
ENSBTAT00000000254	3.13475	2.74843	2.7966	2.85003	3.06281	2.72222	2.89326	2.87835
ENSBTAT00000000256	0.0610512	0.459599	0.461373	0.232457	0.583715	0.416083	0.327341	0.410752
ENSBTAT00000000257	3.97701	4.22783	4.05143	6.32751	6.30469	6.42193	4.08543	6.35138
ENSBTAT00000000259	5.01586	5.52438	5.50629	6.1917	6.53923	6.72083	5.34884	6.48392
ENSBTAT00000000263	0	0	0	0.0675312	0.0524272	0	0	0.0399861
ENSBTAT00000000265	3.95016	3.55566	3.71236	3.59522	4.07559	3.3526	3.73939	3.67447
ENSBTAT00000000271	3.54053e-05	2.46931e-05	3.09184e-05	0.148689	2.35156e-05	2.0066e-05	3.03389e-05	0.0495777
ENSBTAT00000000276	4.38894	4.79749	4.43143	3.22154	2.8208	3.36887	4.53928	3.13707
ENSBTAT00000000282	5.08644	4.55531	4.98445	4.1526	4.59388	4.06743	4.8754	4.2713
ENSBTAT00000000283	3.07743	1.67798	2.93828	0.568121	0.898308	1.0028	2.56456	0.823077
ENSBTAT00000000284	4.46165	4.02419	4.19476	0.942918	0.530845	0.186295	4.22687	0.553353
ENSBTAT00000000289	6.10739	6.74481	6.14804	7.21491	7.58825	7.74321	6.33341	7.51546
ENSBTAT00000000291	0.499749	0	0.173295	0.824036	0.534808	0.737966	0.224348	0.698937
ENSBTAT00000000293	0	6.6846e-06	0.360961	0.0677918	6.38974e-06	6.3262e-06	0.120323	0.0226015
ENSBTAT00000000294	2.60664	1.98679	2.44004	2.1355	2.43119	2.2315	2.34449	2.26606
ENSBTAT00000000299	3.95765	2.5042	2.47181	3.36929	2.53781	2.17488	2.97788	2.69399
ENSBTAT00000000301	4.7781	5.11058	5.32921	5.07075	5.74553	5.54228	5.07263	5.45285
ENSBTAT00000000304	3.3621	2.51338	2.26244	4.11819	3.75979	3.71232	2.71264	3.86343
ENSBTAT00000000305	1.00283	1.69303	1.06924	1.97948	1.8322	1.64345	1.25503	1.81838
ENSBTAT00000000306	0.000321232	0.000485889	3.67717e-05	0.000459265	7.86086e-05	1.05535	0.000281297	0.351962
ENSBTAT00000000307	0.254945	0.474007	0.451274	1.07033	1.31339	0.62433	0.393409	1.00268
ENSBTAT00000000314	3.29907	3.25545	4.51355	2.17144	2.92826	2.50734	3.68936	2.53568
ENSBTAT00000000315	5.64018	5.33188	5.76665	5.17936	4.52546	4.40372	5.57957	4.70284
ENSBTAT00000000316	4.92603	5.56659	5.65295	4.94515	5.50952	5.52313	5.38186	5.32593
ENSBTAT00000000317	2.52599	2.79095	2.76435	2.42618	2.95864	2.88949	2.69376	2.7581
ENSBTAT00000000321	1.28562	0.893955	1.21548	0.32818	0.179064	0.205894	1.13168	0.237713
ENSBTAT00000000322	3.02624	2.25938	3.31238	1.25037	1.69152	1.56164	2.866	1.50118
ENSBTAT00000000323	0.173336	0.456074	0.160262	0.935464	0.799368	0.341905	0.263224	0.692246
ENSBTAT00000000324	1.33753	0	0.76786	0.211889	0	0	0.701798	0.0706298
ENSBTAT00000000325	2.95227	2.95297	3.05458	3.85086	3.03716	3.73064	2.98661	3.53955
ENSBTAT00000000331	4.08174	3.64874	3.62781	4.3745	4.27686	4.05709	3.7861	4.23615
ENSBTAT00000000333	3.37152	3.22631	3.39539	3.36215	3.56695	3.47024	3.33108	3.46645
ENSBTAT00000000335	2.44052	2.16471	2.68625	2.11097	2.63526	2.19514	2.43049	2.31379
ENSBTAT00000000337	1.20276	0.55895	2.03316	0.524454	0.640192	0.405118	1.26495	0.523255
ENSBTAT00000000339	0	0.157816	0	0	0.385979	0	0.0526053	0.12866
ENSBTAT00000000341	4.37293	4.63914	4.5406	4.92955	4.91321	5.21372	4.51756	5.01883
ENSBTAT00000000344	0.627187	7.84434e-06	0.652076	4.92581e-05	1.018e-05	4.12182e-05	0.426424	3.35521e-05
ENSBTAT00000000348	1.2839	0.527496	1.11608	0.532121	0.681591	0.814601	0.975826	0.676105
ENSBTAT00000000351	0	0.134395	0.316445	0.497137	0.601442	0.972382	0.15028	0.69032
ENSBTAT00000000353	2.97953	3.82698	3.26395	4.08006	4.88397	5.35452	3.35682	4.77285
ENSBTAT00000000354	1.19286	0.326968	0.8948	1.09709	1.26416	0.217473	0.804877	0.859574
ENSBTAT00000000356	3.63376	3.25099	3.65415	2.71258	2.81379	2.52019	3.51296	2.68218
ENSBTAT00000000357	3.01463	3.16136	2.87196	3.55438	3.60362	3.26108	3.01598	3.47303
ENSBTAT00000000359	9.28408	7.63863	9.02934	2.58571	2.62329	2.70358	8.65068	2.63752
ENSBTAT00000000361	5.40029	4.92879	5.52149	4.12772	4.23202	4.20785	5.28352	4.1892
ENSBTAT00000000364	4.36445	4.06873	4.20003	3.7628	3.50326	3.71156	4.21107	3.65921
ENSBTAT00000000367	2.24868	2.3815	2.01788	3.0589	2.33017	3.02216	2.21602	2.80374
ENSBTAT00000000369	1.78445	2.06926	0.723021	1.36393	3.19864	2.75597	1.52558	2.43951
ENSBTAT00000000370	3.76361	4.27372	3.61562	3.32357	3.38461	3.43805	3.88432	3.38208
ENSBTAT00000000374	1.92279	2.27486	1.57169	2.9739	3.59685	3.67543	1.92311	3.41539
ENSBTAT00000000375	0.561303	0.812665	0.623981	0.221249	0.791921	0.469529	0.665983	0.494233
ENSBTAT00000000389	5.49422	5.56233	5.74868	8.09474	8.30537	8.46247	5.60174	8.28753
ENSBTAT00000000397	4.58969	4.30747	4.33123	4.7425	4.65101	4.7699	4.40946	4.72114
ENSBTAT00000000398	5.6783	7.28419	5.78889	6.89195	8.00531	8.26171	6.25046	7.71966
ENSBTAT00000000401	0.0453757	0	0.84178	0.308619	0.474689	0.877832	0.295719	0.553714
ENSBTAT00000000407	3.95826	2.85619	3.55601	1.81368	2.0832	2.17938	3.45682	2.02542
ENSBTAT00000000410	3.55963	3.58758	3.98073	4.5917	4.50034	4.42257	3.70931	4.50487
ENSBTAT00000000413	4.63602	3.84451	4.84727	3.59464	3.47012	3.64446	4.4426	3.56974
ENSBTAT00000000419	0.460147	0.504369	0.638958	1.06813	0.493515	0.616838	0.534491	0.72616
ENSBTAT00000000422	2.80791	2.93712	3.03022	3.12108	3.38571	3.0982	2.92508	3.20166
ENSBTAT00000000433	1.80069	1.93302	2.86619	0.269366	0.623307	0.264425	2.19997	0.385699
ENSBTAT00000000434	2.33073	2.36893	2.65618	0.850487	0.647327	0.383849	2.45195	0.627221
ENSBTAT00000000437	2.88582	2.98376	3.29164	3.43968	3.72632	3.57841	3.05374	3.58147
ENSBTAT00000000445	5.04851	5.04768	5.17182	4.97766	5.27342	5.01511	5.08933	5.08873
ENSBTAT00000000447	3.21014	3.40687	3.15713	4.62387	4.48451	4.41741	3.25805	4.5086
ENSBTAT00000000448	4.57396	3.98473	4.08324	4.64597	4.40518	4.15071	4.21398	4.40062
ENSBTAT00000000450	0.723385	0.660064	1.04671	3.09624	4.14608	3.03491	0.810052	3.42574
ENSBTAT00000000453	4.05478	5.08633	4.80359	5.39971	4.74058	5.33338	4.64823	5.15789
ENSBTAT00000000456	1.77985	1.56002	1.5223	0.637779	1.03867	0.91844	1.62072	0.864962
ENSBTAT00000000459	0	0	0	0.597134	0.343452	1.32194	0	0.754175
ENSBTAT00000000461	2.93393	2.01868	2.43076	2.12653	1.96672	1.84242	2.46112	1.97856
ENSBTAT00000000463	3.7045	3.26751	3.68224	3.35991	3.19143	3.28509	3.55141	3.27881
ENSBTAT00000000465	6.32931	5.98176	5.43823	4.26777	4.68844	4.71007	5.91643	4.55542
ENSBTAT00000000470	3.47805	3.21244	3.55955	3.10664	3.2109	3.2144	3.41668	3.17731
ENSBTAT00000000472	3.12142	2.55976	2.87376	2.69238	2.41609	2.92284	2.85165	2.67711
ENSBTAT00000000474	3.16301	3.22095	3.14267	3.05416	3.19735	2.9689	3.17554	3.07347
ENSBTAT00000000479	4.16394	4.15509	4.15731	5.07043	4.6882	4.75839	4.15878	4.83901
ENSBTAT00000000481	4.66517	4.6078	4.934	4.09956	4.5999	4.35232	4.73566	4.3506
ENSBTAT00000000482	2.20501	2.59554	2.45458	2.46596	2.42068	2.41093	2.41837	2.43252
ENSBTAT00000000484	0.168512	0.0636299	0	0.0545102	0.442728	0	0.0773808	0.165746
ENSBTAT00000000486	4.58902	4.79999	4.5861	4.35624	4.78629	4.62199	4.65837	4.58817
ENSBTAT00000000488	1.12812	0.896151	1.06354	0.821147	1.48512	0.90915	1.02927	1.07181
ENSBTAT00000000490	4.20624	4.31084	3.93346	4.10115	4.41823	4.21902	4.15018	4.24613
ENSBTAT00000000491	3.96462	4.45934	3.6753	1.66889	2.52888	1.88067	4.03309	2.02615
ENSBTAT00000000492	0.341388	0.257207	0.317442	0.170172	0	0.0751305	0.305346	0.0817677
ENSBTAT00000000493	5.15185	4.94367	5.08585	4.11989	4.61279	4.45458	5.06046	4.39576
ENSBTAT00000000497	5.89696	5.3515	6.35277	3.06455	3.12023	3.00884	5.86707	3.06454
ENSBTAT00000000498	3.84105	3.03569	3.35713	3.75582	3.42196	3.95811	3.41129	3.71196
ENSBTAT00000000499	2.52614	2.29903	2.7747	2.10478	1.89276	2.09236	2.53329	2.02997
ENSBTAT00000000500	2.40761	2.06369	1.83312	1.79873	1.92837	2.06018	2.10147	1.9291
ENSBTAT00000000502	3.02122	3.1186	3.12466	4.1862	4.82645	4.02196	3.08816	4.34487
ENSBTAT00000000504	5.23072	3.93647	6.03516	4.30402	4.1847	3.87808	5.06745	4.12227
ENSBTAT00000000506	5.81357	5.14945	5.30589	4.12762	4.00659	3.46496	5.42297	3.86639
ENSBTAT00000000507	2.60225	3.14403	2.32957	3.66126	3.98578	3.79941	2.69195	3.81548
ENSBTAT00000000511	4.34645	3.64968	3.27576	3.62102	3.53437	4.24051	3.7573	3.79864
ENSBTAT00000000513	0	0.404207	0	0	0.131099	0	0.134736	0.0436998
ENSBTAT00000000518	4.82377	4.7246	4.8602	5.34718	5.38966	5.45437	4.80286	5.39707
ENSBTAT00000000519	4.73153	5.54454	5.01891	5.52232	6.02755	5.45139	5.09833	5.66709
ENSBTAT00000000526	3.39712	3.47801	3.25153	3.3308	3.1567	3.19605	3.37555	3.22785
ENSBTAT00000000527	3.97278	4.10249	4.23016	4.06336	4.01142	4.05371	4.10181	4.04283
ENSBTAT00000000528	0	1.15081	0	0.778708	0	0	0.383602	0.259569
ENSBTAT00000000529	0.158986	0	0	0.0513179	0	0	0.0529953	0.017106
ENSBTAT00000000533	5.26153	5.42501	4.92188	4.69101	4.93726	4.90173	5.20281	4.84333
ENSBTAT00000000534	1.12355	0.349502	1.02015	1.11732	1.17776	1.11155	0.831069	1.13554
ENSBTAT00000000538	1.6791	1.46535	2.30076	3.44822	2.38852	3.28182	1.81507	3.03952
ENSBTAT00000000539	0.155429	0	0	0.145448	0.0518823	0.226555	0.0518098	0.141295
ENSBTAT00000000540	0.507507	0.166541	0.301541	0.0737362	0.076126	0.0708145	0.325196	0.0735589
ENSBTAT00000000541	5.71729	5.41487	5.90252	4.76328	4.88644	4.87192	5.67823	4.84055
ENSBTAT00000000543	3.15872	3.29706	3.63785	3.13903	3.37629	3.05777	3.36454	3.19103
ENSBTAT00000000545	1.2673	0.756036	0.148355	0.284904	0.383238	0.436823	0.723896	0.368322
ENSBTAT00000000549	1.79293	1.65177	1.10117	1.66092	1.23118	1.86216	1.51529	1.58475
ENSBTAT00000000555	1.60902	3.25952	1.93791	1.75174	1.21953	2.25722	2.26882	1.74283
ENSBTAT00000000556	12.3757	13.2633	12.031	6.62077	7.1531	8.28697	12.5567	7.35361
ENSBTAT00000000557	2.26717	3.20808	1.68564	3.21004	3.1698	3.75095	2.38696	3.37693
ENSBTAT00000000558	2.65786	2.02013	2.57258	2.87916	2.07437	2.37854	2.41685	2.44402
ENSBTAT00000000560	0	0.0945604	0	1.17976	1.81371	0.875701	0.0315201	1.28972
ENSBTAT00000000561	5.85058	6.46412	6.14133	1.24041	1.91381	1.96597	6.15201	1.70673
ENSBTAT00000000563	3.1148	3.13065	3.34348	3.04822	3.04717	3.04564	3.19631	3.04701
ENSBTAT00000000564	0.877583	0.965493	1.24647	0.548167	0.444667	0.355671	1.02985	0.449502
ENSBTAT00000000566	5.86864	5.70638	5.61409	10.0529	10.3854	9.1206	5.72971	9.85295
ENSBTAT00000000568	0.076156	1.2505	0.805547	0.524164	0.53954	0.539604	0.710735	0.534436
ENSBTAT00000000569	0.0866807	0.0319973	0	0.206758	0	0.266501	0.0395593	0.157753
ENSBTAT00000000570	1.78193	1.92698	0.914415	1.68	2.06854	1.53843	1.54111	1.76233
ENSBTAT00000000573	3.84122	4.67064	2.99181	4.21811	3.73382	3.60209	3.83455	3.85134
ENSBTAT00000000576	6.82119	6.38959	6.64256	4.52883	4.13745	4.67202	6.61778	4.4461
ENSBTAT00000000578	2.89772	2.97535	2.98335	3.02405	3.48954	3.75208	2.95214	3.42189
ENSBTAT00000000579	3.47234	2.76086	2.84973	3.33385	3.02971	2.7459	3.02764	3.03649
ENSBTAT00000000581	5.56609	5.71478	5.52058	5.66165	6.00208	6.03627	5.60048	5.9
ENSBTAT00000000582	0.701958	0.38348	0.0896485	0.176097	0.0633676	0.544817	0.391696	0.261427
ENSBTAT00000000583	2.21441	1.87416	2.36383	2.12908	1.57884	1.6247	2.1508	1.77754
ENSBTAT00000000588	1.33656	2.12893	1.6814	1.8035	2.16294	1.24155	1.71563	1.736
ENSBTAT00000000589	4.82305	6.14239	3.0789	3.84775	2.39325	3.16237	4.68144	3.13446
ENSBTAT00000000596	7.37414	7.3727	7.06652	5.82211	5.97318	6.05963	7.27112	5.95164
ENSBTAT00000000598	1.79916	2.36736	2.18164	2.47481	2.42603	1.91029	2.11605	2.27038
ENSBTAT00000000600	3.7427	3.86413	3.4948	3.13921	3.2248	3.05559	3.70054	3.13987
ENSBTAT00000000601	2.25228	2.67843	1.99933	2.7787	2.49266	2.84207	2.31001	2.70448
ENSBTAT00000000602	1.15716	1.36217	1.1401	1.00231	0.76105	1.04292	1.21981	0.935425
ENSBTAT00000000604	1.59999	1.79176	1.48624	1.91336	1.68983	1.77469	1.626	1.79263
ENSBTAT00000000605	2.31575	2.13471	0	0	0	0.218409	1.48349	0.0728031
ENSBTAT00000000606	3.54031	3.43419	3.63924	3.0296	2.77017	3.17563	3.53792	2.9918
ENSBTAT00000000607	3.22019	3.71453	3.98865	3.48764	3.39887	4.39467	3.64112	3.76039
ENSBTAT00000000611	4.12271	3.14767	3.42556	4.14746	4.03517	3.81529	3.56532	3.99931
ENSBTAT00000000612	2.73185	2.09167	3.14199	2.3922	2.67259	2.76585	2.65517	2.61021
ENSBTAT00000000617	0.682752	1.0957	0.563778	0.935814	1.15645	1.2003	0.780744	1.09752
ENSBTAT00000000619	1.29893	1.77881	1.38876	1.15628	1.48252	1.03627	1.48883	1.22502
ENSBTAT00000000626	1.35331	2.51341	1.92358	3.13398	2.05735	3.23892	1.9301	2.81008
ENSBTAT00000000628	3.94404	3.63732	3.8805	3.57157	3.82987	3.38322	3.82062	3.59489
ENSBTAT00000000630	3.91031	4.18249	3.6159	5.61486	5.46852	5.71725	3.9029	5.60021
ENSBTAT00000000631	5.69654	5.69129	5.41989	1.26892	1.87793	0.773928	5.60257	1.30693
ENSBTAT00000000637	1.72482	1.39216	2.10291	1.33975	1.22308	1.91298	1.73996	1.49194
ENSBTAT00000000639	1.90232	2.09893	1.52253	1.57895	1.87527	1.88166	1.84126	1.77862
ENSBTAT00000000643	4.77348	3.53338	4.26662	4.24025	3.21953	4.42086	4.19116	3.96021
ENSBTAT00000000648	6.83426	4.01086	6.81999	4.71936	5.07898	4.37405	5.88837	4.72413
ENSBTAT00000000651	4.51674	4.31206	3.86566	3.67586	4.02437	4.04489	4.23149	3.91504
ENSBTAT00000000662	6.92026	6.25044	6.675	2.98572	3.39117	2.90151	6.61523	3.0928
ENSBTAT00000000669	0.96289	5.20937	2.18731	0	0.506819	0.258736	2.78652	0.255185
ENSBTAT00000000670	0.52203	0.910146	0.380555	1.80879	1.88127	1.66302	0.604244	1.78436
ENSBTAT00000000673	4.06117	0	2.56353	1.62899	0.408709	0.383163	2.20823	0.806953
ENSBTAT00000000677	0	0	0.0262798	0.052971	0.0897547	0.0996205	0.00875994	0.0807821
ENSBTAT00000000679	2.51665	2.76399	2.63913	2.71301	2.72653	2.93423	2.63992	2.79126
ENSBTAT00000000683	5.18742	6.41022	5.53888	7.9116	6.37731	7.65948	5.71217	7.31613
ENSBTAT00000000686	2.95837	3.38023	3.47562	3.09257	3.06927	3.16996	3.2714	3.1106
ENSBTAT00000000687	3.38834	4.15701	4.36711	4.26667	4.43948	4.61185	3.97082	4.43934
ENSBTAT00000000688	4.40068	3.93307	4.01342	3.81349	3.66985	3.67027	4.11572	3.71787
ENSBTAT00000000690	2.54194	2.29114	1.53908	2.58932	2.04609	2.71595	2.12405	2.45045
ENSBTAT00000000691	0.497178	0.927039	1.09586	0.441325	1.0814	0.99107	0.840027	0.837932
ENSBTAT00000000695	0.116793	0	0.390493	0	0	0.0712371	0.169095	0.0237457
ENSBTAT00000000697	4.12434	4.09868	4.25899	4.15106	4.42146	4.0363	4.16067	4.20294
ENSBTAT00000000700	6.1324	5.55963	6.51632	5.44711	5.37139	5.55444	6.06945	5.45765
ENSBTAT00000000703	0.318647	0.480268	0.0641227	0.127249	0.398287	0.0827703	0.287679	0.202769
ENSBTAT00000000704	0	0	0.0410286	0.0553119	0	0	0.0136762	0.0184373
ENSBTAT00000000705	2.94598	3.21908	2.87884	3.2831	3.69228	3.38691	3.01463	3.4541
ENSBTAT00000000709	4.72701	5.02112	4.89097	5.11482	5.27778	5.11476	4.8797	5.16912
ENSBTAT00000000714	8.25077	7.05045	7.96232	4.38202	4.27062	4.40926	7.75451	4.35396
ENSBTAT00000000718	4.36689	4.70199	4.62114	3.92608	4.19581	3.99869	4.56334	4.0402
ENSBTAT00000000721	8.71903	7.70232	8.1157	7.18534	6.74012	7.19934	8.17902	7.0416
ENSBTAT00000000722	3.96002	3.98354	3.79831	2.96035	3.05404	3.42048	3.91396	3.14496
ENSBTAT00000000723	0.0865845	0.0423912	0	0.106991	0	0.0690917	0.0429919	0.0586942
ENSBTAT00000000730	2.71608	3.33268	3.03029	2.80208	3.05974	2.47915	3.02635	2.78032
ENSBTAT00000000731	4.21623	4.90687	4.12843	5.4306	5.47152	5.61964	4.41718	5.50726
ENSBTAT00000000732	1.68427	3.34947	2.25119	4.56397	3.82307	4.3071	2.42831	4.23138
ENSBTAT00000000733	6.85731	6.34224	6.39953	5.25584	5.37767	5.06504	6.53303	5.23285
ENSBTAT00000000734	2.18845	1.5714	2.75074	2.80066	2.77735	2.65942	2.1702	2.74581
ENSBTAT00000000735	2.92085	3.55452	3.47082	4.55269	4.40601	4.60039	3.3154	4.5197
ENSBTAT00000000737	0.477109	0.261818	0.656449	0	0	0	0.465126	0
ENSBTAT00000000738	3.84965	4.09495	4.0747	3.25059	3.55652	3.21868	4.00644	3.34193
ENSBTAT00000000740	1.50387	1.69924	1.99792	1.67787	1.71721	1.3802	1.73368	1.59176
ENSBTAT00000000742	6.75853	3.85528	5.8172	3.12365	3.38932	2.70173	5.477	3.07157
ENSBTAT00000000744	2.26834	3.81345	3.22162	0.990715	2.01862	1.29039	3.10114	1.43324
ENSBTAT00000000749	2.33689e-06	3.57094e-07	0	1.84356e-08	8.74097e-07	0	8.97995e-07	2.97511e-07
ENSBTAT00000000752	1.81407	3.3825	1.31374	2.06005	0.970988	2.49979	2.1701	1.84361
ENSBTAT00000000753	1.86624	4.35911	1.8496	1.31199	3.34431	2.59387	2.69165	2.41673
ENSBTAT00000000755	3.84843	4.13622	4.17953	4.30623	4.3014	4.40675	4.05473	4.33813
ENSBTAT00000000756	0.377646	0.722546	0.318781	0.755963	1.11844	0.651047	0.472991	0.841816
ENSBTAT00000000766	0	0	2.69383e-06	1.20104e-06	0	1.76405e-06	8.97942e-07	9.88364e-07
ENSBTAT00000000774	1.50792	2.24101	1.50789	2.64624	2.8144	2.82824	1.75227	2.76296
ENSBTAT00000000779	0.644606	1.1932	0.603574	0	0	0	0.813792	0
ENSBTAT00000000780	0.987511	2.17806	2.09207	0.74096	0.531267	0.615427	1.75255	0.629218
ENSBTAT00000000782	2.79906	4.0376	2.82887	2.07479	2.95407	2.37821	3.22184	2.46903
ENSBTAT00000000786	4.5972	4.12252	4.65327	3.91009	3.81914	3.8522	4.45766	3.86048
ENSBTAT00000000788	0.00065539	0.000454011	0.000588765	0	0.000410087	2.07067e-07	0.000566055	0.000136765
ENSBTAT00000000790	8.18066	9.25215	9.15849	10.9539	10.9154	11.0321	8.86377	10.9671
ENSBTAT00000000791	6.9437	6.66738	6.76514	7.10331	7.56046	7.06443	6.79207	7.24273
ENSBTAT00000000793	0.15748	1.90253	0.787059	0.0292882	0	0.0279891	0.949022	0.0190924
ENSBTAT00000000795	5.30293	5.09398	5.17565	5.42226	6.15536	5.48843	5.19085	5.68869
ENSBTAT00000000796	1.34022	2.53828	2.31787	6.2405	5.92619	5.82316	2.06546	5.99662
ENSBTAT00000000799	4.53493	4.90395	5.18841	3.4752	3.51426	3.73461	4.87576	3.57469
ENSBTAT00000000800	4.95601	4.8655	5.27882	4.02898	4.11488	4.15618	5.03344	4.10001
ENSBTAT00000000802	1.76113	1.05226	1.58635	1.30916	0.70457	0.666106	1.46658	0.89328
ENSBTAT00000000804	0	0.120343	0.409502	0	0	0.192703	0.176615	0.0642343
ENSBTAT00000000805	5.16351	4.98137	4.96751	4.4829	4.44337	4.44166	5.03747	4.45598
ENSBTAT00000000809	1.75729	2.15618	1.47308	2.03878	2.06813	2.3104	1.79552	2.1391
ENSBTAT00000000814	10.049	11.1884	10.7888	10.1752	10.8503	10.3859	10.6754	10.4705
ENSBTAT00000000815	0.0618511	0	0	0.218405	0.357885	0.30484	0.020617	0.29371
ENSBTAT00000000816	0	0	0.169837	0.259683	0	0.0384983	0.0566122	0.0993939
ENSBTAT00000000819	0.339018	1.08183	0.619123	2.27912	2.45943	1.94461	0.67999	2.22772
ENSBTAT00000000821	0.380161	0.466549	0.94295	0.96612	1.06732	0.957632	0.596553	0.997022
ENSBTAT00000000824	1.79813	1.9445	1.60427	1.81251	1.99403	1.28936	1.7823	1.69863
ENSBTAT00000000829	0.112347	0.0823595	0	0.294732	0.303505	0.312139	0.0649022	0.303459
ENSBTAT00000000830	0.720991	0.570583	0.880646	1.32329	0.767389	1.22039	0.724073	1.10369
ENSBTAT00000000831	5.1633	5.35054	5.13816	4.75971	4.95106	4.78181	5.21733	4.83086
ENSBTAT00000000833	1.4545	1.0334	1.66316	1.92212	1.69311	1.85521	1.38369	1.82348
ENSBTAT00000000837	0.107802	0.357	0.0992566	0.536595	0.376882	0.517079	0.18802	0.476852
ENSBTAT00000000841	3.97453	4.9129	4.57634	4.51128	4.6015	5.21551	4.48792	4.7761
ENSBTAT00000000842	4.17174	4.24814	4.11565	3.76378	4.26024	4.37893	4.17851	4.13432
ENSBTAT00000000843	1.48345	2.15652	4.11296	2.85263	2.52849	2.38005	2.58431	2.58706
ENSBTAT00000000845	3.60694	3.7628	4.13097	3.68656	3.49244	3.51334	3.83357	3.56411
ENSBTAT00000000847	0	0.615169	0.408321	4.62307	4.42569	4.33187	0.341163	4.46021
ENSBTAT00000000849	3.01525	3.24213	2.8797	4.13894	4.35315	4.14057	3.0457	4.21089
ENSBTAT00000000851	3.51424	3.95663	4.45439	3.28204	3.42205	3.34864	3.97509	3.35091
ENSBTAT00000000852	3.20147	3.20794	3.02958	3.09552	2.90972	3.20398	3.14633	3.06974
ENSBTAT00000000853	2.39016	1.71388	2.12723	2.19973	1.78873	1.56591	2.07709	1.85146
ENSBTAT00000000855	0.976206	0.384144	0.800935	0.246181	0.332435	0.17054	0.720428	0.249719
ENSBTAT00000000857	1.48739	0.879357	1.91209	1.43131	1.55232	0.892192	1.42628	1.29194
ENSBTAT00000000858	3.14815	3.24607	2.72516	3.38009	3.51666	3.53233	3.03979	3.47636
ENSBTAT00000000859	4.41625	4.27644	4.55256	2.67618	2.81679	2.79501	4.41508	2.76266
ENSBTAT00000000860	3.89563	3.80506	3.82983	3.22005	3.24786	3.17069	3.84351	3.21287
ENSBTAT00000000861	0.370506	0.488369	0.312625	0.263491	0.24836	0	0.3905	0.170617
ENSBTAT00000000862	0.932321	0.378012	0.339806	1.00105	1.48748	0.69225	0.550046	1.06026
ENSBTAT00000000869	2.80752	2.27078	2.13374	3.89178	3.56128	3.75355	2.40401	3.73554
ENSBTAT00000000872	3.52409	3.8285	3.72227	3.57382	3.6585	3.5455	3.69162	3.59261
ENSBTAT00000000874	0.0816816	0.0598742	0	0.483697	0.378582	0.57309	0.0471853	0.478456
ENSBTAT00000000876	3.83437	3.04394	4.2203	3.48966	3.28284	3.45764	3.69953	3.41005
ENSBTAT00000000878	1.01003	2.53964	1.16732	2.33389	2.65419	1.86298	1.57233	2.28369
ENSBTAT00000000891	1.97757	1.39962	1.61875	1.71924	1.24452	1.44407	1.66531	1.46928
ENSBTAT00000000897	2.66128	2.52172	2.53699	3.0962	2.5364	3.11699	2.57333	2.91653
ENSBTAT00000000901	8.88804	9.11222	9.06189	7.23544	7.49795	7.52633	9.02072	7.4199
ENSBTAT00000000902	2.85653	2.73647	2.69865	3.84456	3.61642	3.88621	2.76388	3.78239
ENSBTAT00000000906	4.00358	4.28355	4.04374	3.39093	3.29449	3.61847	4.11029	3.43463
ENSBTAT00000000909	4.69864	4.5959	4.80787	4.03348	4.36982	4.03922	4.7008	4.14751
ENSBTAT00000000910	3.44598	3.34441	3.53532	3.07189	3.13398	3.0981	3.4419	3.10132
ENSBTAT00000000917	5.3436	4.80199	5.2133	4.18277	4.33183	4.09844	5.11963	4.20435
ENSBTAT00000000918	2.05758	1.92817	1.25859	2.11537	2.64974	2.4565	1.74811	2.4072
ENSBTAT00000000919	2.94621	3.04053	2.87948	2.80765	3.33256	3.07371	2.95541	3.07131
ENSBTAT00000000923	1.16124	0.897579	1.05313	1.60326	1.431	1.27477	1.03732	1.43634
ENSBTAT00000000925	6.43088	5.90618	6.405	5.7611	5.92634	5.81117	6.24735	5.83287
ENSBTAT00000000926	6.17463	6.33337	6.30233	5.5575	5.59538	6.07085	6.27011	5.74124
ENSBTAT00000000927	5.97414	6.14976	6.19541	5.87886	6.27469	6.02036	6.10644	6.05797
ENSBTAT00000000929	2.93113	3.7687	3.10321	2.59945	2.22204	2.01008	3.26768	2.27719
ENSBTAT00000000930	4.0805	4.3773	4.64898	3.51229	4.32405	3.96685	4.36893	3.9344
ENSBTAT00000000932	6.20284	6.55931	6.08263	0.0570134	0.048995	0.0896508	6.28159	0.0652197
ENSBTAT00000000935	4.76438	4.72382	4.72096	5.82348	6.15136	5.64361	4.73639	5.87281
ENSBTAT00000000937	0.139489	0.258421	0.320353	0.847896	0.20421	0.0288041	0.239421	0.360303
ENSBTAT00000000938	2.5798	2.2198	2.12619	2.94611	2.86889	2.59849	2.3086	2.8045
ENSBTAT00000000941	2.54296	3.23737	2.99829	4.55807	3.89411	4.30706	2.92621	4.25308
ENSBTAT00000000943	5.54052	5.42527	5.40921	6.39128	6.11174	6.28563	5.45834	6.26289
ENSBTAT00000000944	5.64909	4.62643	5.59253	5.46831	5.25336	4.63946	5.28935	5.12038
ENSBTAT00000000946	0	1.67728	0.123482	0.679538	0.248606	0.950239	0.600255	0.626128
ENSBTAT00000000950	4.01229	4.79563	4.10412	5.45434	5.96815	6.04437	4.30401	5.82229
ENSBTAT00000000955	0.111294	1.30075	1.65202	1.95968	2.48763	2.41416	1.02136	2.28716
ENSBTAT00000000956	4.23941	4.31458	4.07117	4.4542	4.21917	4.48151	4.20839	4.38496
ENSBTAT00000000957	2.21062	2.01843	2.68077	3.24452	3.65632	3.72711	2.30327	3.54265
ENSBTAT00000000958	0.0382425	0.027783	0.13572	0.0705795	0.119215	0.0676079	0.0672486	0.0858007
ENSBTAT00000000962	0.735125	0.719107	0.3471	0.498692	0.131294	0.389345	0.600444	0.339777
ENSBTAT00000000963	2.98843	3.00717	2.94266	2.75694	3.37626	2.91656	2.97942	3.01659
ENSBTAT00000000967	2.4	2.28673	2.54172	2.19563	2.2961	2.23506	2.40948	2.24226
ENSBTAT00000000969	3.06204	3.05945	2.97187	2.58827	2.70492	2.48232	3.03112	2.59184
ENSBTAT00000000971	0	0	0	0.201521	0.208899	0	0	0.136807
ENSBTAT00000000972	0	0	0	8.34294e-06	0.167195	0	0	0.0557344
ENSBTAT00000000973	3.92811	2.7668	4.09866	0.219303	0.204521	0.0664334	3.59786	0.163419
ENSBTAT00000000977	1.53181	2.73475	1.26212	2.87535	1.04587	1.98914	1.84289	1.97012
ENSBTAT00000000982	1.69875	2.60696	1.95539	3.07976	2.88115	3.03309	2.08703	2.998
ENSBTAT00000000988	4.00122	4.0968	4.05577	4.62619	4.87419	4.7202	4.05126	4.74019
ENSBTAT00000000989	4.60986	4.29588	4.7165	4.2929	4.16869	4.36049	4.54075	4.27403
ENSBTAT00000000991	4.88583	4.94581	4.88294	4.50062	4.72068	4.49468	4.90486	4.572
ENSBTAT00000000992	2.85093	3.59254	2.63955	2.0075	2.64165	2.94668	3.02767	2.53194
ENSBTAT00000000993	6.27042	6.56453	5.62305	4.26743	5.68986	4.99763	6.15267	4.98497
ENSBTAT00000000994	5.19769	5.23657	6.24033	6.07229	5.88416	5.98802	5.5582	5.98149
ENSBTAT00000000995	0.0949337	0	0.087618	0.276619	0	0.0576007	0.0608506	0.111407
ENSBTAT00000000997	0.276167	0.10744	0	0.258787	0.269014	0.817364	0.127869	0.448388
ENSBTAT00000000999	0.362028	0.0711077	0.0815626	0.885783	0.406454	0.734207	0.171566	0.675481
ENSBTAT00000001000	3.21962	3.41156	3.17757	2.55229	2.88773	2.9063	3.26958	2.78211
ENSBTAT00000001001	2.4577e-06	0.266734	0.000118949	6.84381e-07	2.4708e-06	0.0425453	0.0889517	0.0141828
ENSBTAT00000001004	0	0.0305409	0.0386156	0	0	0	0.0230522	0
ENSBTAT00000001006	2.45306	2.48773	2.32498	3.44157	2.70913	3.15795	2.42192	3.10288
ENSBTAT00000001007	6.15669	6.3608	6.23385	5.7627	5.7412	5.49685	6.25045	5.66692
ENSBTAT00000001013	2.76353	3.24828	3.33857	3.71696	3.7672	3.69853	3.11679	3.72756
ENSBTAT00000001018	5.1591	4.45759	4.88462	4.344	4.22195	4.17013	4.83377	4.24536
ENSBTAT00000001019	4.50785	3.19573	3.8832	3.08654	2.89874	2.55806	3.86226	2.84778
ENSBTAT00000001024	3.40701	3.86639	3.76897	2.7786	2.85134	2.73129	3.68079	2.78707
ENSBTAT00000001034	7.75507	8.46582	8.31442	7.58955	7.6014	7.76783	8.17843	7.65292
ENSBTAT00000001038	5.57817	4.72553	4.97346	5.27195	5.46919	4.97003	5.09239	5.23706
ENSBTAT00000001039	2.85883	3.01604	3.40431	4.76266	4.44055	4.42573	3.09306	4.54298
ENSBTAT00000001040	4.0131	3.40002	3.43002	3.48206	3.3003	2.99618	3.61438	3.25951
ENSBTAT00000001044	0.617641	0.48613	0.610372	0.906451	0.79542	0.750793	0.571381	0.817554
ENSBTAT00000001045	3.97012	4.01917	4.31351	3.69409	3.78102	3.68874	4.10093	3.72128
ENSBTAT00000001047	2.85115	2.53064	2.89345	2.68424	2.0705	2.25757	2.75841	2.33744
ENSBTAT00000001048	0.867779	0.149765	0.69739	0.188757	0	0	0.571645	0.0629189
ENSBTAT00000001049	0	0.224987	0	0.279834	0.376517	0.353039	0.0749958	0.336463
ENSBTAT00000001052	1.01953	1.47672	1.92278	2.03942	3.06669	3.23636	1.47301	2.78082
ENSBTAT00000001053	0	0	0	0	0.219463	0.106205	0	0.108556
ENSBTAT00000001054	6.48148	6.39898	6.57751	5.80846	6.01854	5.94261	6.48599	5.92321
ENSBTAT00000001057	1.71221	1.67514	2.61176	3.48599	3.60579	3.25437	1.9997	3.44872
ENSBTAT00000001061	2.65419	3.96572	2.34861	3.04418	3.21221	3.97735	2.98951	3.41125
ENSBTAT00000001063	2.76518	2.79819	2.49667	2.44941	2.93279	2.01296	2.68668	2.46505
ENSBTAT00000001064	2.3455	2.98993	3.13913	2.68814	3.24401	2.80098	2.82485	2.91104
ENSBTAT00000001066	5.80036	4.90337	5.22292	4.67295	4.56259	4.71931	5.30889	4.65162
ENSBTAT00000001068	2.29263	3.28302	2.21901	4.9379	4.52317	4.43874	2.59822	4.63327
ENSBTAT00000001069	7.65337	6.93478	6.92269	5.86194	5.90463	5.92521	7.17028	5.89726
ENSBTAT00000001070	0	0.135794	2.56706	0.706149	2.9657	1.67375	0.90095	1.78187
ENSBTAT00000001071	5.23571	4.91924	4.9819	5.47584	4.97511	5.03425	5.04562	5.16173
ENSBTAT00000001076	4.45506	4.20813	4.31344	4.01519	3.91168	3.66096	4.32555	3.86261
ENSBTAT00000001080	2.81157	2.61396	2.54587	3.67688	3.12787	3.06485	2.65714	3.28987
ENSBTAT00000001081	2.00272	2.5461	1.78847	2.65024	2.32165	2.58261	2.11243	2.51817
ENSBTAT00000001083	0.433239	0.173761	0	1.0991	0.886651	1.03687	0.202333	1.00754
ENSBTAT00000001085	1.52451	1.38066	1.31892	1.42549	1.25921	1.10076	1.40803	1.26182
ENSBTAT00000001086	6.72848	6.19127	6.2543	5.8608	6.47907	6.09975	6.39135	6.14654
ENSBTAT00000001087	0.18781	0.204118	0.656281	0.175816	0	0.414813	0.349403	0.196876
ENSBTAT00000001088	1.56138	1.81625	2.50732	1.24955	2.17201	1.90841	1.96165	1.77665
ENSBTAT00000001090	2.97192	2.50053	2.46809	2.89334	2.78885	3.28506	2.64685	2.98908
ENSBTAT00000001091	3.42103	3.65188	4.42201	2.83216	2.83242	3.6433	3.83164	3.10263
ENSBTAT00000001093	4.77773	5.06397	4.81922	4.83525	5.38444	5.03102	4.88697	5.08357
ENSBTAT00000001094	3.95664	4.50359	4.29633	2.58971	1.68299	0.891618	4.25219	1.72144
ENSBTAT00000001095	1.13794	1.14668	1.25831	2.80158	2.64923	2.92842	1.18098	2.79308
ENSBTAT00000001096	2.13596	2.68193	1.96706	4.40344	3.79137	4.3518	2.26165	4.1822
ENSBTAT00000001098	4.88273	5.73476	5.24575	5.98746	6.8407	6.56462	5.28774	6.46426
ENSBTAT00000001099	1.84874	1.41801	1.40937	1.29996	1.5194	1.36964	1.5587	1.39633
ENSBTAT00000001108	1.74887	1.66294	2.87971	1.1065	2.54819	0.798566	2.09717	1.48442
ENSBTAT00000001113	4.88431	4.72398	5.08161	4.56792	4.83479	4.79088	4.89664	4.7312
ENSBTAT00000001114	2.39785	2.98332	2.94333	2.80826	2.68483	2.54585	2.77483	2.67964
ENSBTAT00000001118	0.405641	1.79014	0.856065	1.44919	0.803669	1.67248	1.01728	1.30845
ENSBTAT00000001120	1.65506	1.97967	1.71876	0.241741	0.215206	0.320568	1.7845	0.259172
ENSBTAT00000001121	7.30316	7.1439	8.27372	6.47277	6.95279	6.71071	7.57359	6.71209
ENSBTAT00000001124	2.60158	0.711236	0	0.430751	0	0.43075	1.10427	0.287167
ENSBTAT00000001128	5.73334	6.301	6.41836	4.96496	5.79516	5.41929	6.1509	5.39314
ENSBTAT00000001130	4.86918	5.20148	5.271	4.86937	5.09993	4.98749	5.11389	4.9856
ENSBTAT00000001132	2.98693	3.05203	3.28771	4.07717	4.34525	3.84409	3.10889	4.08884
ENSBTAT00000001137	0.756715	0.366976	0.760575	1.38171	1.21797	1.15765	0.628089	1.25244
ENSBTAT00000001140	5.60474	5.7671	5.74432	3.26493	3.89904	3.17635	5.70538	3.44677
ENSBTAT00000001141	0.836221	1.3037	1.37831	1.05735	1.03368	1.43853	1.17274	1.17652
ENSBTAT00000001142	2.44662	2.14429	2.40372	2.52342	2.20737	2.17504	2.33154	2.30195
ENSBTAT00000001146	1.36341	2.72278	2.07083	0.0678115	0.0702052	0.282411	2.05234	0.140143
ENSBTAT00000001147	2.24134	2.96107	1.75123	2.73843	2.41937	2.75946	2.31788	2.63909
ENSBTAT00000001155	0.921752	0.776019	0.925265	0.854577	1.14253	0.52516	0.874345	0.840756
ENSBTAT00000001156	1.43206	1.19218	1.4707	1.48188	1.6607	1.44934	1.36498	1.53064
ENSBTAT00000001158	4.0776	4.20773	4.09582	4.15271	4.26917	4.28265	4.12705	4.23484
ENSBTAT00000001161	0.482939	0.488405	0.226914	1.97047	2.21875	3.71183	0.399419	2.63368
ENSBTAT00000001164	4.19272	3.76181	4.01901	4.10508	2.32235	4.834	3.99118	3.75381
ENSBTAT00000001165	0.888891	0	0.269123	1.53643e-06	0.194048	0	0.386005	0.0646832
ENSBTAT00000001166	1.25813	1.71017	1.68026	1.17409	1.73473	1.38331	1.54952	1.43071
ENSBTAT00000001167	1.91122	1.49692	3.20222	1.9907	1.86756	2.25838	2.20345	2.03888
ENSBTAT00000001168	3.35826	3.53556	2.94199	2.39157	2.0994	1.86882	3.2786	2.11993
ENSBTAT00000001169	4.94686	5.03796	4.93194	4.22004	4.35953	4.33618	4.97225	4.30525
ENSBTAT00000001170	5.66274	5.73354	5.74716	6.02235	5.83639	5.74789	5.71448	5.86888
ENSBTAT00000001172	4.17605	4.44102	4.49207	3.69565	3.91631	3.74629	4.36971	3.78608
ENSBTAT00000001176	0.756935	0.20266	0.817356	0.557403	0.341298	0.456174	0.592317	0.451625
ENSBTAT00000001184	0.475379	0.692258	0.504959	1.03643	0.627568	1.14215	0.557532	0.935382
ENSBTAT00000001187	8.04407	7.30057	7.37708	6.72382	6.30913	6.9255	7.57391	6.65282
ENSBTAT00000001188	3.03921e-05	0.000516521	1.36111	3.8911e-06	0.360304	9.38759e-05	0.453886	0.120134
ENSBTAT00000001189	1.66281	2.84281	1.91393	3.04556	4.20783	2.44987	2.13985	3.23442
ENSBTAT00000001190	1.9917	3.03664	1.89967	3.87259	4.20574	3.8113	2.30933	3.96321
ENSBTAT00000001191	2.54581	2.84278	2.18751	3.51721	3.08633	3.52233	2.52537	3.37529
ENSBTAT00000001193	2.9471	3.42604	2.82283	3.11629	3.34653	3.05471	3.06532	3.17251
ENSBTAT00000001199	0.272003	0.585277	0.509112	0.0999336	0.306221	0.380497	0.455464	0.262217
ENSBTAT00000001200	0.864153	0.848415	1.04908	0.995791	1.70798	1.35901	0.92055	1.35426
ENSBTAT00000001202	0	0.474707	1.12261	3.4636	2.76231	2.88786	0.532438	3.03792
ENSBTAT00000001205	4.79667	4.80822	5.07772	4.47279	4.40708	4.75792	4.8942	4.54593
ENSBTAT00000001208	9.42809	8.0508	8.86355	7.59453	7.17992	7.53442	8.78081	7.43629
ENSBTAT00000001212	3.07282	1.95809	1.98394	2.8243	2.26857	2.6319	2.33828	2.57492
ENSBTAT00000001214	2.66893	1.23222	1.64151	1.15508	3.54652	1.54027	1.84756	2.08062
ENSBTAT00000001218	2.1889	3.34867	2.51547	4.39248	3.81885	3.93948	2.68435	4.05027
ENSBTAT00000001224	2.27745	3.59879	2.91179	3.97133	4.73992	4.12885	2.92934	4.28004
ENSBTAT00000001231	0.434073	3.51313e-11	0.251189	0.283953	0	0.146346	0.228421	0.143433
ENSBTAT00000001235	0.184708	0.136875	0.32365	0.520312	0.348424	7.00466e-05	0.215078	0.289602
ENSBTAT00000001237	4.5955	4.70624	4.57466	4.35632	4.02297	4.30741	4.62547	4.2289
ENSBTAT00000001238	0.266189	0.103272	0.356627	0.758711	0.17783	0.242326	0.24203	0.392955
ENSBTAT00000001241	3.71004	3.62176	3.63981	4.22602	4.53984	3.98058	3.6572	4.24881
ENSBTAT00000001242	2.60989	2.8684	2.68777	2.19875	2.25955	2.60318	2.72202	2.35383
ENSBTAT00000001245	4.61295	4.09279	4.2034	3.70426	3.75342	4.05542	4.30305	3.8377
ENSBTAT00000001246	6.40833	6.28845	6.33723	5.12504	4.98838	5.5333	6.34467	5.21557
ENSBTAT00000001247	2.50152	2.58093	2.66337	2.18598	2.38336	2.11342	2.58194	2.22759
ENSBTAT00000001248	2.48745	2.00635	2.05399	3.10853	3.27438	2.77679	2.1826	3.05323
ENSBTAT00000001250	1.49785	1.99606	1.38904	2.55068	2.31868	2.81664	1.62765	2.562
ENSBTAT00000001252	1.33106	2.09337	2.00719	2.9015	2.53061	2.21797	1.81054	2.55002
ENSBTAT00000001253	6.42725	6.18381	6.70654	5.68835	6.17092	6.05267	6.4392	5.97065
ENSBTAT00000001254	2.68146	2.23533	2.69117	2.33561	2.40989	2.5615	2.53599	2.43567
ENSBTAT00000001255	6.46431	5.72344	6.06955	4.83559	4.34747	4.69817	6.08577	4.62708
ENSBTAT00000001262	0.109439	0.0806807	0	0.134781	0.384334	0.0666332	0.0633731	0.195249
ENSBTAT00000001264	2.74604	2.98319	3.07712	2.89422	2.79728	2.8704	2.93545	2.85397
ENSBTAT00000001266	3.60285	2.89324	2.72681	2.98064	3.1179	3.29759	3.0743	3.13204
ENSBTAT00000001267	0.95414	0.332537	0.797866	0.187513	0.193421	0.246722	0.694848	0.209219
ENSBTAT00000001268	1.8205	1.64529	1.71651	1.14762	1.0797	1.18436	1.72743	1.13723
ENSBTAT00000001269	1.24253	1.96437	1.8946	0.312352	0.173584	0.874478	1.7005	0.453471
ENSBTAT00000001270	4.41547	4.22693	3.71643	1.0316	1.25769	1.02916	4.11961	1.10615
ENSBTAT00000001271	0.927161	1.20669	0.379892	1.45051	0.860929	1.42588	0.837913	1.24577
ENSBTAT00000001276	5.22892e-05	0.125584	0.0044664	1.04698	0.00339004	1.1009	0.0433677	0.717091
ENSBTAT00000001278	0.0419615	0	0	0	0.027062	0	0.0139872	0.00902067
ENSBTAT00000001281	3.28763	3.23405	3.40563	2.03834	1.87102	2.03672	3.3091	1.98203
ENSBTAT00000001283	0	0	0.115972	0.294565	0	0.0763685	0.0386574	0.123644
ENSBTAT00000001284	3.42235	3.0752	3.72713	3.76298	3.72777	3.42017	3.40822	3.63697
ENSBTAT00000001288	0.252227	0.466289	0.233437	0.501599	0.167168	2.56204	0.317317	1.07694
ENSBTAT00000001290	4.67384	4.51138	4.66594	4.05492	3.84359	3.87761	4.61705	3.92537
ENSBTAT00000001294	3.53928	3.69329	3.57294	3.33849	3.62008	3.46963	3.60184	3.47607
ENSBTAT00000001296	1.98592	2.86691	3.75335	2.45829	2.32855	3.01034	2.86873	2.59906
ENSBTAT00000001298	1.64771	2.14966	2.77542	1.61482	2.03891	1.45845	2.19093	1.70406
ENSBTAT00000001299	0.775485	1.15967e-06	0.461569	3.35586e-06	0.460667	5.40777e-06	0.412352	0.153559
ENSBTAT00000001303	6.92484	6.81138	6.79614	5.54822	5.83324	5.73268	6.84412	5.70472
ENSBTAT00000001304	0	0.0446494	0	0.0383506	0	0.33171	0.0148831	0.123353
ENSBTAT00000001309	5.66994	5.11204	5.37678	4.95035	4.27287	4.88282	5.38625	4.70201
ENSBTAT00000001310	0.0726833	0.0817114	0.217027	0.00865748	0	0	0.123807	0.00288583
ENSBTAT00000001311	1.91654	1.46905	1.39792	1.77729	1.5668	1.9017	1.5945	1.74859
ENSBTAT00000001312	0.109642	0	0.195959	0	0	0	0.101867	0
ENSBTAT00000001313	3.42935	3.83606	2.89212	3.07504	2.84133	3.14434	3.38584	3.02024
ENSBTAT00000001315	3.97647	3.40682	3.81492	4.83031	4.47866	4.79568	3.73274	4.70155
ENSBTAT00000001319	2.52557	5.05287	3.35898	5.19825	5.02459	5.18535	3.64581	5.13606
ENSBTAT00000001322	2.95781	3.26869	2.77374	3.44878	3.73645	3.76562	3.00008	3.65028
ENSBTAT00000001324	0.19544	3.73509e-06	0.181735	0	0	0	0.125726	0
ENSBTAT00000001325	0	0	0	0.150512	0.0404214	0.03757	0	0.0761677
ENSBTAT00000001327	1.2839e-05	7.44362e-05	0.647233	0.75061	1.29839	0.0138096	0.215774	0.687605
ENSBTAT00000001328	2.02228	1.91069	1.97371	1.4547	1.56658	1.84012	1.96889	1.62047
ENSBTAT00000001329	0.211714	0.75989	0.000318428	1.08611	0.392669	0.424362	0.323974	0.634381
ENSBTAT00000001330	9.37862	8.83101	8.61485	0.168561	0.514456	0.110496	8.94149	0.264504
ENSBTAT00000001332	2.62582	2.26006	2.83553	2.34035	2.16252	2.19079	2.5738	2.23122
ENSBTAT00000001335	1.36371	2.57001	0.582961	0.974315	0	0.41741	1.50556	0.463908
ENSBTAT00000001336	0.229197	2.00206	0.7984	1.66741	0.858339	1.30787	1.00989	1.27787
ENSBTAT00000001337	3.82657e-06	2.31099e-06	1.07353e-05	3.14814e-06	4.37129e-06	4.60916e-06	5.62428e-06	4.04286e-06
ENSBTAT00000001338	1.88065	3.36136	2.02341	3.25123	2.31397	3.38988	2.42181	2.98503
ENSBTAT00000001339	0.16259	0.0246919	0.149903	1.09971	0.674985	0.376479	0.112395	0.717057
ENSBTAT00000001343	3.607	3.46407	3.3434	4.14688	4.05977	3.92682	3.47149	4.04449
ENSBTAT00000001344	3.91525	3.97092	4.06934	4.28447	4.48314	4.1486	3.98517	4.3054
ENSBTAT00000001346	3.92063	4.24186	3.88823	4.43673	4.65597	4.38537	4.01691	4.49269
ENSBTAT00000001347	1.99555	2.60154	2.55945	2.77984	2.96052	2.54404	2.38551	2.76146
ENSBTAT00000001348	4.34062	4.27493	4.61134	3.74967	4.15749	3.86701	4.40896	3.92472
ENSBTAT00000001351	0.196722	0.0744439	0.18168	1.76895	2.36491	0.667121	0.150949	1.60033
ENSBTAT00000001353	0.0829692	0.146875	0.183816	0.077572	0.0271398	0	0.137887	0.0349039
ENSBTAT00000001355	1.66267	1.98313	2.03135	3.79662	2.93892	3.44334	1.89239	3.39296
ENSBTAT00000001356	2.8308	3.24845	3.26376	3.0814	2.97413	2.97382	3.11434	3.00979
ENSBTAT00000001360	4.274	4.68913	4.35065	4.0846	4.26605	4.00108	4.43793	4.11724
ENSBTAT00000001366	1.69882e-06	1.36485e-06	2.24743e-06	0.0963628	0.162032	0	1.77037e-06	0.0861316
ENSBTAT00000001367	0.514567	0.210511	0	0.48449	0.187551	0.403416	0.241693	0.358486
ENSBTAT00000001368	2.01479	2.10309	2.23179	1.99297	2.15346	1.72673	2.11656	1.95772
ENSBTAT00000001371	0.50155	1.69912	0.467272	1.28677	1.12807	0.400224	0.889313	0.938356
ENSBTAT00000001373	10.7709	9.90432	10.7546	1.09462	1.69752	1.21846	10.4766	1.33687
ENSBTAT00000001374	6.48603	5.9705	6.3945	5.75106	5.88167	5.96999	6.28367	5.86757
ENSBTAT00000001376	5.5183	5.5383	5.49501	5.07567	5.23519	4.99116	5.5172	5.10067
ENSBTAT00000001378	2.716	1.78041	2.76381	2.22786	2.12751	2.0321	2.42007	2.12915
ENSBTAT00000001379	5.85678	5.30813	5.79895	5.47884	5.05247	5.30147	5.65462	5.27759
ENSBTAT00000001383	2.55911	0	1.64951	1.07511	0.206364	0.267769	1.40288	0.516416
ENSBTAT00000001384	3.52995	3.52586	3.98632	2.95285	3.05081	2.88635	3.68071	2.96334
ENSBTAT00000001385	0.143801	0	0	0.176509	0.492942	0	0.0479336	0.22315
ENSBTAT00000001386	2.95124	2.54296	2.99281	2.87387	2.84166	2.77422	2.829	2.82992
ENSBTAT00000001392	0.719758	0.788681	0.822994	0.295707	0.100122	0.328687	0.777144	0.241505
ENSBTAT00000001393	2.81577	2.99529	2.97177	3.89192	4.26215	4.2199	2.92761	4.12466
ENSBTAT00000001395	0	0.454499	0	0.209451	7.00797e-05	4.62836e-06	0.1515	0.0698419
ENSBTAT00000001397	3.60296	3.20621	3.59395	3.64178	3.65431	3.21856	3.46771	3.50488
ENSBTAT00000001400	0.457852	0.124315	0.156039	0.0158805	0.0484912	0.117163	0.246069	0.0605116
ENSBTAT00000001404	5.26657	5.56126	5.47779	0.366157	0.648535	0.222103	5.43521	0.412265
ENSBTAT00000001405	6.66474	5.72117	6.45648	5.2367	5.31866	5.10246	6.2808	5.21927
ENSBTAT00000001406	3.785	3.95303	3.31113	3.71529	2.93562	2.91039	3.68305	3.1871
ENSBTAT00000001407	3.2704	3.37723	3.34362	3.14925	3.44486	3.68846	3.33042	3.42752
ENSBTAT00000001409	1.46504	1.7555	1.70957	0.776907	0.87715	0.559849	1.64337	0.737968
ENSBTAT00000001412	0.872672	2.05287	1.40334	3.25226	1.95656	3.4021	1.44296	2.87031
ENSBTAT00000001414	0	1.27215	0.764405	0.835851	0.284121	0.437177	0.678851	0.51905
ENSBTAT00000001415	0	0	0.0448873	0	0	0.0861305	0.0149624	0.0287102
ENSBTAT00000001417	0.337464	0.158051	0.337621	0.941033	0.763248	1.10898	0.277712	0.937753
ENSBTAT00000001420	3.6739	4.2526	3.9351	3.95405	4.28854	4.0566	3.95386	4.09973
ENSBTAT00000001421	2.51787	2.4939	2.61568	2.58174	2.09803	2.07244	2.54248	2.25073
ENSBTAT00000001425	2.29539	1.65739	1.48841	2.58569	2.21641	2.77072	1.81373	2.52427
ENSBTAT00000001428	0.0458508	0.0659712	0	0.164179	0.0295947	0	0.037274	0.0645911
ENSBTAT00000001429	7.82168	7.60906	8.09735	1.42614	2.04613	1.01661	7.8427	1.49629
ENSBTAT00000001430	2.0565	1.8729	1.75889	1.9685	2.54392	1.72372	1.89609	2.07872
ENSBTAT00000001431	0	0.227602	0.100179	0.522538	0	0	0.10926	0.174179
ENSBTAT00000001432	5.57378	5.36008	5.30291	3.12013	3.89196	3.07407	5.41226	3.36205
ENSBTAT00000001438	0	0.0899034	0.246873	0.0113752	0.0799735	0	0.112259	0.0304495
ENSBTAT00000001439	0.910095	1.81514	1.33731	2.30689	0.861348	2.00164	1.35418	1.72329
ENSBTAT00000001440	4.08931	2.94494	5.87375	2.45988	2.45177	2.17828	4.30267	2.36331
ENSBTAT00000001445	0	0	0.0692464	0.047174	0.0488	0.173515	0.0230821	0.0898297
ENSBTAT00000001446	4.43299	3.74617	4.69566	3.34861	3.27033	3.10668	4.29161	3.24187
ENSBTAT00000001447	4.68408	3.31671	5.09715	1.7357	1.80176	1.15222	4.36598	1.56323
ENSBTAT00000001449	8.55463e-07	2.08008e-05	0.551978	1.17793	1.24592	0.756328	0.184	1.06006
ENSBTAT00000001451	1.40166	1.49649	1.3661	2.19963	1.66184	2.10226	1.42142	1.98791
ENSBTAT00000001452	2.11199	3.5674	2.92515	4.27839	4.85615	4.19455	2.86818	4.44303
ENSBTAT00000001453	3.79442	3.75394	3.87691	3.61612	3.95608	3.65422	3.80842	3.74214
ENSBTAT00000001455	0.0458508	0.218797	0	0	0	0	0.088216	0
ENSBTAT00000001456	0.836879	1.89519	0.311743	0.112951	0.172068	0	1.01461	0.0950061
ENSBTAT00000001461	1.20802	2.24738	1.62769	2.72198	2.82521	2.55847	1.69436	2.70189
ENSBTAT00000001463	4.56165	4.7709	4.33978	5.75691	6.08792	5.60767	4.55744	5.8175
ENSBTAT00000001464	5.72102	6.09464	5.97655	5.18676	5.31548	5.35063	5.93074	5.28429
ENSBTAT00000001465	7.11631	5.39647	6.37399	5.51746	4.98885	5.3474	6.29559	5.28457
ENSBTAT00000001466	1.94649	2.51812	1.53409	2.63549	2.83148	2.5567	1.99957	2.67456
ENSBTAT00000001467	2.81781	3.10629	3.52273	2.72865	3.23517	2.76304	3.14895	2.90896
ENSBTAT00000001470	3.47234	3.0612	3.69777	3.92148	4.254	4.15318	3.41044	4.10955
ENSBTAT00000001472	1.85444	1.72382	1.76735	1.57226	1.55058	1.52015	1.78187	1.54766
ENSBTAT00000001474	4.38148	4.59987	4.58683	5.03582	5.26449	5.22987	4.52273	5.17673
ENSBTAT00000001477	3.17268e-05	0.544032	0.838089	0.442389	0.672067	0.954066	0.460718	0.689507
ENSBTAT00000001479	3.37243	4.53653	3.00595	3.52502	3.94573	3.18117	3.6383	3.55064
ENSBTAT00000001482	3.42308	3.43641	3.15454	3.32693	3.86083	3.3591	3.33801	3.51562
ENSBTAT00000001489	1.87869	1.98315	2.59935	1.95126	2.15193	2.60733	2.15373	2.23684
ENSBTAT00000001490	7.49369	7.53929	7.62027	0.56095	0.391916	0.85379	7.55108	0.602219
ENSBTAT00000001494	2.4284	2.43845	2.91554	2.56082	2.73667	2.80769	2.59413	2.70173
ENSBTAT00000001495	1.82523	1.33275	1.64644	2.41347	2.05208	1.731	1.60147	2.06552
ENSBTAT00000001496	0.268709	0	0.461469	0.0599244	0	0	0.243392	0.0199748
ENSBTAT00000001499	0.138086	0.198018	0	0.391596	0.406105	0.240383	0.112034	0.346028
ENSBTAT00000001500	1.6317	2.95257	1.86708	2.60255	2.11931	2.1769	2.15045	2.29959
ENSBTAT00000001503	1.91883	2.43746	1.93334	2.6043	2.49584	2.66175	2.09654	2.5873
ENSBTAT00000001505	3.17266	3.10854	2.73808	3.37123	3.29867	3.5595	3.00642	3.4098
ENSBTAT00000001507	3.97006	3.8855	4.00641	3.37833	3.5344	3.52601	3.95399	3.47958
ENSBTAT00000001508	4.02085	4.06001	3.9805	3.35756	3.26074	3.21506	4.02045	3.27779
ENSBTAT00000001510	3.49296	2.66647	3.24668	2.45018	1.87647	2.04278	3.13537	2.12314
ENSBTAT00000001511	0.113679	0.0282621	0.0357488	0.422285	0.166971	0.315061	0.0592298	0.301439
ENSBTAT00000001512	1.30824	1.13543	0.878335	0.344945	0.0783765	0.473802	1.10734	0.299041
ENSBTAT00000001513	1.8148	1.66426	0.848982	1.21525	0.928	1.61052	1.44268	1.25126
ENSBTAT00000001517	0.000509466	0.00159258	1.22642e-05	2.36095e-06	0	4.18501e-05	0.000704769	1.4737e-05
ENSBTAT00000001518	4.78117	4.15062	4.52998	4.955	4.18508	4.37936	4.48726	4.50648
ENSBTAT00000001519	2.69288	3.19173	2.71152	4.16988	4.15761	4.17925	2.86537	4.16891
ENSBTAT00000001520	3.01719	2.88843	2.62751	3.39749	3.27968	3.04705	2.84437	3.24141
ENSBTAT00000001522	7.44819	6.69336	6.87483	5.32966	5.53583	5.42449	7.00546	5.42999
ENSBTAT00000001526	5.22858	5.48225	5.28202	3.78993	4.21886	3.95599	5.33095	3.98826
ENSBTAT00000001531	3.34281	2.96439	3.59929	1.82779	2.67099	2.98842	3.30216	2.49573
ENSBTAT00000001533	0.095625	0.20138	0.171431	0.173465	0.0623739	0	0.156145	0.078613
ENSBTAT00000001534	3.21715	2.68082	3.91442	1.37199	1.32905	1.64071	3.2708	1.44725
ENSBTAT00000001536	5.71776	4.85559	5.94262	11.1118	10.8054	10.7782	5.50532	10.8985
ENSBTAT00000001538	2.19963	2.39739	1.96383	2.95235	2.67862	2.39601	2.18695	2.67566
ENSBTAT00000001541	0.161263	0.516246	4.9115e-05	0.967703	0.340918	1.20704	0.225853	0.838552
ENSBTAT00000001544	2.41672	2.84025	2.33205	2.94768	2.79967	2.79079	2.52967	2.84605
ENSBTAT00000001545	1.88058	2.43049	1.9707	1.72556	2.01417	1.94164	2.09392	1.89379
ENSBTAT00000001547	0.701655	1.01067	0.880984	0.969917	0.877045	0.7575	0.864437	0.868154
ENSBTAT00000001549	0.77816	1.09488	1.41953	0.683421	1.11956	0.231663	1.09753	0.678215
ENSBTAT00000001550	3.01685	3.38338	3.10582	3.71294	3.3805	3.89742	3.16869	3.66362
ENSBTAT00000001552	3.28752	3.41978	3.51208	3.06938	3.55502	3.0964	3.40646	3.24026
ENSBTAT00000001557	4.83048	4.12323	4.31528	2.98566	3.10047	3.83466	4.423	3.30693
ENSBTAT00000001558	3.25419	3.72857	3.33332	2.96695	2.82978	3.01255	3.43869	2.93643
ENSBTAT00000001560	4.13163	4.40162	3.9078	0.736168	0.411669	0.841647	4.14702	0.663162
ENSBTAT00000001562	3.32949	2.93178	2.94628	2.85143	2.80289	2.6972	3.06918	2.78384
ENSBTAT00000001564	2.52481	2.65702	2.77054	3.0522	2.56253	2.71938	2.65079	2.77804
ENSBTAT00000001565	4.35743	4.28395	4.2763	3.62672	3.765	3.69188	4.3059	3.69453
ENSBTAT00000001567	5.54781	3.71288	5.97586	0.488834	0.658927	0.726052	5.07885	0.624604
ENSBTAT00000001568	5.2569	5.20149	5.13131	0.0311421	6.03922	5.83066	5.19657	3.96701
ENSBTAT00000001572	0.221593	0.0569149	0.267362	0.0488003	0.0504956	0.0469544	0.181956	0.0487501
ENSBTAT00000001573	0.0876801	0.496235	0.230188	0	0.608621	0.419508	0.271368	0.34271
ENSBTAT00000001574	0.586193	1.18726	0.807036	1.94229	1.84142	1.82773	0.860163	1.87048
ENSBTAT00000001575	1.1647	0.246464	0	0.386424	0	0.204992	0.470387	0.197139
ENSBTAT00000001576	4.45196	4.21812	4.3553	4.55552	4.10104	4.7381	4.34179	4.46488
ENSBTAT00000001579	1.14966	1.38647	1.09757	1.0897	1.00843	0.249521	1.21123	0.782551
ENSBTAT00000001580	3.47258	3.67823	3.1203	4.81439	4.37589	4.67453	3.4237	4.6216
ENSBTAT00000001581	2.03333	3.63164	2.28572	4.23194	3.38852	4.54143	2.65023	4.05397
ENSBTAT00000001585	0.883942	2.38656	1.32835	2.80471	0.953219	3.146	1.53295	2.30131
ENSBTAT00000001588	1.85594	3.30698	1.3212	1.76546	1.09362	2.18282	2.16137	1.68063
ENSBTAT00000001589	3.47995	2.96245	2.98079	3.25741	3.54044	3.12945	3.14107	3.3091
ENSBTAT00000001595	4.59604	3.95228	4.36101	3.91655	4.24773	3.55439	4.30311	3.90623
ENSBTAT00000001597	2.08453	2.83549	1.99486	3.14012	3.73914	3.85473	2.30496	3.578
ENSBTAT00000001599	4.0939	3.99016	4.27849	5.54243	5.70986	5.40236	4.12085	5.55155
ENSBTAT00000001613	3.90776	5.0272	5.15809	3.57829	1.44879	5.19932	4.69768	3.4088
ENSBTAT00000001617	2.54133	2.82173	3.14068	2.98766	3.33897	2.84153	2.83458	3.05606
ENSBTAT00000001619	4.22776	4.14836	4.06623	3.69631	3.73345	3.73651	4.14745	3.72209
ENSBTAT00000001623	0.156666	0.544863	0.0741778	0.236673	0.702876	0.866387	0.258569	0.601978
ENSBTAT00000001624	0.419127	0.724058	0.389243	1.24768	1.39826	1.68307	0.510809	1.443
ENSBTAT00000001625	3.67305	3.89914	3.53134	3.49133	3.62476	3.55112	3.70118	3.55574
ENSBTAT00000001628	0.0430776	0	0	0	0.0550515	0	0.0143592	0.0183505
ENSBTAT00000001630	1.48956	1.27254	1.41121	2.06695	2.26171	1.93746	1.39111	2.08871
ENSBTAT00000001633	0.23385	0.0453457	0.216277	0.379552	0.359254	0.479056	0.165158	0.405954
ENSBTAT00000001635	0.976489	1.40518	0.917824	2.81644	1.0762	2.01344	1.09983	1.96869
ENSBTAT00000001638	0.249035	0	0	0.3036	0.112267	0	0.0830117	0.138622
ENSBTAT00000001639	0	0.268733	0.25579	0.871248	1.21003	0.418553	0.174841	0.833276
ENSBTAT00000001640	3.04029	2.67765	2.98453	2.48542	2.10616	1.90281	2.90082	2.1648
ENSBTAT00000001642	3.37109	3.69278	3.79311	4.80703	5.02206	4.39197	3.61899	4.74035
ENSBTAT00000001646	4.49598	4.87455	4.84544	6.47208	6.6061	6.54531	4.73866	6.54116
ENSBTAT00000001648	3.75008	0	2.42437	1.23641	0	0.595844	2.05815	0.610753
ENSBTAT00000001650	0.130606	0.0967073	0.522987	2.14175	2.26308	1.71308	0.2501	2.0393
ENSBTAT00000001651	0	0	0	0.0571366	0.0589142	0.0813969	0	0.0658159
ENSBTAT00000001655	2.25738	2.57855	2.16258	2.29496	2.74345	2.41393	2.33284	2.48411
ENSBTAT00000001658	4.88262	3.93588	4.59646	3.809	3.88634	3.8189	4.47166	3.83808
ENSBTAT00000001660	4.13747	3.7348	3.56692	4.8118	4.33768	4.76209	3.81306	4.63719
ENSBTAT00000001662	3.02328	2.5581	3.53655	2.41202	2.80208	2.15347	3.03931	2.45586
ENSBTAT00000001667	3.13117	0	1.37771	0.812408	0.291328	0.187198	1.50296	0.430311
ENSBTAT00000001668	6.30086	6.52176	6.30228	5.96342	6.05326	6.04531	6.37497	6.02067
ENSBTAT00000001671	3.59258	3.40261	2.94783	4.86367	4.14026	4.36166	3.31434	4.4552
ENSBTAT00000001674	3.77233	0	2.42468	1.38534	0.629945	0.665831	2.06567	0.893706
ENSBTAT00000001675	0.415053	0.9488	0.727383	1.52685	1.0272	1.52125	0.697079	1.35843
ENSBTAT00000001687	3.39004	3.16795	3.08346	2.72248	2.5928	2.81207	3.21382	2.70912
ENSBTAT00000001692	3.60991	3.54678	3.74511	3.41364	3.09225	3.41204	3.63393	3.30598
ENSBTAT00000001696	0.052981	0.183466	0.0487447	0.274289	0.13237	0.123288	0.095064	0.176649
ENSBTAT00000001698	2.32624	2.92018	3.21573	4.5218	4.97684	4.76318	2.82072	4.75394
ENSBTAT00000001699	5.38378	4.92637	5.12174	4.11409	4.32611	4.57952	5.14396	4.33991
ENSBTAT00000001700	1.95938	1.76016	1.20616	1.42546	1.31359	1.57994	1.6419	1.43967
ENSBTAT00000001702	5.5953	5.16865	5.21241	4.59222	4.8058	5.0648	5.32545	4.82094
ENSBTAT00000001703	0.347997	0.745075	0.888262	1.18929	1.29107	1.09428	0.660444	1.19155
ENSBTAT00000001704	0.0523013	1.33664	0.656768	0.186218	0.306938	0.287009	0.681904	0.260055
ENSBTAT00000001706	5.06319	5.27554	5.0458	5.99236	6.24577	6.2604	5.12818	6.16618
ENSBTAT00000001707	2.14047	2.06547	1.88179	1.92878	1.89698	1.74164	2.02924	1.8558
ENSBTAT00000001709	3.95956	3.18385	3.54879	0.279503	1.47052	0.630722	3.56407	0.793581
ENSBTAT00000001710	2.20107	2.16653	2.01696	3.06784	3.05613	3.28936	2.12818	3.13777
ENSBTAT00000001716	2.35056	2.52866	2.51385	3.39675	2.79942	2.88717	2.46436	3.02778
ENSBTAT00000001718	4.6968	4.09672	4.29569	3.02831	3.99997	3.7811	4.36307	3.60313
ENSBTAT00000001720	9.67262	9.83435	9.64376	3.68338	5.52673	5.17887	9.71691	4.79633
ENSBTAT00000001723	2.12289	1.29093	3.73103	0.231443	0.35134	0.571703	2.38162	0.384829
ENSBTAT00000001725	5.00598	4.6437	5.6193	3.89297	4.36477	4.05665	5.08966	4.1048
ENSBTAT00000001728	1.11716	1.67257	1.14584	1.4017	0.03453	0.124272	1.31186	0.520168
ENSBTAT00000001730	0	0	0	0	0.091542	0.0852745	0	0.0589388
ENSBTAT00000001731	7.04378	7.26767	6.89244	5.90562	6.24864	6.26524	7.06796	6.13983
ENSBTAT00000001733	0.658355	0	0.255056	0.0464008	0	0	0.30447	0.0154669
ENSBTAT00000001734	3.02873	3.21433	3.04581	2.27345	1.90987	2.58428	3.09629	2.25587
ENSBTAT00000001735	0	0	0.135321	0.047174	0	0.0893649	0.0451069	0.045513
ENSBTAT00000001744	2.85166	2.64807	2.86494	3.43344	3.34557	3.2222	2.78822	3.33373
ENSBTAT00000001745	0.905397	0.482037	0.379756	0.859315	0.576926	0.176912	0.589063	0.537718
ENSBTAT00000001747	2.96157	3.03644	3.2139	3.45167	2.84046	2.75515	3.07063	3.01576
ENSBTAT00000001748	0.0999785	0.0718984	0.0919024	0.0629923	0.0641966	0.0597883	0.0879264	0.0623258
ENSBTAT00000001749	1.1251	0.193299	0.884074	0.407377	0.225482	1.79699	0.734156	0.80995
ENSBTAT00000001753	2.92506	2.52486	2.421	3.36264	3.2131	3.07283	2.62364	3.21619
ENSBTAT00000001754	3.35393	4.30974	3.30578	4.71884	4.31713	4.28755	3.65648	4.44117
ENSBTAT00000001756	0	0.0534106	0	0.175232	0.0933026	0.0440624	0.0178035	0.104199
ENSBTAT00000001758	6.55816	5.31024	6.28444	7.17165	6.97337	7.2515	6.05095	7.13217
ENSBTAT00000001760	1.66592	1.7126	2.56387	5.16366	4.96053	5.17876	1.98079	5.10098
ENSBTAT00000001762	0.257189	1.47801	0	0.31309	0.463454	0.817945	0.578399	0.531496
ENSBTAT00000001766	0.132066	0.881149	0.436861	0.16229	0	0.157406	0.483359	0.106565
ENSBTAT00000001767	4.25369	3.66601	3.97077	3.96945	3.75215	3.63718	3.96349	3.78626
ENSBTAT00000001770	4.67556	2.65174	3.43818	0	0.170256	0	3.58849	0.0567519
ENSBTAT00000001772	0	0	1.81755e-05	1.11864e-05	0.315993	1.01944e-05	6.05851e-06	0.105338
ENSBTAT00000001780	7.2055	7.39654	7.58706	5.81279	6.13964	5.9758	7.39637	5.97608
ENSBTAT00000001782	5.01566	4.94318	5.22648	4.71583	4.77809	5.01292	5.06177	4.83561
ENSBTAT00000001784	1.09381	1.18268	1.28325	1.08192	0.764706	0.884917	1.18658	0.910514
ENSBTAT00000001785	5.24407	5.11988	4.88694	3.02792	2.99595	2.96849	5.08363	2.99746
ENSBTAT00000001791	8.91423	10.3309	9.84696	9.55931	10.3984	10.2658	9.69737	10.0745
ENSBTAT00000001799	4.56755	3.62728	4.19884	2.19488	1.69251	1.12776	4.13122	1.67171
ENSBTAT00000001801	0.995309	2.32682	2.03509	2.60553	3.08726	2.43929	1.78574	2.71069
ENSBTAT00000001802	4.44483	4.0749	4.73416	7.24378	7.30009	7.18312	4.41796	7.24233
ENSBTAT00000001810	0	0	0.107434	0.0732903	0	0.138434	0.0358113	0.0705749
ENSBTAT00000001812	0.0754751	0	0.0695575	0.37909	0.390743	1.30832	0.0483442	0.692717
ENSBTAT00000001816	0	0	0	0.883161	0.967585	0	0	0.616915
ENSBTAT00000001819	0.303555	0	0.813148	0	0	0	0.372234	0
ENSBTAT00000001821	2.00352	1.60578	1.57559	1.65733	1.52561	1.25069	1.7283	1.47788
ENSBTAT00000001824	3.93	3.55485	3.24372	2.92969	3.10522	2.53703	3.57619	2.85731
ENSBTAT00000001825	0.267716	1.04462	1.62471	1.40118	0.849891	0.997323	0.979018	1.0828
ENSBTAT00000001829	2.11395	0.102039	1.44142	0.493314	0.295262	2.18751	1.21914	0.99203
ENSBTAT00000001830	4.90136	4.9603	4.7412	5.82045	5.74127	5.49565	4.86762	5.68579
ENSBTAT00000001831	3.15169	2.6825	2.68827	2.32098	1.91145	1.94045	2.84082	2.05763
ENSBTAT00000001832	2.97176	3.83355	2.82055	3.98163	4.45011	3.78821	3.20862	4.07332
ENSBTAT00000001838	11.4355	9.76335	10.9139	4.71707	5.23615	4.89735	10.7042	4.95019
ENSBTAT00000001839	5.06674	5.44605	5.6739	5.8681	5.90633	6.42876	5.39556	6.06773
ENSBTAT00000001840	0	0.0737352	0	0.0634948	0	0.119352	0.0245784	0.0609488
ENSBTAT00000001844	3.55583	3.99975	4.07103	4.9804	5.29141	5.02385	3.87554	5.09855
ENSBTAT00000001846	4.58951	3.85501	4.26846	4.48334	4.02874	4.2018	4.23766	4.23796
ENSBTAT00000001847	3.70901	4.44581	4.36704	4.51043	5.20021	4.50006	4.17395	4.7369
ENSBTAT00000001849	1.93968	2.52292	1.7248	1.9784	1.57907	1.56652	2.06247	1.708
ENSBTAT00000001851	2.7175	2.46194	1.85989	1.04037	0.908424	1.25395	2.34644	1.06758
ENSBTAT00000001854	2.17801	3.48304	2.7211	4.49891	3.50503	3.89461	2.79405	3.96618
ENSBTAT00000001855	2.29105	2.65301	1.52651	2.51647	1.99928	2.04283	2.15686	2.18619
ENSBTAT00000001859	3.14011	2.96596	4.16148	8.01374	7.60635	7.749	3.42252	7.7897
ENSBTAT00000001861	4.58455	4.33058	4.47346	3.98808	3.81352	4.16199	4.46286	3.98786
ENSBTAT00000001863	3.01573	3.27301	3.08417	4.87151	4.32472	4.58059	3.12431	4.59227
ENSBTAT00000001867	4.2167	4.32855	4.11252	3.50962	3.68826	3.38678	4.21926	3.52822
ENSBTAT00000001868	4.77825	5.07075	5.22996	4.65274	5.12068	4.77206	5.02632	4.8485
ENSBTAT00000001872	1.59378	1.25093	1.99379	3.26757	2.55712	1.91881	1.61283	2.58117
ENSBTAT00000001883	3.14765	2.25798	2.37897	3.06385	2.81836	3.0695	2.59486	2.9839
ENSBTAT00000001886	1.48788	0.829604	1.07984	1.3174	1.51678	1.2432	1.13244	1.35912
ENSBTAT00000001888	2.42917	2.74928	2.1308	3.84139	4.3975	4.40426	2.43642	4.21438
ENSBTAT00000001890	3.61665	3.96493	3.333	5.16667	5.20573	5.22822	3.63819	5.20021
ENSBTAT00000001891	0.168308	0.163111	0.295624	5.00178	2.94085	2.49844	0.209015	3.48036
ENSBTAT00000001893	4.80635	5.97664	4.48851	5.1788	5.582	4.77193	5.0905	5.17758
ENSBTAT00000001895	1.81246	2.23678	0.661476	3.91801	2.0963	3.54458	1.57024	3.1863
ENSBTAT00000001896	1.29589	3.46227	2.61226	3.36913	4.1606	3.97936	2.45681	3.83636
ENSBTAT00000001897	4.26822	4.30612	4.48823	5.32707	4.97512	5.18277	4.35419	5.16165
ENSBTAT00000001908	3.71132	2.39039	1.42225	2.48412	2.90743	2.40823	2.50799	2.59993
ENSBTAT00000001909	0.000424308	0.617554	1.2384	0.39884	0.543987	0.883049	0.618793	0.608625
ENSBTAT00000001914	4.4611	3.78127	3.5621	4.13913	4.58618	3.97868	3.93482	4.23466
ENSBTAT00000001917	4.00526	4.21265	4.18867	3.19516	3.49927	3.24086	4.13553	3.31176
ENSBTAT00000001918	0.29224	0.112904	0.185893	0.949409	0.494243	0.920337	0.197012	0.787996
ENSBTAT00000001919	4.51424	3.98563	4.52496	1.90244	1.76066	1.99312	4.34161	1.8854
ENSBTAT00000001923	3.58235	3.47786	4.01544	2.43607	2.69017	2.70988	3.69188	2.61204
ENSBTAT00000001925	5.6041	6.1645	6.137	3.62646	4.35709	3.8755	5.96853	3.95302
ENSBTAT00000001927	1.29088	1.61207	1.22173	2.24214	1.97808	2.21454	1.37489	2.14492
ENSBTAT00000001929	1.98812	1.79744	1.69829	1.41418	1.74398	1.40373	1.82795	1.52063
ENSBTAT00000001930	0.383103	0.836783	0.190033	1.52901	1.47693	0.244121	0.469973	1.08335
ENSBTAT00000001933	2.21154	1.80065	0.464673	2.45147	1.23672	1.33469	1.49229	1.67429
ENSBTAT00000001935	4.01285	3.32187	3.43807	2.3179	2.63326	2.78316	3.59093	2.57811
ENSBTAT00000001939	2.96388	3.34293	2.97984	3.94955	3.55224	4.57895	3.09555	4.02692
ENSBTAT00000001940	0.0983526	0.117787	0	0.178485	0	0.0200494	0.0720465	0.0661782
ENSBTAT00000001942	2.66763	3.70056	2.73451	3.08982	3.65442	3.47076	3.03423	3.405
ENSBTAT00000001944	3.07752	2.8935	2.80925	3.49075	3.74398	3.2311	2.92676	3.48861
ENSBTAT00000001947	1.18376	0	0.682161	0.184409	0.0400997	0	0.621973	0.0748361
ENSBTAT00000001948	4.86649	5.89692	5.03861	5.32767	5.73567	5.96114	5.26734	5.67483
ENSBTAT00000001949	4.14971	3.959	4.03626	3.53448	3.84703	3.6092	4.04832	3.66357
ENSBTAT00000001950	0.344127	0.198098	0.31959	0.844173	0.797454	0.358728	0.287272	0.666785
ENSBTAT00000001952	0	0.0364137	0.0460651	0.12172	0	0.102447	0.0274929	0.0747221
ENSBTAT00000001953	0.84255	1.78275	0.810881	1.61453	1.22946	2.24642	1.14539	1.6968
ENSBTAT00000001962	0.537602	0.478578	0.734732	1.4547	0.737817	0.876238	0.583637	1.02292
ENSBTAT00000001963	3.52885	3.79895	3.64806	3.81403	4.29269	4.07157	3.65862	4.05943
ENSBTAT00000001965	0.161715	0	0	0	0	0.280566	0.053905	0.0935219
ENSBTAT00000001967	3.44608	3.40438	3.5128	3.09303	3.29356	3.16135	3.45442	3.18264
ENSBTAT00000001970	0.953971	1.60484	1.1968	1.29687	1.29057	1.1757	1.25187	1.25438
ENSBTAT00000001972	2.72533	2.50875	2.52877	3.27973	3.10901	3.22188	2.58762	3.20354
ENSBTAT00000001973	2.49081	2.48798	2.34348	1.72219	1.51184	2.12837	2.44076	1.78747
ENSBTAT00000001974	4.23767	4.50397	4.5315	4.90675	5.09667	4.84155	4.42438	4.94832
ENSBTAT00000001976	2.01973	2.23076	2.62419	1.97774	2.16376	2.16184	2.29156	2.10111
ENSBTAT00000001977	3.44804	3.16612	3.28198	3.42266	3.64341	3.56107	3.29871	3.54238
ENSBTAT00000001978	4.78548	5.10563	5.74897	3.34127	4.86954	4.6112	5.21336	4.274
ENSBTAT00000001981	3.16558	3.21024	3.48129	2.91574	2.96642	2.907	3.2857	2.92972
ENSBTAT00000001982	2.36302	2.45411	2.45263	2.03853	1.70411	2.5872	2.42325	2.10995
ENSBTAT00000001988	1.22199	1.04812	1.40929	0.768941	0.826287	0.262419	1.22647	0.619216
ENSBTAT00000001989	3.83763	3.73731	3.64706	3.04238	3.25553	3.08534	3.74067	3.12775
ENSBTAT00000001990	2.10633	1.46276	2.34568	2.01343	1.9824	1.79725	1.97159	1.93102
ENSBTAT00000001991	5.88591	5.8437	5.64543	4.56864	4.6079	4.54434	5.79168	4.57363
ENSBTAT00000001993	8.41262	8.41384	8.72844	6.50182	7.33848	7.15427	8.5183	6.99819
ENSBTAT00000001994	4.41504	3.83782	3.94425	3.34732	3.17331	3.68153	4.0657	3.40072
ENSBTAT00000001995	2.77694	2.677	2.82492	3.85637	3.77534	3.43747	2.75962	3.68972
ENSBTAT00000001999	0	0.240081	0.08028	0.158281	0	0.604959	0.106787	0.254414
ENSBTAT00000002003	3.86245	3.8146	3.81327	3.71065	3.77557	3.73005	3.83011	3.73876
ENSBTAT00000002005	3.7549	4.03256	3.84464	3.66244	3.99815	3.9163	3.87736	3.85897
ENSBTAT00000002006	3.31346	3.87643	3.5007	3.45735	4.03551	3.84716	3.56353	3.78
ENSBTAT00000002010	2.66004	2.18933	2.21588	2.98197	2.90129	2.72356	2.35509	2.86894
ENSBTAT00000002011	3.07462	3.78471	3.4681	3.48718	4.41013	3.84428	3.44248	3.91386
ENSBTAT00000002015	3.58436	3.63646	4.1512	3.4447	3.68574	3.14337	3.79067	3.4246
ENSBTAT00000002017	4.08107	3.83014	4.41391	4.37694	4.93111	4.64457	4.10837	4.65087
ENSBTAT00000002019	3.77181	3.32031	3.98418	4.39034	4.09793	2.99948	3.6921	3.82925
ENSBTAT00000002020	1.39603	0.547419	0.947104	2.59994	1.91509	1.86905	0.963517	2.12802
ENSBTAT00000002023	0.530612	0	0.83173	0.35217	0.0730356	0	0.454114	0.141735
ENSBTAT00000002024	3.92546	4.07986	3.01749	3.06421	3.0128	3.55154	3.67427	3.20952
ENSBTAT00000002028	3.82394	3.96708	4.40293	3.39309	3.96548	3.85675	4.06465	3.73844
ENSBTAT00000002033	6.34105	7.2187	6.40304	6.78	6.85604	6.31636	6.65426	6.6508
ENSBTAT00000002036	0	0	0	0.292029	0.572709	1.37489	0	0.746544
ENSBTAT00000002038	4.09102	4.39948	4.46331	3.59766	4.05399	3.54546	4.31794	3.73237
ENSBTAT00000002039	0	8.42871e-08	0.000238576	0	0	0.102408	7.95535e-05	0.0341359
ENSBTAT00000002043	0	0.515256	0.20327	0.651377	0.059879	0.186203	0.239509	0.299153
ENSBTAT00000002045	4.70678	5.05113	4.64194	4.91408	5.07557	4.82677	4.79995	4.93881
ENSBTAT00000002051	4.20803	5.16106	3.35063	4.61539	5.69188	4.97475	4.23991	5.09401
ENSBTAT00000002052	1.83999	2.11268	1.76601	2.75749	2.23777	2.5752	1.90623	2.52349
ENSBTAT00000002055	7.87325	7.628	7.66704	7.88313	7.90435	7.71829	7.72276	7.83525
ENSBTAT00000002060	5.4816	5.40877	5.84079	4.93233	4.54909	5.18185	5.57705	4.88776
ENSBTAT00000002064	2.35836	2.25096	1.99514	2.28624	2.24331	2.24101	2.20149	2.25685
ENSBTAT00000002065	2.91746	2.83966	2.77186	3.28995	3.30191	3.58963	2.84299	3.39383
ENSBTAT00000002066	4.66245	3.79061	3.73094	3.67357	3.66157	3.86005	4.06133	3.73173
ENSBTAT00000002067	4.42199	4.39615	4.40197	4.58808	4.61413	4.49306	4.4067	4.56509
ENSBTAT00000002068	4.43497	4.61163	4.56659	3.59467	3.71962	3.63422	4.53773	3.6495
ENSBTAT00000002071	0.682188	0.524443	0.353563	0.276818	0.285002	0.266373	0.520064	0.276064
ENSBTAT00000002073	0.293707	0	0.759738	0	0	0.444621	0.351148	0.148207
ENSBTAT00000002076	4.11632	4.54171	3.94078	4.72705	4.58405	4.77431	4.1996	4.69514
ENSBTAT00000002080	5.50063	5.35395	5.10718	5.79514	5.75202	5.72692	5.32059	5.75802
ENSBTAT00000002081	0.0869265	0.0320869	0	0	0	0.127631	0.0396711	0.0425436
ENSBTAT00000002084	3.36674	2.17867	2.72335	4.36922	4.81372	4.78213	2.75625	4.65502
ENSBTAT00000002086	2.07174	1.94637	2.04834	1.79659	2.1987	2.05286	2.02215	2.01605
ENSBTAT00000002087	2.16479	2.72278	2.81176	2.53981	2.69152	2.52602	2.56644	2.58579
ENSBTAT00000002088	3.01596	0.515259	1.6199	1.22434	1.31721	2.37806	1.71704	1.63987
ENSBTAT00000002092	2.04511	3.8968	3.37832	1.18794	0	2.58466	3.10674	1.25753
ENSBTAT00000002094	2.48036	2.36183	2.31555	2.8499	3.08673	2.83636	2.38591	2.92433
ENSBTAT00000002096	5.43468	4.85508	5.28695	0.00367215	0.00347022	0.00328357	5.19223	0.00347531
ENSBTAT00000002098	3.87126	4.1095	4.08281	4.19717	4.20454	4.29094	4.02119	4.23088
ENSBTAT00000002101	0.372916	0.864471	0.247828	0.42099	0.267396	0.282154	0.495072	0.323513
ENSBTAT00000002103	6.94393	6.73207	7.06152	0.050008	0.195678	0.153611	6.91251	0.133099
ENSBTAT00000002106	2.2114	2.01467	2.08922	2.68054	3.12544	2.95328	2.1051	2.91975
ENSBTAT00000002109	0	0	0	0	0.463291	0.435184	0	0.299491
ENSBTAT00000002111	2.98811	2.33103	2.40214	3.61804	3.47071	3.62973	2.57376	3.57282
ENSBTAT00000002113	4.4919	4.93029	4.79565	3.66086	3.55006	4.10998	4.73928	3.77363
ENSBTAT00000002115	6.51527	6.32122	6.53057	2.14914	2.66034	2.61668	6.45569	2.47538
ENSBTAT00000002116	7.92431e-06	5.66925e-06	0	0	0	4.74994e-06	4.53119e-06	1.58331e-06
ENSBTAT00000002117	2.15822	1.85293	2.17452	2.13248	2.4394	2.35277	2.06189	2.30822
ENSBTAT00000002119	0	0.0488832	0.12069	0.0419576	0.0433673	0.11771	0.0565243	0.0676784
ENSBTAT00000002120	3.96029	3.68282	3.97957	3.23612	3.48749	3.15062	3.87423	3.29141
ENSBTAT00000002121	2.62625	2.17536	1.72996	3.34195	3.05621	3.06752	2.17719	3.15523
ENSBTAT00000002122	7.38608	7.32631	7.28289	1.38829	2.29314	1.78569	7.33176	1.82237
ENSBTAT00000002123	3.75727	3.33168	3.67741	4.65118	4.40981	4.44166	3.58879	4.50088
ENSBTAT00000002124	0.00478667	0.937125	1.60521	2.39507	1.90592	1.67446	0.849041	1.99182
ENSBTAT00000002126	0	0	0.0689818	0	0	0.0451987	0.0229939	0.0150662
ENSBTAT00000002128	0.0846654	0	0	0.420227	0.474352	0.148575	0.0282218	0.347718
ENSBTAT00000002130	0.343897	0.580661	0.320676	0.322483	0.765542	0.217557	0.415078	0.435194
ENSBTAT00000002131	1.89323	1.83813	1.68972	1.96161	2.29262	2.30666	1.80702	2.18696
ENSBTAT00000002134	3.72122	3.08069	3.47655	2.13672	2.30261	2.30199	3.42615	2.2471
ENSBTAT00000002136	0.946173	0.690465	0.530362	1.56302	0.742488	1.52344	0.722334	1.27631
ENSBTAT00000002140	3.25278	3.60064	3.77686	3.23522	3.42262	3.11244	3.54343	3.25676
ENSBTAT00000002142	5.22905	4.40971	4.87648	4.56041	3.26989	4.02469	4.83841	3.95166
ENSBTAT00000002144	3.93427	3.64601	3.93036	3.40128	3.45007	3.40753	3.83688	3.41962
ENSBTAT00000002145	6.16114	0.245574	5.72939	3.34286	2.04347	3.01708	4.04537	2.80114
ENSBTAT00000002151	2.28252	2.29747	2.46271	2.35505	2.70232	2.4719	2.34757	2.50976
ENSBTAT00000002156	0.338291	1.82611e-05	2.43411e-05	1.51124e-05	1.7813e-05	0.695343	0.112778	0.231792
ENSBTAT00000002157	2.84169	2.69881	2.5319	2.30777	2.17572	2.4152	2.6908	2.29956
ENSBTAT00000002158	2.28918	1.94023	2.4486	2.24682	2.06209	1.99943	2.226	2.10278
ENSBTAT00000002160	7.92854	8.44359	8.25236	7.78818	8.47719	8.03021	8.20816	8.09852
ENSBTAT00000002161	1.35087	2.39222	2.14738	3.22758	3.8099	3.22301	1.96349	3.42016
ENSBTAT00000002162	0.12359	0.233083	0.159876	0.141939	0.842808	0.250717	0.172183	0.411821
ENSBTAT00000002165	3.75974	4.3378	4.00097	3.59078	4.23511	3.87741	4.03284	3.9011
ENSBTAT00000002166	2.87732	3.23785	2.92035	4.24657	5.01584	4.66341	3.01184	4.64194
ENSBTAT00000002168	3.8747	3.50378	4.15501	4.41593	4.28211	4.15445	3.8445	4.28416
ENSBTAT00000002169	2.61898	2.04927	1.82937	0.000470928	1.63753	1.47503	2.16587	1.03768
ENSBTAT00000002170	5.90424	6.54891	6.07048	7.66243	8.18584	8.44099	6.17454	8.09642
ENSBTAT00000002172	1.02739	0	0.0891321	0.0607653	0	0	0.372176	0.0202551
ENSBTAT00000002174	5.40492	5.00208	5.78803	4.96319	5.04533	5.16714	5.39834	5.05855
ENSBTAT00000002176	2.61268	2.35453	2.73245	2.2057	1.87284	1.91708	2.56655	1.99854
ENSBTAT00000002177	2.91142	3.15996	3.17688	3.23611	3.50416	3.54724	3.08275	3.42917
ENSBTAT00000002179	4.56014	4.02185	4.66778	3.53619	3.77168	3.52607	4.41659	3.61131
ENSBTAT00000002182	2.82974	2.78895	2.08213	2.88317	3.58755	3.3113	2.56694	3.26067
ENSBTAT00000002188	0.488781	0	0.246136	0	0	0	0.244972	0
ENSBTAT00000002191	4.1749	4.47815	4.63315	3.69133	4.01372	3.89667	4.42873	3.86724
ENSBTAT00000002193	3.36392	2.88796	3.01926	3.30958	3.60023	3.268	3.09038	3.39261
ENSBTAT00000002194	0.144497	0.156848	0.255508	1.56798	0.717169	1.19564	0.185618	1.16027
ENSBTAT00000002199	0.537633	0	0.143062	0.0977156	0	0	0.226898	0.0325719
ENSBTAT00000002200	2.26688	1.90208	2.14883	3.45547	3.11745	3.38492	2.10593	3.31928
ENSBTAT00000002209	0.980236	2.21599	1.13214	1.05935	1.18651	0.637945	1.44279	0.961269
ENSBTAT00000002220	3.06713	2.52519	2.83928	2.12558	2.04575	2.10162	2.81053	2.09098
ENSBTAT00000002222	0.934238	0.948104	0.514733	1.41753	1.30299	1.46005	0.799025	1.39352
ENSBTAT00000002223	0	0	0	0.0344715	0.262782	0	0	0.0990845
ENSBTAT00000002225	5.73182	5.45614	4.97047	5.44134	5.51358	5.57489	5.38615	5.50994
ENSBTAT00000002226	3.84172	3.68467	3.56898	4.17717	3.9039	4.14215	3.69846	4.07441
ENSBTAT00000002228	2.0732	1.49115	2.40067	2.37002	1.8455	1.86703	1.98834	2.02752
ENSBTAT00000002229	3.6492	4.26675	4.45765	3.75589	3.9076	3.51884	4.12453	3.72744
ENSBTAT00000002231	2.61211	1.72424	2.45116	2.20551	2.05069	1.48839	2.2625	1.91486
ENSBTAT00000002234	0.0904997	0	0.083498	0.111665	0.222654	0	0.0579992	0.11144
ENSBTAT00000002235	4.11558	3.61144	4.02951	0.0315196	0	0.301986	3.91884	0.111168
ENSBTAT00000002237	3.15078	2.79021	2.56212	2.72227	3.55158	2.95735	2.83437	3.07706
ENSBTAT00000002240	3.84577	4.31863	4.27686	3.9956	4.17863	4.34831	4.14709	4.17418
ENSBTAT00000002241	2.90432	3.04572	3.76974	2.29427	2.7219	2.46504	3.23993	2.49374
ENSBTAT00000002243	2.3049	2.91623	3.31016	3.72683	3.65981	3.78734	2.84376	3.72466
ENSBTAT00000002247	1.23213	1.1876	1.38654	1.32725	0.935987	1.06396	1.26875	1.10907
ENSBTAT00000002250	0.97928	0.214446	0	1.27976	0.648621	0.775334	0.397908	0.901237
ENSBTAT00000002256	4.42964	4.62831	4.98751	4.44558	3.94606	4.49177	4.68182	4.29447
ENSBTAT00000002257	0	1.65816	0	1.43557	0.393186	5.79595	0.552719	2.54157
ENSBTAT00000002261	7.89922	8.35046	8.41732	5.59294	5.31637	5.85432	8.22233	5.58788
ENSBTAT00000002262	3.792	4.39266	4.05227	3.73451	3.9626	3.5294	4.07898	3.74217
ENSBTAT00000002263	0.265761	1.26852	0.77339	2.36794	3.90763	1.64833	0.769223	2.6413
ENSBTAT00000002265	1.17795	1.84891	0.000172302	0.950151	0.000170066	0.000127701	1.00901	0.316816
ENSBTAT00000002268	4.14044	4.10773	4.28122	4.31376	4.53707	4.51813	4.17647	4.45632
ENSBTAT00000002271	0	0.124299	0.29573	0.106803	0	0	0.14001	0.0356009
ENSBTAT00000002274	3.06964	3.35069	3.49626	3.18885	3.16623	3.1967	3.30553	3.18393
ENSBTAT00000002276	0.162593	0.230277	0.150058	0.136099	0.494402	0.0338192	0.180976	0.22144
ENSBTAT00000002277	3.66355	3.81283	3.6153	4.05841	4.15887	4.01311	3.69722	4.0768
ENSBTAT00000002279	5.88407	7.44304	5.80039	8.07646	8.21069	8.1056	6.37583	8.13092
ENSBTAT00000002282	1.00583	1.57414	1.60372	1.77113	2.26111	2.29699	1.39456	2.10974
ENSBTAT00000002285	0	0	0.254228	1.38374	0.238279	1.15678	0.0847425	0.926266
ENSBTAT00000002286	4.09593	4.48123	4.16144	3.04037	3.39588	3.00089	4.2462	3.14571
ENSBTAT00000002289	3.47162	3.38958	3.20879	3.7334	3.90665	3.75905	3.35666	3.7997
ENSBTAT00000002291	0	0.377943	0	0	0	0.574903	0.125981	0.191634
ENSBTAT00000002293	4.45483	3.8891	4.12607	1.70536	1.04341	1.15441	4.15667	1.30106
ENSBTAT00000002294	3.88537	3.70581	3.9885	4.42549	4.04222	4.21214	3.85989	4.22661
ENSBTAT00000002296	4.12635	4.03291	4.37116	3.57071	3.5894	3.47093	4.17681	3.54368
ENSBTAT00000002297	2.47053	3.93276	3.28096	4.97134	4.43688	4.2615	3.22808	4.55657
ENSBTAT00000002299	0	0.0486599	0.0613276	0	0	0	0.0366625	0
ENSBTAT00000002300	5.64179	4.42683	5.00249	2.56842	2.39157	3.09959	5.0237	2.68653
ENSBTAT00000002303	0.337469	1.37033	0	0.573986	0.762608	0.217057	0.569267	0.517884
ENSBTAT00000002309	2.05799	2.76013	2.64512	2.31972	2.08977	2.65428	2.48775	2.35459
ENSBTAT00000002311	2.69649	2.49178	2.28636	2.67195	2.41096	3.10541	2.49154	2.72944
ENSBTAT00000002315	2.97571	3.26166	3.11481	3.41587	3.14654	3.39091	3.1174	3.31777
ENSBTAT00000002316	2.01679	2.39433	2.28357	2.61199	3.09357	2.98007	2.23156	2.89521
ENSBTAT00000002317	4.17136	4.29046	3.89825	0.936669	1.34856	1.03585	4.12002	1.10702
ENSBTAT00000002319	5.9416	6.33806	6.14436	4.73864	5.06665	4.79502	6.14134	4.86677
ENSBTAT00000002323	4.78076	4.96792	4.6481	4.20037	4.05675	4.57803	4.79892	4.27838
ENSBTAT00000002324	5.00056	4.71478	4.53276	3.81247	4.30987	4.2418	4.74937	4.12138
ENSBTAT00000002325	0.146559	0.302376	0.135321	0.414016	0.228998	0.533376	0.194752	0.39213
ENSBTAT00000002326	8.61618	8.77672	8.66004	9.22758	9.06353	9.18045	8.68431	9.15718
ENSBTAT00000002327	5.35679	4.99618	5.65831	4.72417	4.40416	5.01915	5.33709	4.71583
ENSBTAT00000002330	2.71297	2.99625	2.8078	2.79336	2.50001	2.16775	2.83901	2.48704
ENSBTAT00000002334	3.08884	0.00380737	0.00494577	0.00337167	2.41997	2.6014	1.03253	1.67491
ENSBTAT00000002335	3.33482	2.88097	3.74501	3.40457	2.70315	2.8467	3.32027	2.98481
ENSBTAT00000002336	3.00202	1.66403	3.47399	1.83811	1.30447	1.16828	2.71335	1.43695
ENSBTAT00000002339	2.00402	1.55175	2.29322	2.52461	2.66248	2.76586	1.94966	2.65098
ENSBTAT00000002341	2.64745	3.64116	3.68319	2.29908	3.2771	2.47203	3.32394	2.68274
ENSBTAT00000002342	2.73297	2.71037	3.10854	2.75181	3.05829	2.8268	2.85063	2.87897
ENSBTAT00000002344	4.08694	4.86785	4.6041	4.14731	4.29016	4.2296	4.51963	4.22236
ENSBTAT00000002345	7.35028	6.76356	6.92346	6.60603	6.3063	6.96359	7.01243	6.6253
ENSBTAT00000002346	0.000393252	0.146591	1.60911	1.27718	0.997774	0.0234098	0.585366	0.76612
ENSBTAT00000002349	6.43219	6.64777	6.7694	6.11026	6.47468	6.21221	6.61646	6.26572
ENSBTAT00000002350	4.36612	4.36358	4.55625	4.29338	4.19795	4.29181	4.42865	4.26105
ENSBTAT00000002352	1.32055	1.98514	1.72445	1.03417	1.3442	1.888	1.67671	1.42212
ENSBTAT00000002357	0.0942982	3.60751	0.366581	0	3.96271	3.36416	1.35613	2.44229
ENSBTAT00000002359	2.75782	1.97526	2.20303	2.70495	3.5228	2.08118	2.31204	2.76964
ENSBTAT00000002360	0	0.0247962	0	0.123864	0	0.0305372	0.00826541	0.0514671
ENSBTAT00000002361	3.84437	3.77307	3.6264	4.63738	4.83458	4.44327	3.74795	4.63841
ENSBTAT00000002363	3.58874	3.4462	3.54666	3.18556	2.86009	3.03792	3.5272	3.02786
ENSBTAT00000002364	4.20917	3.66983	3.95973	4.22301	4.03249	4.46326	3.94625	4.23958
ENSBTAT00000002366	4.56517	4.65599	4.51596	4.39993	4.54489	4.38417	4.57904	4.443
ENSBTAT00000002373	0.112302	0.233271	0.0832617	0.288858	0.259465	0.253974	0.142945	0.267432
ENSBTAT00000002374	3.89329	3.64813	3.47311	1.41215	1.26689	1.59599	3.67151	1.42501
ENSBTAT00000002375	3.87024	3.50904	3.70789	5.74072	5.73038	5.50593	3.69572	5.65901
ENSBTAT00000002376	3.57854	3.44454	3.41691	2.59361	2.197	2.50239	3.47999	2.431
ENSBTAT00000002377	1.32336	0.990102	0.69841	1.63252	1.57893	1.95692	1.00396	1.72279
ENSBTAT00000002380	4.21356	4.66044	4.4162	4.28828	4.77538	4.40978	4.43007	4.49115
ENSBTAT00000002381	0.975839	0.0294656	0.00931889	0.852905	0.00376362	0.00357425	0.338208	0.286748
ENSBTAT00000002383	1.99334	3.14651	1.58693	3.76287	2.43016	3.97042	2.24226	3.38782
ENSBTAT00000002384	0.982411	0.237889	0.839031	0	0.560736	0	0.686444	0.186912
ENSBTAT00000002385	0.432624	0.736575	0.716134	0.748099	0.617101	1.12027	0.628444	0.828491
ENSBTAT00000002387	4.96775	4.83275	5.08916	4.25709	4.40431	4.40779	4.96322	4.3564
ENSBTAT00000002389	4.11652	4.00614	4.26402	4.9699	5.25557	5.08576	4.12889	5.10374
ENSBTAT00000002390	2.70622	1.9849	2.45256	2.78154	3.20786	2.86763	2.38123	2.95234
ENSBTAT00000002392	0	0.0729446	0	0.12224	0	0.118032	0.0243149	0.0800907
ENSBTAT00000002395	4.65614	3.91853	4.26306	4.73384	4.53462	4.57515	4.27924	4.61454
ENSBTAT00000002397	2.73081	3.13426	2.80512	3.32155	3.30856	3.2292	2.89006	3.28644
ENSBTAT00000002398	3.89433	4.56208	4.39312	5.24384	5.61007	5.99846	4.28318	5.61745
ENSBTAT00000002400	1.97705	1.12392	2.15581	0.499865	0.68476	0	1.75226	0.394875
ENSBTAT00000002402	0.206531	0.223324	0.234815	0.0674516	0	0.0647337	0.221557	0.0440618
ENSBTAT00000002404	3.47856	3.64466	3.98514	3.88228	3.59455	3.61993	3.70279	3.69892
ENSBTAT00000002408	2.71497	2.95455	2.93315	2.46423	2.32585	2.294	2.86755	2.36136
ENSBTAT00000002416	4.3826e-05	2.09084e-05	2.82864e-05	4.75765e-06	3.3154e-06	1.56684e-05	3.10069e-05	7.91383e-06
ENSBTAT00000002418	3.53543	3.22204	3.45588	3.97137	3.9258	4.1083	3.40445	4.00182
ENSBTAT00000002419	6.83262	5.87249	6.16423	4.73255	5.03913	5.07453	6.28978	4.94874
ENSBTAT00000002420	5.94772	6.20049	5.93967	4.1659	5.40716	4.94266	6.02929	4.83857
ENSBTAT00000002422	4.61596	2.76949	4.70349	3.43707	2.80662	2.37845	4.02964	2.87404
ENSBTAT00000002427	0.27051	0.621659	0.502766	0.329439	0.482885	0.600983	0.464979	0.471103
ENSBTAT00000002428	5.63155	5.63102	5.41673	5.1479	5.12565	5.15946	5.55976	5.14434
ENSBTAT00000002429	2.25743	0.828056	1.51131	1.28185	1.68632	0.986091	1.53227	1.31809
ENSBTAT00000002431	6.25126	5.46796	5.85464	0.729085	1.54813	1.3792	5.85796	1.21881
ENSBTAT00000002432	0	0	0	0.119364	0.181734	0.321255	0	0.207451
ENSBTAT00000002433	4.11127	3.42124	3.71906	2.26962	2.45789	2.37821	3.75053	2.36857
ENSBTAT00000002434	3.78521	3.62137	3.81074	4.62218	4.70278	5.4719	3.73911	4.93229
ENSBTAT00000002438	2.35232	2.36805	2.64425	2.52042	2.41437	2.76231	2.45487	2.5657
ENSBTAT00000002440	0.122601	0.341422	0.166124	0.590741	0.640206	0.782775	0.210049	0.671241
ENSBTAT00000002444	0.63564	0.273226	1.19692	1.24394	0	0.227634	0.701927	0.490526
ENSBTAT00000002446	3.09362	1.65499	1.76191	2.51463	2.1757	2.54094	2.17017	2.41042
ENSBTAT00000002448	2.593	2.75322	3.24293	2.63245	2.90573	2.62807	2.86305	2.72208
ENSBTAT00000002451	1.08405	0.376655	0.358206	0.814447	3.1879e-05	0.451689	0.606304	0.422056
ENSBTAT00000002453	3.71972	3.28816	3.96814	3.43095	3.00793	3.60854	3.65867	3.34914
ENSBTAT00000002456	3.32516	3.31198	3.40031	3.24576	3.73455	3.58303	3.34582	3.52111
ENSBTAT00000002457	0	0.537727	0.816302	2.30387	1.51859	2.41453	0.451343	2.079
ENSBTAT00000002459	5.46149	5.27489	5.58017	5.05155	5.37592	5.19069	5.43885	5.20605
ENSBTAT00000002461	0.000601623	0.000254779	0.856736	0.000134196	0.00010777	0.000920741	0.285864	0.000387569
ENSBTAT00000002462	4.47717	3.74947	4.15097	3.09306	3.18763	3.01912	4.12587	3.09994
ENSBTAT00000002463	1.48176	0	0.704428	0	0	0.0721164	0.728731	0.0240388
ENSBTAT00000002464	4.91196	4.52288	4.29181	3.26959	3.05326	3.08286	4.57555	3.13524
ENSBTAT00000002466	3.45939	3.28484	3.44322	2.81652	2.83141	2.91519	3.39582	2.85437
ENSBTAT00000002468	1.30204	0.96552	0.732585	1.48356	1.4273	1.48589	1.00005	1.46558
ENSBTAT00000002469	0	0.055041	0.102968	0	0	0.0228898	0.0526698	0.00762992
ENSBTAT00000002473	1.08232	1.5225	1.04157	0.43033	0.368994	0.321657	1.21546	0.37366
ENSBTAT00000002475	2.9707	2.73077	2.57805	2.77335	2.71635	2.75556	2.75984	2.74842
ENSBTAT00000002476	2.9397	2.89453	2.98905	3.33105	2.55612	2.80816	2.94109	2.89844
ENSBTAT00000002478	0.59735	0.592806	0.354903	1.14906	0.739412	1.13465	0.51502	1.00771
ENSBTAT00000002483	0.234661	0.352908	0.0759573	0.264787	0.50133	0.452268	0.221175	0.406128
ENSBTAT00000002488	1.96434	2.18077	1.828	1.48563	1.54188	1.86824	1.99104	1.63192
ENSBTAT00000002491	5.67807	5.55573	5.50174	5.30353	5.27146	5.2415	5.57852	5.27216
ENSBTAT00000002492	5.15538	0.173583	4.11164	2.63598	0.841113	1.91998	3.14687	1.79903
ENSBTAT00000002494	0.185397	0	0	0	0	0.184516	0.0617991	0.0615055
ENSBTAT00000002495	4.00842	4.15321	4.12429	3.46896	3.954	3.73494	4.09531	3.7193
ENSBTAT00000002496	0.389865	0.671859	0.952785	0.471065	0.438451	0.276162	0.671503	0.395226
ENSBTAT00000002500	2.80421	2.18338	2.04512	2.83486	2.60221	2.71848	2.34424	2.71852
ENSBTAT00000002501	0.683343	0.800224	0.282832	0.607983	0.306391	0.481756	0.5888	0.465376
ENSBTAT00000002506	7.07173	7.05362	7.51417	5.2732	5.71441	5.66938	7.21317	5.55233
ENSBTAT00000002508	5.63361	6.07163	5.24258	5.78344	5.82002	5.76805	5.64928	5.7905
ENSBTAT00000002512	3.87381	4.00794	3.96825	4.21307	3.87458	4.09709	3.95	4.06158
ENSBTAT00000002513	7.34869	7.16006	7.4533	5.95718	5.59769	6.07571	7.32069	5.87686
ENSBTAT00000002520	3.26017	0.857844	2.86899	5.41023	5.00345	4.83471	2.329	5.0828
ENSBTAT00000002522	1.31186	0.839637	0	1.63119	0.353996	0.175698	0.717165	0.720294
ENSBTAT00000002523	2.81017	2.57923	2.9505	2.41515	1.99824	2.53052	2.77997	2.31464
ENSBTAT00000002525	6.04739	5.60691	6.59524	2.62551	1.54675	3.09879	6.08318	2.42369
ENSBTAT00000002529	2.08589	3.01712	2.37467	1.0827	1.56531	0.000278824	2.49256	0.882764
ENSBTAT00000002532	4.95009	4.49433	5.09676	4.67247	5.14249	4.92106	4.84706	4.91201
ENSBTAT00000002533	2.92482	2.6212	3.01941	1.90066	2.47592	2.01843	2.85515	2.13167
ENSBTAT00000002535	2.57789	2.93858	2.64864	2.67447	2.41032	2.96605	2.7217	2.68361
ENSBTAT00000002536	0.0512804	0	0.180092	0.182746	0	0.0904654	0.0771241	0.0910704
ENSBTAT00000002542	4.50313	3.37729	3.24687	2.59137	3.12124	2.4376	3.7091	2.71673
ENSBTAT00000002544	2.7657	2.6685	2.8478	2.5475	3.06239	2.69747	2.76066	2.76912
ENSBTAT00000002548	3.78017	4.65479	4.1962	5.31635	5.7143	5.13936	4.21039	5.39
ENSBTAT00000002549	4.89638	4.15477	4.54947	3.60032	3.51957	3.78047	4.53354	3.63345
ENSBTAT00000002552	0	0	0.0922444	0.0628941	0	0	0.0307481	0.0209647
ENSBTAT00000002553	3.20296	4.08061	3.69333	5.69235	5.74636	4.96451	3.65897	5.46774
ENSBTAT00000002554	3.21377	3.15343	2.93733	3.24049	3.31436	3.19323	3.10151	3.24936
ENSBTAT00000002556	3.97257	3.71864	3.50729	3.421	3.84139	3.53519	3.73283	3.5992
ENSBTAT00000002557	0.439917	0.0974676	0.246837	0.0724288	0.0746187	0	0.261407	0.0490159
ENSBTAT00000002561	0	0.184294	0.118873	0	0	0	0.101056	0
ENSBTAT00000002564	0.993609	1.03875	1.11514	0.0810756	0.48287	0.310185	1.04917	0.291377
ENSBTAT00000002566	3.43018	3.43306	3.12842	4.39201	4.38061	4.37055	3.33055	4.38106
ENSBTAT00000002571	0.506848	1.40564	0.660156	0.242759	2.20089	0.985147	0.857547	1.14293
ENSBTAT00000002572	2.00157	1.89175	1.68321	2.00914	1.69802	2.08235	1.85885	1.92984
ENSBTAT00000002573	5.91325	6.02895	5.97178	6.1098	6.30929	6.33188	5.97133	6.25032
ENSBTAT00000002574	0.178039	0.416637	0.31242	0.362572	0.172461	0.25892	0.302365	0.264651
ENSBTAT00000002578	3.74015	3.65739	3.50177	4.55178	4.74155	4.58432	3.6331	4.62588
ENSBTAT00000002582	2.3628	2.36726	1.95233	2.95229	2.73273	2.80143	2.22747	2.82881
ENSBTAT00000002583	5.48846	5.48484	6.0409	3.85097	4.13371	3.90298	5.6714	3.96255
ENSBTAT00000002587	3.9911	3.58612	3.86279	3.85048	3.50396	3.31923	3.81333	3.55789
ENSBTAT00000002589	0	0.0369666	0	0	0.0164989	0	0.0123222	0.00549963
ENSBTAT00000002592	1.69432	1.92795	1.63617	2.03325	2.6197	1.75404	1.75281	2.13567
ENSBTAT00000002594	5.11651	4.51251	5.04796	2.95327	4.1965	2.73172	4.89233	3.29383
ENSBTAT00000002597	3.3097	2.67995	2.88494	2.87423	3.13235	3.61254	2.9582	3.20638
ENSBTAT00000002600	4.72643	7.27761	4.38967	4.7912	5.22408	4.78436	5.46457	4.93322
ENSBTAT00000002601	0	0	0	0.224149	0	0.113607	0	0.112585
ENSBTAT00000002604	3.29271	3.35526	3.27542	3.73028	3.58443	3.70077	3.3078	3.67183
ENSBTAT00000002605	1.12806	0.4038	0.669462	0.352148	0.251748	0.305743	0.733775	0.303213
ENSBTAT00000002607	5.71746	5.32982	5.37164	5.97633	6.09616	6.22683	5.47298	6.09977
ENSBTAT00000002609	5.69917	5.23626	5.5645	4.95672	5.16351	5.29263	5.49998	5.13762
ENSBTAT00000002616	7.46946	7.07549	7.56625	6.76732	6.41344	6.79596	7.3704	6.65891
ENSBTAT00000002617	0	0	0	0.0589642	0	0.264203	0	0.107722
ENSBTAT00000002618	3.18943	3.11471	2.99361	3.76793	3.62869	3.54324	3.09925	3.64662
ENSBTAT00000002619	3.07285	2.98959	2.85544	2.86959	2.63316	3.00197	2.97263	2.83491
ENSBTAT00000002623	2.63463	3.48776	3.40489	0	0	0	3.17576	0
ENSBTAT00000002624	3.81036	4.11076	4.19718	3.2315	3.78254	3.47524	4.03944	3.49643
ENSBTAT00000002625	2.37672	3.58463	2.13909	2.70486	3.99072	2.68351	2.70015	3.12636
ENSBTAT00000002626	8.72947	9.57309	9.27559	8.81536	9.44403	8.75535	9.19272	9.00492
ENSBTAT00000002627	0.293718	0.221184	0	0.880437	2.00039	0.562038	0.171634	1.14762
ENSBTAT00000002628	4.25861	3.53447	4.09093	2.89565	2.81363	2.49043	3.96134	2.73323
ENSBTAT00000002629	0.330524	0	0.307201	0.146164	0	0.330727	0.212575	0.158964
ENSBTAT00000002631	3.61167	2.36212	3.32504	3.04182	2.96873	2.27716	3.09961	2.76257
ENSBTAT00000002634	4.46827	3.69794	4.29649	2.52614	2.20628	2.77048	4.15423	2.50097
ENSBTAT00000002636	0.244924	0	0	0.426396	0	0.154069	0.0816412	0.193488
ENSBTAT00000002637	2.0109	2.13346	1.84365	2.11644	2.11782	2.01165	1.996	2.08197
ENSBTAT00000002640	6.12236	5.64738	7.20521	0.917311	1.31291	1.18589	6.32498	1.1387
ENSBTAT00000002642	8.79898	9.36295	8.8237	8.84379	9.06137	8.65815	8.99521	8.85444
ENSBTAT00000002645	1.26464	2.65529	1.49043	2.45613	1.38285	2.6123	1.80345	2.15043
ENSBTAT00000002646	2.60633	2.56623	2.79463	3.38487	3.15624	3.03215	2.65573	3.19109
ENSBTAT00000002648	4.19181	3.08278	3.68874	2.14763	3.05732	3.04107	3.65444	2.74867
ENSBTAT00000002650	5.59669	5.19624	5.68642	5.06347	4.92442	5.06562	5.49312	5.01784
ENSBTAT00000002651	6.16878	4.68329	5.51331	2.81995	2.64366	2.85229	5.45513	2.77197
ENSBTAT00000002652	0.490288	0.872601	0.519719	2.96302	3.47388	3.04542	0.627536	3.16077
ENSBTAT00000002653	5.24808	5.50688	5.34079	5.88767	6.01912	6.01685	5.36525	5.97455
ENSBTAT00000002654	7.52009	6.30725	7.40838	6.89961	7.29987	6.56146	7.07857	6.92031
ENSBTAT00000002656	3.16842	2.79913	2.74513	1.52524	1.07044	1.73899	2.90423	1.44489
ENSBTAT00000002658	4.50279	5.15529	5.01219	3.86758	4.09836	3.90952	4.89009	3.95849
ENSBTAT00000002662	2.72677	1.90219	2.36353	1.76472	1.33836	1.89386	2.33083	1.66564
ENSBTAT00000002664	4.26758	4.22419	3.97466	2.87187	3.00023	3.00244	4.15548	2.95818
ENSBTAT00000002665	2.29077	2.69822	2.1192	2.95505	3.01026	2.7672	2.3694	2.91084
ENSBTAT00000002666	10.2078	9.93056	10.2105	9.80392	9.52618	9.3941	10.1163	9.57473
ENSBTAT00000002668	0.155977	0.157863	0.483571	1.85944	1.20341	1.1167	0.265803	1.39319
ENSBTAT00000002671	0	0.273009	0.0822746	0	0.0579874	0	0.118428	0.0193291
ENSBTAT00000002672	1.0655	0.21804	0	0	0.364278	0	0.427845	0.121426
ENSBTAT00000002674	6.17209	6.79804	6.17726	8.08841	8.06822	8.76525	6.38246	8.30729
ENSBTAT00000002680	2.6544	2.82904	2.65727	3.03767	3.03416	2.84319	2.71357	2.97167
ENSBTAT00000002681	4.04624	2.569	3.66906	2.31618	2.79185	2.01319	3.4281	2.37374
ENSBTAT00000002682	2.77091	2.89312	2.78738	3.01822	3.09839	3.09784	2.81713	3.07148
ENSBTAT00000002684	6.46022	5.87082	6.21817	4.29998	4.69361	4.8801	6.18307	4.62456
ENSBTAT00000002687	4.19234	3.71552	4.18903	4.40571	4.19161	4.22967	4.0323	4.27567
ENSBTAT00000002689	5.15331	5.68976	4.44507	4.78511	5.21718	4.76152	5.09605	4.92127
ENSBTAT00000002690	2.32238	2.36238	2.82599	0.171289	0.387993	0.553186	2.50358	0.370823
ENSBTAT00000002691	5.7749	6.32031	5.60875	6.47719	5.98562	6.13714	5.90132	6.19998
ENSBTAT00000002695	4.12028	4.19812	4.17062	3.81523	3.88406	3.79448	4.16301	3.83126
ENSBTAT00000002697	3.91612	4.36992	3.91578	2.97917	3.32551	3.00134	4.06727	3.10201
ENSBTAT00000002699	0.138809	0.102161	0.245776	0	0.40582	0	0.162249	0.135273
ENSBTAT00000002701	3.13753	2.76524	3.08611	2.44806	2.42151	2.19116	2.99629	2.35357
ENSBTAT00000002703	1.8712	3.01964	0.940967	2.39434	2.82754	2.08767	1.94394	2.43652
ENSBTAT00000002705	2.33836	2.77214	2.49237	2.44301	2.63436	2.21631	2.53429	2.43123
ENSBTAT00000002707	6.79223	6.45698	7.14867	3.93045	4.06474	3.95864	6.79929	3.98461
ENSBTAT00000002709	0	0.713448	0	0	0.248784	0.33641	0.237816	0.195065
ENSBTAT00000002710	4.95592	4.63661	4.82249	4.70389	4.26155	4.78297	4.80501	4.5828
ENSBTAT00000002712	0.0904967	0	0.37547	0.312233	0	0	0.155322	0.104078
ENSBTAT00000002715	0.576311	0.955829	0.616716	0.151909	0.0805058	0.0748998	0.716286	0.102438
ENSBTAT00000002717	1.8869	2.17781	1.5552	2.48073	2.35115	2.34166	1.8733	2.39118
ENSBTAT00000002720	1.75925	1.93145	1.90522	3.15851	3.83411	2.8551	1.86531	3.28257
ENSBTAT00000002725	2.76291	3.10435	3.19997	3.76222	3.59045	2.89375	3.02241	3.41547
ENSBTAT00000002726	2.06299	2.30452	1.97107	1.58587	2.18309	1.78574	2.11286	1.85157
ENSBTAT00000002731	0.0995726	0.554648	0.259891	0.736441	0.677289	0.378181	0.304704	0.597304
ENSBTAT00000002733	2.17679	2.6871	2.35587	2.84379	3.00282	2.68796	2.40658	2.84486
ENSBTAT00000002738	3.70154	3.04983	3.05696	3.94899	4.48947	4.25468	3.26944	4.23105
ENSBTAT00000002742	1.79448	1.56003	1.24647	0.860913	1.05253	1.2013	1.53366	1.03825
ENSBTAT00000002745	0.145203	0	0.368981	0.0157582	0.225998	0.0880831	0.171394	0.109946
ENSBTAT00000002747	0.983313	1.8181	1.28402	1.59195	1.61314	1.66785	1.36181	1.62432
ENSBTAT00000002748	4.51934	4.23947	4.72413	3.62994	3.51306	3.60348	4.49431	3.58216
ENSBTAT00000002749	2.45656	2.14383	2.61692	1.80486	1.86036	1.48144	2.40577	1.71555
ENSBTAT00000002751	1.94353	2.61168	2.14622	0.766984	1.76299	0.885438	2.23381	1.13847
ENSBTAT00000002753	3.9688	1.84203	3.02174	1.83681	1.44457	1.57383	2.94419	1.6184
ENSBTAT00000002760	0.565934	0.384977	0.684992	0.334871	0.255022	0.480359	0.545301	0.356751
ENSBTAT00000002767	1.19273	2.03201	0.548749	0.605341	0.0510069	0.709322	1.25783	0.455223
ENSBTAT00000002770	5.0467	5.65519	5.29632	3.74303	4.14251	3.74941	5.33274	3.87832
ENSBTAT00000002771	3.9779e-07	1.40894e-07	5.51177e-07	2.46867e-07	1.09455e-07	2.44286e-07	3.63287e-07	2.00203e-07
ENSBTAT00000002776	0.212193	0.0408661	0.0515758	0.135598	0.172787	0.360101	0.101545	0.222829
ENSBTAT00000002778	3.08427	3.16813	3.55656	3.17933	3.75256	2.9563	3.26965	3.29606
ENSBTAT00000002779	5.8967	5.76188	5.30097	5.26644	4.26388	4.37943	5.65319	4.63658
ENSBTAT00000002783	3.25464	2.93617	3.33262	3.74612	3.54009	3.75625	3.17448	3.68082
ENSBTAT00000002784	4.84875	5.03631	5.34037	4.9542	5.3178	5.05482	5.07514	5.10894
ENSBTAT00000002785	2.78742	2.81854	2.8726	4.45565	4.4183	4.49884	2.82619	4.4576
ENSBTAT00000002787	5.32731	4.21557	4.3417	0	0	0.0270799	4.62819	0.00902662
ENSBTAT00000002789	0	0.253872	0	0.491109	0.117625	0.211636	0.084624	0.273457
ENSBTAT00000002790	9.15556	8.73399	9.08277	0.0778298	0.263673	0.370278	8.99077	0.23726
ENSBTAT00000002792	3.51725	3.47632	4.28793	3.22245	2.88616	3.03606	3.7605	3.04822
ENSBTAT00000002795	0.0577189	5.65451e-08	1.24877e-07	2.64688e-08	9.33631e-08	2.99931e-08	0.0192397	4.99417e-08
ENSBTAT00000002800	0.328445	0.587916	0.13836	0.494584	0.129366	0.204665	0.351573	0.276205
ENSBTAT00000002806	0	0	0	0	0.0789206	0.876561	0	0.318494
ENSBTAT00000002809	0.104227	0	0	0	0	0.238353	0.0347422	0.0794509
ENSBTAT00000002817	2.52252	2.83058	2.80103	3.22943	2.95883	3.09997	2.71804	3.09608
ENSBTAT00000002822	1.60031	3.5167	2.87368	3.14951	5.13057	4.29975	2.66356	4.19328
ENSBTAT00000002823	2.9258	2.54752	2.41736	1.88183	1.82319	1.55776	2.63022	1.75426
ENSBTAT00000002824	2.77693	2.83288	2.80651	3.16655	2.90389	3.04883	2.80544	3.03976
ENSBTAT00000002826	0.950427	0.184495	0.331079	0.158103	0	0.534421	0.488667	0.230841
ENSBTAT00000002827	1.47529	1.61136	1.43015	1.46226	2.11167	2.00432	1.5056	1.85942
ENSBTAT00000002828	7.81865	7.40852	7.47815	5.00046	5.04453	4.81606	7.56844	4.95368
ENSBTAT00000002831	5.26667	3.965	4.35351	3.40911	3.79944	3.62632	4.52839	3.61162
ENSBTAT00000002832	2.69862	3.14757	3.20762	3.40743	3.66088	3.31648	3.01793	3.4616
ENSBTAT00000002833	5.61782	5.5018	6.0059	6.36313	6.40722	6.35964	5.70851	6.37666
ENSBTAT00000002834	0.135863	0	0.711641	0.743743	0.533435	0.236589	0.282501	0.504589
ENSBTAT00000002836	1.71816	1.91898	1.72253	2.38586	2.03127	2.5518	1.78656	2.32297
ENSBTAT00000002838	0.414114	0.0843024	0	0.229439	0.40043	0.136171	0.166139	0.255346
ENSBTAT00000002839	2.37843	2.28425	2.57354	2.09177	3.09934	3.29852	2.41207	2.82988
ENSBTAT00000002840	2.05097	3.11431	1.80283	3.31522	3.72855	3.33763	2.3227	3.46046
ENSBTAT00000002841	4.72679	4.72203	4.87238	4.60156	5.03827	4.74262	4.77373	4.79415
ENSBTAT00000002843	5.86419	5.37016	5.17233	4.14976	5.20704	5.54846	5.4689	4.96842
ENSBTAT00000002844	4.54096	4.44553	4.42126	2.9552	3.07762	3.18295	4.46925	3.07192
ENSBTAT00000002846	2.70129	3.00315	3.05334	2.55316	3.01506	2.92527	2.91926	2.83116
ENSBTAT00000002847	0.0409868	0	0.0376756	0	0.0523804	0.0486865	0.0262208	0.033689
ENSBTAT00000002850	0.954982	0.760045	1.66583	0.13354	0.688742	0.650131	1.12695	0.490804
ENSBTAT00000002852	8.47298	7.29973	7.9844	6.76531	6.5063	6.95707	7.91903	6.74289
ENSBTAT00000002853	0	0	0	0.029773	0.0307132	0	0	0.0201621
ENSBTAT00000002854	2.33427	2.63725	2.44475	2.44213	2.4582	2.40827	2.47209	2.4362
ENSBTAT00000002858	0.150189	0	0.0938195	0.125639	0.160177	0.0615784	0.0813362	0.115798
ENSBTAT00000002860	3.53232	3.59636	3.39743	4.11398	4.10099	4.07861	3.5087	4.09786
ENSBTAT00000002861	4.32355	4.55457	3.95737	3.83269	3.94965	4.02891	4.2785	3.93708
ENSBTAT00000002865	1.54077	1.99146	2.20264	2.10329	2.21491	1.91752	1.91162	2.07857
ENSBTAT00000002866	1.17342	0	0.324611	0.286421	0	0.0659794	0.499342	0.117467
ENSBTAT00000002867	2.42882	3.77871	2.3132	3.62858	4.00105	3.76384	2.84024	3.79782
ENSBTAT00000002868	4.73858	3.55988	4.13099	0.0443328	0	0	4.14315	0.0147776
ENSBTAT00000002872	4.07744	3.86057	3.81353	4.83963	5.0559	4.87455	3.91718	4.92336
ENSBTAT00000002876	2.9012	2.70977	3.34563	3.20799	3.29098	3.28836	2.98553	3.26244
ENSBTAT00000002878	6.08192	5.3839	6.20192	2.61024	2.51572	2.37645	5.88925	2.5008
ENSBTAT00000002882	5.70627	5.56952	5.77366	5.03877	4.94516	4.98819	5.68315	4.99071
ENSBTAT00000002883	2.83955	3.1221	3.11433	2.93404	3.74341	3.00831	3.02533	3.22859
ENSBTAT00000002887	1.73063	1.71698	1.26971	0.951671	1.89542	1.54483	1.57244	1.46397
ENSBTAT00000002890	5.0964	5.73864	6.12459	4.67852	5.39748	5.57889	5.65321	5.2183
ENSBTAT00000002891	3.70199	4.08974	2.89243	2.38472	2.09847	2.08311	3.56139	2.18877
ENSBTAT00000002893	5.22548	5.09269	5.29084	5.01569	4.99387	5.21425	5.203	5.07461
ENSBTAT00000002894	1.70365	3.45723	1.79899	2.27802	1.24909	2.5526	2.31996	2.02657
ENSBTAT00000002896	4.78063	5.39389	5.11201	3.98803	4.49378	4.46424	5.09551	4.31535
ENSBTAT00000002897	3.31719	3.44704	3.79375	2.6466	2.9232	3.26204	3.51933	2.94395
ENSBTAT00000002904	8.23502e-06	0.201211	0.409582	0.000125399	0.342906	0.192106	0.2036	0.178379
ENSBTAT00000002908	0.16557	0	0	3.66646	0.109604	0.371364	0.0551899	1.38248
ENSBTAT00000002909	0	0.252	0.164275	0	0	0	0.138758	0
ENSBTAT00000002911	0.460248	0.408128	0.897676	0.576119	0.636987	1.21536	0.588684	0.809487
ENSBTAT00000002912	0	0.13855	0.325514	0	7.3708e-06	0.220991	0.154688	0.0736662
ENSBTAT00000002913	3.0206	2.44268	1.73567	2.43877	2.48214	2.16439	2.39965	2.36176
ENSBTAT00000002914	1.45069	1.8637	1.55825	2.94191	3.7762	3.39136	1.62421	3.36982
ENSBTAT00000002916	1.60892	0	1.59773	0.467202	0.0921396	0.604621	1.06888	0.387988
ENSBTAT00000002922	5.15873	4.8066	5.16751	4.30559	4.52064	4.49789	5.04428	4.44137
ENSBTAT00000002923	0	0.307654	0.200234	0.262152	0	0.134288	0.169296	0.132147
ENSBTAT00000002925	0.188258	0.438867	0	1.79441	0.781611	1.80937	0.209041	1.46179
ENSBTAT00000002929	2.20061	2.63545	2.13749	2.57874	2.73328	2.5432	2.32452	2.61841
ENSBTAT00000002932	5.02907	4.95213	5.03273	2.90415	3.46998	3.51518	5.00465	3.29644
ENSBTAT00000002933	5.92888	5.473	5.94329	5.40953	5.53405	5.63186	5.78172	5.52515
ENSBTAT00000002936	2.97388	2.73129	2.94423	3.04788	3.15945	2.87201	2.88313	3.02644
ENSBTAT00000002938	4.20309	4.08298	3.93578	3.5834	3.88709	3.75599	4.07395	3.74216
ENSBTAT00000002944	6.33981	7.46463	6.07025	7.61101	7.74784	7.52794	6.62489	7.62893
ENSBTAT00000002946	4.3138	4.76875	4.93681	2.63842	3.33471	2.50241	4.67312	2.82518
ENSBTAT00000002948	10.4405	9.86604	10.384	8.01807	8.01964	8.14216	10.2302	8.05996
ENSBTAT00000002952	3.67058	3.6633	3.62272	3.79016	4.05227	3.7128	3.6522	3.85174
ENSBTAT00000002955	4.15893	4.43726	4.24336	4.33226	4.72796	4.56248	4.27985	4.5409
ENSBTAT00000002959	4.62905	4.71207	4.19573	4.80512	4.94428	4.8496	4.51228	4.86634
ENSBTAT00000002960	2.70474	0.0409642	1.25485	0.0695552	0	0	1.33352	0.0231851
ENSBTAT00000002962	1.67609	3.04043	1.96701	3.91265	2.94531	3.68064	2.22784	3.51287
ENSBTAT00000002963	4.48781	4.60741	4.71383	4.61422	4.634	4.66467	4.60302	4.63763
ENSBTAT00000002964	0.733739	0.863848	0.935801	1.44284	0.968483	1.46458	0.844463	1.29197
ENSBTAT00000002967	5.62488	5.3409	5.18459	5.85395	5.745	5.64895	5.38346	5.7493
ENSBTAT00000002970	5.08303	5.58672	5.34246	2.1384	1.87228	0.582306	5.3374	1.53099
ENSBTAT00000002971	0	0.292717	0	0.0543894	0.162791	0.199038	0.0975723	0.13874
ENSBTAT00000002972	5.14115	5.40896	4.93895	5.14676	5.26129	4.96398	5.16302	5.12401
ENSBTAT00000002973	3.02841	3.50143	3.37279	3.96286	3.85874	3.44792	3.30087	3.75651
ENSBTAT00000002975	0.757914	0.486857	1.01175	1.24799	1.02621	1.37584	0.752173	1.21668
ENSBTAT00000002976	5.24375	4.9867	5.53971	2.99606	3.26103	2.68346	5.25672	2.98018
ENSBTAT00000002978	0.461344	0.49721	0.429508	1.59927	1.36628	2.00241	0.462687	1.65599
ENSBTAT00000002979	0.35745	0.562063	0.281412	0.493592	0.680417	0.588429	0.400308	0.58748
ENSBTAT00000002982	4.04879	4.10874	3.78808	4.5648	4.74469	4.61051	3.98187	4.64
ENSBTAT00000002983	2.07752	2.3467	2.54673	2.79693	3.09704	2.68804	2.32365	2.86067
ENSBTAT00000002984	2.25364	1.93457	3.05238	0.794416	1.64915	0.621146	2.41353	1.02157
ENSBTAT00000002985	1.33564	1.46263	1.89257	2.08524	2.28673	2.5967	1.56361	2.32289
ENSBTAT00000002986	5.50588	5.64737	5.45814	3.10905	3.24364	3.21637	5.53713	3.18969
ENSBTAT00000002992	3.56001	2.40404	3.1025	3.56217	2.69284	2.83894	3.02218	3.03132
ENSBTAT00000002998	5.68487	6.4618	5.73992	2.60381	2.83351	2.66038	5.96219	2.69923
ENSBTAT00000003002	3.3671	3.36997	2.83664	4.1412	3.96564	4.08763	3.19124	4.06482
ENSBTAT00000003003	2.8866	2.73451	3.3226	2.59515	2.55024	2.54452	2.98124	2.5633
ENSBTAT00000003007	2.16865	2.59497	1.94183	2.00192	2.41886	2.46263	2.23515	2.29447
ENSBTAT00000003008	0.770629	0.512024	0.112409	0.951114	0.316558	0.921077	0.465021	0.729583
ENSBTAT00000003010	3.32747	2.94429	2.44741	2.9078	2.84501	2.49478	2.90639	2.74919
ENSBTAT00000003013	2.08953	3.77473	2.81	3.56105	3.30457	3.58862	2.89142	3.48475
ENSBTAT00000003015	0	0.108332	0.19911	0	0.601947	0.0896505	0.102481	0.230532
ENSBTAT00000003016	2.96624	2.92182	3.24209	2.52122	2.76897	2.86367	3.04339	2.71795
ENSBTAT00000003022	5.49238	5.72205	5.34789	5.68603	5.74651	5.58782	5.52077	5.67345
ENSBTAT00000003026	3.0768	3.60831	3.01129	3.74886	3.15362	3.49279	3.23213	3.46509
ENSBTAT00000003027	2.75021	2.50156	2.92866	2.27239	2.58439	2.34217	2.72681	2.39965
ENSBTAT00000003028	3.09635	3.76675	2.63166	3.44326	3.00404	3.47691	3.16492	3.30807
ENSBTAT00000003031	0.212959	0.630429	0.242072	0.318836	0.841513	0.161685	0.36182	0.440678
ENSBTAT00000003032	3.1741	2.68059	3.64219	5.42099	5.48418	5.62539	3.16563	5.51019
ENSBTAT00000003033	2.5227	2.41923	2.59865	3.24855	3.52813	2.8053	2.51353	3.19399
ENSBTAT00000003035	3.50192	3.62531	4.24784	4.19696	3.87679	4.27689	3.79169	4.11688
ENSBTAT00000003039	0.0687983	0.360447	0	0.0431631	0.494024	0.0414819	0.143082	0.19289
ENSBTAT00000003040	0.687839	1.6014	1.39961	3.1863	3.00146	3.78375	1.22962	3.32384
ENSBTAT00000003042	3.49913	3.43685	3.35359	3.57034	3.40359	3.55316	3.42986	3.50903
ENSBTAT00000003052	0.450427	0.362515	8.183e-06	0.574494	0.139277	5.56809e-06	0.270983	0.237925
ENSBTAT00000003055	5.58551	3.41719	5.41778	6.42036	5.92438	6.3525	4.80683	6.23242
ENSBTAT00000003058	3.86007	3.50531	3.60767	2.67069	3.02862	2.77434	3.65768	2.82455
ENSBTAT00000003062	0	0	0.115083	0	0	0.217023	0.038361	0.0723411
ENSBTAT00000003071	3.86942	3.45504	3.71181	3.46985	3.56577	3.802	3.67876	3.61254
ENSBTAT00000003072	6.5886	5.75775	6.45607	5.99206	5.60082	5.87886	6.26747	5.82391
ENSBTAT00000003073	5.48602	6.1617	5.92892	6.96294	7.31347	7.20954	5.85888	7.16199
ENSBTAT00000003076	1.44009	1.80957	1.69761	1.44214	1.74059	1.37177	1.64909	1.51817
ENSBTAT00000003078	3.30062	3.08993	3.56116	3.20733	3.44366	3.42848	3.31724	3.35982
ENSBTAT00000003082	1.43699	2.10776	2.58595	1.3557	1.07406	1.06201	2.04357	1.16393
ENSBTAT00000003086	2.25665	2.43842	2.30651	2.82763	2.71153	2.94806	2.33386	2.82907
ENSBTAT00000003094	3.59806	3.96578	3.73733	4.03944	4.68832	4.13201	3.76705	4.28659
ENSBTAT00000003097	2.76932	2.24691	2.20033	3.11725	3.27797	2.98828	2.40552	3.12783
ENSBTAT00000003098	0.137517	0.240797	0	0.0441732	0.254583	0.12381	0.126104	0.140855
ENSBTAT00000003099	3.85687	3.58806	3.95401	3.30648	3.31636	3.51817	3.79965	3.38034
ENSBTAT00000003111	0.472189	0.877355	5.07678e-06	1.12912	0.61297	0.878551	0.44985	0.873546
ENSBTAT00000003112	3.10989	3.13973	2.9814	2.95408	2.77254	2.76425	3.077	2.83029
ENSBTAT00000003115	2.43287e-06	0.323883	0.904762	0.484101	0.250188	0.114684	0.409549	0.282991
ENSBTAT00000003118	0	0	0	0.0501833	0	0.0242347	0	0.024806
ENSBTAT00000003121	0.246217	0.11199	0	0.112454	0.0672163	0.314355	0.119402	0.164675
ENSBTAT00000003129	4.95498	4.79404	4.79263	6.02443	5.39635	6.00349	4.84722	5.80809
ENSBTAT00000003130	4.25856	3.95004	3.66854	2.93595	2.68102	2.8241	3.95904	2.81369
ENSBTAT00000003131	7.04407	6.881	7.01988	6.0198	6.26476	5.78205	6.98165	6.0222
ENSBTAT00000003132	0.78536	0.725597	0.380404	0.430762	0.337222	0.445395	0.630454	0.40446
ENSBTAT00000003135	3.21085	3.45003	3.45573	4.22653	4.27993	3.8142	3.3722	4.10689
ENSBTAT00000003140	2.86485	2.44278	2.671	2.7124	2.32588	2.5796	2.65954	2.53929
ENSBTAT00000003141	2.14263	2.27985	2.42777	1.90095	2.27502	2.0852	2.28342	2.08706
ENSBTAT00000003143	0.319442	0.200627	0.187674	0.622841	0.653609	0.576225	0.235915	0.617559
ENSBTAT00000003145	6.02362	5.6879	5.54832	4.98783	4.85966	4.71918	5.75328	4.85556
ENSBTAT00000003146	0.268572	0.756812	0.170076	1.07294	1.34329	1.24975	0.398487	1.22199
ENSBTAT00000003149	4.40962	4.25488	4.33476	4.1133	4.4353	4.46098	4.33309	4.33653
ENSBTAT00000003151	4.41716	4.65677	4.19187	4.30797	4.57033	4.34917	4.42193	4.40916
ENSBTAT00000003156	4.09289	3.70417	3.94142	3.39164	3.30982	3.51618	3.91283	3.40588
ENSBTAT00000003163	1.52348	2.68666	1.65275	2.69456	1.84012	2.62213	1.9543	2.3856
ENSBTAT00000003165	5.02253	4.95315	4.93528	3.5079	4.06794	3.66007	4.97032	3.7453
ENSBTAT00000003167	6.65807	6.52233	6.81643	6.14433	6.25041	6.26096	6.66561	6.21857
ENSBTAT00000003173	1.54699	0.887694	0.68226	1.84266	0.647443	1.92479	1.03898	1.47163
ENSBTAT00000003175	0.536682	0.452785	0.390543	0.356308	0.367475	0.489678	0.460003	0.404487
ENSBTAT00000003176	0.698612	0.664929	0.727979	0.582531	0.427761	0.513642	0.697173	0.507978
ENSBTAT00000003178	0.536525	0.383489	0.351357	1.21817	1.20809	1.11283	0.423791	1.1797
ENSBTAT00000003182	0	0.742877	0.537127	0.686901	0.233104	1.53065	0.426668	0.816885
ENSBTAT00000003183	0	1.38116	0.367453	0.637519	1.1491	0.910419	0.58287	0.899014
ENSBTAT00000003186	4.52893	4.94918	5.00409	3.93116	4.03012	4.1235	4.8274	4.02826
ENSBTAT00000003187	3.28161	3.19645	3.32387	2.98044	3.29989	2.95904	3.26731	3.07979
ENSBTAT00000003190	4.2405	3.77242	3.90379	5.00466	4.46605	4.93451	3.97224	4.80174
ENSBTAT00000003191	2.99926	2.06335	3.04596	2.38923	1.94098	1.9213	2.70286	2.08384
ENSBTAT00000003192	9.75567	10.5551	9.82015	1.16309	0.925814	1.69098	10.0437	1.25996
ENSBTAT00000003193	3.93343	3.19573	3.77956	2.87492	2.85418	2.95762	3.63624	2.89557
ENSBTAT00000003195	4.97947	3.84868	4.37557	3.24498	3.49116	3.56305	4.40124	3.43306
ENSBTAT00000003197	7.43237	6.75658	6.81356	5.57561	5.65192	5.79471	7.00084	5.67408
ENSBTAT00000003200	2.85143	2.72222	2.85104	3.78176	3.3547	3.8414	2.80823	3.65929
ENSBTAT00000003201	9.43962	9.24433	9.19629	8.75545	8.16019	8.16973	9.29341	8.36179
ENSBTAT00000003203	3.00494	2.56447	2.7099	2.9144	2.7408	2.65005	2.75977	2.76842
ENSBTAT00000003204	3.36348	4.37999	4.51019	5.28198	4.30851	5.39004	4.08455	4.99351
ENSBTAT00000003205	1.81823	2.42886	1.72053	2.5549	2.41456	2.52924	1.98921	2.49957
ENSBTAT00000003206	5.05537	5.23322	5.33701	4.88357	5.02906	4.97374	5.20853	4.96213
ENSBTAT00000003210	1.59491	2.1481	2.26396	2.18411	2.30269	2.20554	2.00233	2.23078
ENSBTAT00000003211	0.473081	0.422026	0.778174	1.2029	1.23428	1.05001	0.557761	1.1624
ENSBTAT00000003212	3.37951	3.16925	3.60534	2.8106	2.78415	2.68041	3.3847	2.75839
ENSBTAT00000003213	0.0865057	0.103674	0.0795721	0.314678	1.7694e-05	0.00356229	0.0899173	0.106086
ENSBTAT00000003214	3.06175	2.83778	2.38697	2.55225	1.96054	1.98921	2.76217	2.16733
ENSBTAT00000003218	2.88548	2.62009	3.26867	2.43587	2.69885	3.17045	2.92475	2.76839
ENSBTAT00000003219	4.41932	3.99333	4.60111	3.06672	3.36411	3.0266	4.33792	3.15248
ENSBTAT00000003220	2.36135	2.69393	2.99723	2.47905	2.33668	2.56553	2.68417	2.46042
ENSBTAT00000003221	0.112673	0	0.377822	0.324604	0.210845	0	0.163498	0.178483
ENSBTAT00000003225	3.2299	2.77602	3.10044	2.61481	2.37621	2.71379	3.03545	2.56827
ENSBTAT00000003229	6.37836	6.47232	6.88258	7.35668	7.96395	7.53782	6.57775	7.61948
ENSBTAT00000003234	6.5705e-05	8.13835e-06	0	1.32708e-05	4.34271e-05	4.85267e-05	2.46145e-05	3.50748e-05
ENSBTAT00000003236	5.70573	4.76139	5.40386	7.19116	6.51325	6.69988	5.29033	6.80143
ENSBTAT00000003239	5.50091	5.5057	5.73776	5.33104	5.60769	5.69694	5.58146	5.54522
ENSBTAT00000003242	4.63024	5.14115	4.95912	3.8173	4.36643	4.02086	4.91017	4.06819
ENSBTAT00000003245	0	0	0.303968	0.210956	0.114245	0.106528	0.101323	0.14391
ENSBTAT00000003249	3.01665	2.03608	2.96636	2.4011	2.60889	2.38051	2.67303	2.4635
ENSBTAT00000003250	5.97085	5.49891	6.08171	4.74868	4.69007	5.1047	5.85049	4.84782
ENSBTAT00000003252	4.41296	4.3318	4.49543	4.20906	4.26011	4.05811	4.41339	4.17576
ENSBTAT00000003254	3.38575	3.22829	3.63817	3.47371	3.55297	3.17646	3.4174	3.40105
ENSBTAT00000003257	0.65515	0	0.614291	0.19245	0.921903	0	0.423147	0.371451
ENSBTAT00000003259	9.97087	8.8309	9.1712	8.20781	8.00618	8.43758	9.32432	8.21719
ENSBTAT00000003261	5.157	5.34353	5.15465	5.05812	5.24609	5.25981	5.21839	5.188
ENSBTAT00000003262	2.97398	2.95516	2.22002	3.16701	3.17825	3.8372	2.71639	3.39415
ENSBTAT00000003266	0	0.187544	0	0	0.167011	0	0.0625145	0.0556703
ENSBTAT00000003267	0	0	0	0.149995	0	0.471472	0	0.207156
ENSBTAT00000003269	3.07655	3.72775	3.85557	3.04214	3.51171	3.28195	3.55329	3.2786
ENSBTAT00000003272	0.0840633	0.232214	0.0775222	0.10379	0.471366	0.281366	0.131266	0.285507
ENSBTAT00000003273	2.3758	2.4349	2.57114	2.42575	1.82553	2.17671	2.46061	2.14266
ENSBTAT00000003274	4.99306	4.91197	4.92758	3.74142	3.64962	3.66386	4.94421	3.68497
ENSBTAT00000003276	5.57199	5.14421	5.5879	5.53318	5.50956	5.33088	5.4347	5.45788
ENSBTAT00000003277	3.91194	4.90368	4.03603	4.30232	4.8466	4.45947	4.28388	4.53613
ENSBTAT00000003278	1.98515	2.59021	2.05525	1.69215	1.57303	2.27129	2.2102	1.84549
ENSBTAT00000003283	3.96882	4.65591	4.6467	4.05644	4.81978	4.115	4.42381	4.33041
ENSBTAT00000003285	3.68535	3.38214	3.39014	2.964	3.11088	3.22793	3.48587	3.10094
ENSBTAT00000003291	4.80358	4.68852	4.6695	3.04935	3.47994	3.00728	4.72053	3.17886
ENSBTAT00000003297	3.00016	3.5083	3.55171	4.37052	4.52298	4.47766	3.35339	4.45706
ENSBTAT00000003304	1.58901	0.836	0.561664	0.387423	1.24287	0.714036	0.995558	0.781443
ENSBTAT00000003305	6.77833	6.90404	6.27436	7.27525	7.49008	7.14516	6.65224	7.3035
ENSBTAT00000003306	1.66404	1.48615	1.24926	1.74157	1.41213	1.71515	1.46648	1.62295
ENSBTAT00000003307	4.3779	3.6939	4.16797	3.66126	3.82714	3.75831	4.07992	3.7489
ENSBTAT00000003309	0	0.152987	0.189369	0.248406	0.135814	2.61892	0.114119	1.00105
ENSBTAT00000003312	4.99367	4.72825	5.18259	3.8684	4.30405	4.41031	4.96817	4.19426
ENSBTAT00000003315	0	0	0	0.299599	0	3.44279	0	1.24746
ENSBTAT00000003317	0.856639	1.15783	0.830704	1.47343	1.80593	1.82266	0.948392	1.70068
ENSBTAT00000003318	2.3167	3.14002	3.34672	2.92532	3.57012	3.14835	2.93448	3.2146
ENSBTAT00000003319	4.129	4.62056	4.4334	4.30128	4.24907	4.38601	4.39432	4.31212
ENSBTAT00000003320	4.36781	3.66772	4.15621	3.66369	3.51331	3.98446	4.06391	3.72049
ENSBTAT00000003325	3.68316	3.6777	3.92608	2.60755	2.97418	3.15519	3.76231	2.91231
ENSBTAT00000003326	0.924522	1.35473	0.896073	1.85711	1.83118	1.9327	1.05844	1.87366
ENSBTAT00000003327	2.57834	1.86032	2.23691	1.4065	1.14971	0.906947	2.22519	1.15438
ENSBTAT00000003330	8.68789	9.769	8.80884	0.49142	0.445989	0.224447	9.08857	0.387285
ENSBTAT00000003331	4.91112	5.39057	5.24846	4.59544	4.95076	5.23579	5.18338	4.92733
ENSBTAT00000003332	2.75958	3.0636	2.84719	3.29392	3.35467	3.36738	2.89012	3.33866
ENSBTAT00000003333	4.01083	3.97497	3.79913	3.9853	4.00652	4.20123	3.92831	4.06435
ENSBTAT00000003336	0.299869	0	0.887639	0.896642	0.673569	1.78755	0.395836	1.11925
ENSBTAT00000003338	3.55448	4.024	3.98571	4.09897	4.52914	4.15453	3.85473	4.26088
ENSBTAT00000003340	4.34273	4.86185	4.48387	3.91288	4.03041	4.28142	4.56281	4.0749
ENSBTAT00000003341	0.442197	0.357718	0	0.354927	0.229709	0.0254576	0.266638	0.203364
ENSBTAT00000003342	0.0818513	0.375472	0	0	0.0532345	0.468869	0.152441	0.174034
ENSBTAT00000003343	4.61558	4.60261	5.10402	5.03073	5.43514	5.43894	4.77407	5.3016
ENSBTAT00000003345	1.26025	1.49612	1.80835	4.24989	4.37882	3.73125	1.52158	4.11999
ENSBTAT00000003346	0	0.069268	0	0.171044	0	0.0571778	0.0230893	0.076074
ENSBTAT00000003353	2.64996	2.97123	3.23773	1.762	2.26485	1.8913	2.95297	1.97272
ENSBTAT00000003354	3.02	2.70175	3.04554	2.10467	2.34618	2.67697	2.92243	2.37594
ENSBTAT00000003355	3.00479	3.13471	3.16632	4.04687	3.93303	4.10517	3.10194	4.02836
ENSBTAT00000003358	0.115702	0.0430545	0	0	0	0	0.0529189	0
ENSBTAT00000003359	4.02596	3.74509	3.99707	3.88085	3.83143	3.34932	3.9227	3.6872
ENSBTAT00000003362	0.275189	1.78686	0.403247	2.6277	1.70427	2.69984	0.821764	2.34394
ENSBTAT00000003365	1.97345	2.03374	1.7249	2.0877	2.19334	2.21488	1.91069	2.16531
ENSBTAT00000003367	1.8194	1.77743	1.48134	1.07849	1.00373	1.31593	1.69272	1.13272
ENSBTAT00000003370	4.14284	3.05558	4.21571	2.98298	2.96532	2.45582	3.80471	2.80137
ENSBTAT00000003373	3.67041	3.45207	3.25079	3.86076	3.58056	3.63457	3.45775	3.69196
ENSBTAT00000003377	6.22534	6.47797	6.56979	5.28116	5.31874	4.92094	6.42437	5.17361
ENSBTAT00000003379	1.87932	1.75647	2.00381	2.01932	1.91694	1.98669	1.87987	1.97432
ENSBTAT00000003380	0.353788	0.190095	0	0.728606	0.341873	0.689095	0.181295	0.586525
ENSBTAT00000003382	2.55299	2.9922	2.97794	3.13469	3.60385	3.554	2.84104	3.43084
ENSBTAT00000003384	2.88079	2.62877	3.16314	3.34958	3.49358	3.18947	2.8909	3.34421
ENSBTAT00000003394	1.5421	2.65291	1.30186	3.27579	2.68585	3.33771	1.83229	3.09978
ENSBTAT00000003395	0.207618	0.0528888	0	0.292435	0.0469609	0.186758	0.0868356	0.175385
ENSBTAT00000003400	2.16124	2.46912	2.37458	2.52243	2.87729	2.51826	2.33498	2.63933
ENSBTAT00000003401	3.60637	3.95527	3.50576	3.74339	3.551	3.758	3.68913	3.68413
ENSBTAT00000003402	5.30445	5.24363	5.34695	4.80928	4.8733	4.98049	5.29834	4.88769
ENSBTAT00000003403	6.45107	5.77464	6.58661	5.73308	5.49734	5.35356	6.27077	5.52799
ENSBTAT00000003407	3.10187	3.09321	3.28971	2.75482	2.68386	2.89503	3.1616	2.77791
ENSBTAT00000003411	4.51465	4.53938	4.73216	4.75562	4.64416	4.49783	4.59539	4.63254
ENSBTAT00000003413	0.186962	0.487326	0.74703	1.12161	0.644687	0.868714	0.473773	0.878338
ENSBTAT00000003414	0	0	1.5961	0	0.16204	0.28842	0.532032	0.150153
ENSBTAT00000003415	4.27468	5.17551	5.04672	5.52686	5.94784	5.80192	4.8323	5.75888
ENSBTAT00000003419	4.83696	4.5703	4.60721	4.309	4.09435	4.35471	4.67149	4.25268
ENSBTAT00000003420	1.48949	1.45908	1.36871	1.46821	1.48448	1.53645	1.43909	1.49638
ENSBTAT00000003421	3.71263	3.45508	3.7816	1.58479	1.72027	0.92639	3.64977	1.41048
ENSBTAT00000003422	3.32023	3.35395	3.60354	3.46383	3.77945	3.47162	3.42591	3.57163
ENSBTAT00000003425	1.52905	1.43941	0.181735	2.55052	1.43293	1.63621	1.05006	1.87322
ENSBTAT00000003426	0.988863	0	0.472918	0.23258	0	0.223998	0.48726	0.152193
ENSBTAT00000003427	3.50618	3.67024	3.32781	3.24614	3.5705	3.1787	3.50141	3.33178
ENSBTAT00000003429	4.30736	4.41787	4.22678	4.74867	4.79539	4.8032	4.31734	4.78242
ENSBTAT00000003431	9.63987	9.85644	9.65911	9.65055	9.40225	9.41524	9.71848	9.48935
ENSBTAT00000003433	3.91058	4.36594	4.44221	3.94598	4.56863	4.06574	4.23958	4.19345
ENSBTAT00000003434	5.47373	3.86586	6.03383	2.55951	2.64187	2.01214	5.12447	2.40451
ENSBTAT00000003435	1.12241	0.352795	1.03829	3.03151	1.70737	1.39504	0.837833	2.04464
ENSBTAT00000003437	4.64478	4.37707	4.79508	3.31694	3.11418	3.17833	4.60564	3.20315
ENSBTAT00000003439	2.87068	1.81689	2.74336	2.94393	2.2715	2.7609	2.47698	2.65878
ENSBTAT00000003441	3.75773	4.01258	4.52127	4.09921	4.62227	4.32419	4.09719	4.34856
ENSBTAT00000003442	3.87555	3.46733	4.25748	3.23315	3.29311	3.35568	3.86679	3.29398
ENSBTAT00000003444	1.08045	1.34285	1.0932	0.663133	0.902191	1.34702	1.17216	0.970781
ENSBTAT00000003445	0	0.305598	0.10395	0.105479	0.210033	0.284822	0.136516	0.200112
ENSBTAT00000003457	1.40118	2.15775	1.42858	2.75601	1.20896	2.16453	1.6625	2.04317
ENSBTAT00000003460	3.11044	3.81818	3.6335	3.88176	3.78802	4.51789	3.52071	4.06256
ENSBTAT00000003463	0.637514	0.981847	1.18708	1.3854	1.02996	0.634948	0.935481	1.01677
ENSBTAT00000003467	4.72781	4.50908	4.60859	4.78205	5.14977	5.05448	4.61516	4.99543
ENSBTAT00000003468	3.19705	2.969	3.62457	2.8217	3.01332	2.57418	3.26354	2.80307
ENSBTAT00000003470	0.308701	0.931406	0.728781	0.816166	0.996423	0.547795	0.656296	0.786795
ENSBTAT00000003472	2.97854	4.28465	2.80115	4.01397	4.67753	4.32766	3.35478	4.33972
ENSBTAT00000003476	2.24879	2.60029	2.55025	2.60757	2.821	2.45344	2.46645	2.62734
ENSBTAT00000003479	1.86891	1.76356	2.15851	2.37445	2.7889	2.04478	1.93033	2.40271
ENSBTAT00000003483	0.89055	1.8286	2.03492	1.43661	2.9836	2.83948	1.58469	2.4199
ENSBTAT00000003484	5.4074	5.27897	5.49451	4.2413	4.53193	4.54392	5.39363	4.43905
ENSBTAT00000003485	0.122541	0	0.0576097	0.499245	0.19214	0.0743834	0.0600503	0.255256
ENSBTAT00000003489	2.66915	1.988	1.01882	1.44256	0.63023	1.23277	1.89199	1.10185
ENSBTAT00000003492	3.59875	3.90286	3.66453	4.69019	4.7649	4.87821	3.72204	4.77777
ENSBTAT00000003493	4.03946	3.50628	3.84158	3.24813	3.18716	3.34074	3.79578	3.25868
ENSBTAT00000003497	0.558437	0.0800014	0.19489	0.113289	0.0240941	0.129342	0.277776	0.0889083
ENSBTAT00000003498	2.82023	3.04092	1.78084	2.73657	3.856	2.98198	2.54733	3.19152
ENSBTAT00000003500	0.245434	0.498805	0	0.156891	0	0	0.24808	0.052297
ENSBTAT00000003502	3.03809	3.10262	3.10832	2.12452	2.00846	2.33442	3.08301	2.1558
ENSBTAT00000003503	1.63305	1.73126	1.61564	1.34958	1.39061	1.02293	1.65998	1.25437
ENSBTAT00000003504	0.101755	0	0.181756	1.47132	0.0661613	0	0.0945038	0.512493
ENSBTAT00000003506	4.39952	4.26903	4.61388	2.9291	3.57126	3.19526	4.42747	3.23187
ENSBTAT00000003509	4.23423	4.13802	4.39248	4.33592	4.237	4.07137	4.25491	4.21476
ENSBTAT00000003513	2.23117	2.26691	1.80236	2.64789	1.93976	1.30293	2.10015	1.96353
ENSBTAT00000003514	6.04329	6.05006	6.27814	5.23231	5.52889	5.84387	6.12383	5.53502
ENSBTAT00000003515	1.69315	1.87763	2.18568	5.81597	5.84153	6.23588	1.91882	5.96446
ENSBTAT00000003517	0.0390766	0.0283939	0.26502	0.0484651	0	0	0.11083	0.016155
ENSBTAT00000003519	3.60002	3.8678	3.35761	3.69682	3.61717	4.1392	3.60848	3.81773
ENSBTAT00000003521	2.638	3.25948	2.7637	2.9107	3.25556	2.83071	2.88706	2.99899
ENSBTAT00000003522	3.432	3.40167	3.41041	2.86005	3.09278	2.95881	3.4147	2.97055
ENSBTAT00000003524	3.59463	3.50423	3.39532	3.30662	3.58753	3.38844	3.49806	3.42753
ENSBTAT00000003525	4.85374	4.24076	4.7235	3.22291	3.60594	2.94862	4.606	3.25916
ENSBTAT00000003529	0.00117802	0.00079391	0	0	0.000679215	0.000657501	0.000657312	0.000445572
ENSBTAT00000003530	0.269914	0.103657	0	0	0.0921649	0.127104	0.124524	0.0730895
ENSBTAT00000003532	3.4948	3.47496	3.30163	3.11818	3.03314	3.20779	3.42379	3.1197
ENSBTAT00000003533	3.68492	3.70573	3.5484	3.9337	3.86908	3.92599	3.64635	3.90959
ENSBTAT00000003535	3.56058	3.35247	3.19213	2.84955	3.04315	2.77697	3.36839	2.88989
ENSBTAT00000003537	3.46637	2.96949	3.6236	2.8218	2.67327	2.3818	3.35315	2.62562
ENSBTAT00000003541	4.23465	3.83699	3.87611	3.05929	3.43547	3.06884	3.98259	3.18787
ENSBTAT00000003543	1.41104	1.7231	2.52655	0	0	0	1.8869	0
ENSBTAT00000003544	3.5566	3.65062	3.73286	3.61837	3.96732	4.21118	3.64669	3.93229
ENSBTAT00000003545	6.6594	6.83255	7.01625	5.96096	6.21683	6.07126	6.83607	6.08301
ENSBTAT00000003547	0	0.463547	0.340546	0.147885	0.246516	0.0965667	0.268031	0.163656
ENSBTAT00000003549	2.47377	2.90914	2.69383	2.42786	2.58683	2.63204	2.69224	2.54891
ENSBTAT00000003550	2.51227	3.28228	2.6905	2.88626	2.91735	2.3325	2.82835	2.71204
ENSBTAT00000003552	3.31351e-06	2.77543e-06	2.44948e-06	0.000144643	0.473506	1.02012	2.84614e-06	0.497924
ENSBTAT00000003553	2.83865	3.14197	2.75631	1.86334	2.34943	2.41765	2.91231	2.21014
ENSBTAT00000003556	3.28282	3.28952	3.03795	3.30951	3.20925	3.40036	3.20343	3.30637
ENSBTAT00000003557	3.17171	2.93206	3.02972	2.88078	2.70457	3.04476	3.0445	2.8767
ENSBTAT00000003558	1.84379	2.89175	1.96662	0.368873	0.786157	0.177851	2.23405	0.444294
ENSBTAT00000003559	5.28242	5.31899	5.54029	5.20529	5.70656	5.791	5.38057	5.56762
ENSBTAT00000003560	3.8388	3.66355	3.91949	4.48711	4.06809	4.37631	3.80728	4.3105
ENSBTAT00000003561	3.05358	3.22412	3.34519	3.48113	3.40087	3.35142	3.20763	3.41114
ENSBTAT00000003563	3.74586	3.7709	4.3543	3.32839	3.309	3.08433	3.95702	3.24057
ENSBTAT00000003564	0.378726	0.295235	0	0.24528	0.262158	0.639495	0.224654	0.382311
ENSBTAT00000003566	3.48837	3.68439	3.25765	2.6879	3.11294	2.88033	3.47681	2.89372
ENSBTAT00000003567	0.22022	1.6906	0.105652	0	0	0	0.672157	0
ENSBTAT00000003572	3.76946	4.10754	3.83906	3.8739	4.17338	4.09067	3.90535	4.04598
ENSBTAT00000003573	0.483205	0.538694	0.421354	0.858596	0.196404	0.774621	0.481085	0.609874
ENSBTAT00000003575	4.26055	4.46285	4.53121	5.51852	6.05683	5.1986	4.4182	5.59132
ENSBTAT00000003576	0	0	0	0.0271889	0	0.0767622	0	0.0346504
ENSBTAT00000003584	2.9987	3.14048	3.19715	3.01693	2.86167	2.89021	3.11211	2.92294
ENSBTAT00000003585	1.38401	1.875	1.18929	1.88083	1.21527	1.6549	1.48277	1.58367
ENSBTAT00000003588	0	0	0	0	0.0671399	0.0624767	0	0.0432055
ENSBTAT00000003589	3.38785	3.77164	3.02664	5.33321	4.44308	5.2764	3.39538	5.01756
ENSBTAT00000003590	0	0	0.0563512	0.147714	0.115786	0.208124	0.0187837	0.157208
ENSBTAT00000003591	1.43951e-06	0.656057	0.877376	1.01232	6.99809e-06	0.607518	0.511145	0.539948
ENSBTAT00000003593	0	0.420618	0.145954	0.192955	0	0.187794	0.188857	0.126917
ENSBTAT00000003595	4.7066	4.80319	5.34059	5.03646	5.96877	5.64937	4.95013	5.55153
ENSBTAT00000003598	0.857897	0.411423	0.873589	0.742242	0.369366	0.406417	0.714303	0.506008
ENSBTAT00000003599	4.10123	4.14406	4.71662	3.54941	3.94237	3.69134	4.32064	3.72771
ENSBTAT00000003600	2.6335	2.69432	2.7564	2.96943	3.0371	3.05764	2.69474	3.02139
ENSBTAT00000003602	4.6565	5.13232	4.91684	4.59177	5.02519	4.68517	4.90189	4.76738
ENSBTAT00000003604	0.15776	0	0	0	0	0.0246089	0.0525868	0.00820297
ENSBTAT00000003605	2.09413	2.16881	1.71146	2.00902	1.96568	1.81783	1.99147	1.93084
ENSBTAT00000003608	3.86173	3.82538	4.06655	3.5429	3.8274	3.77258	3.91788	3.7143
ENSBTAT00000003609	6.35033	6.0263	6.38856	4.99871	4.88669	5.16613	6.25507	5.01718
ENSBTAT00000003613	0.968824	2.60837	1.14789	2.36695	1.73524	2.13526	1.57503	2.07915
ENSBTAT00000003616	4.91701	4.88639	4.99443	4.84447	4.67357	4.92878	4.93261	4.81561
ENSBTAT00000003617	2.5171	3.07176	2.91484	2.81546	3.33427	2.97303	2.83457	3.04092
ENSBTAT00000003618	2.07257	0.218634	1.32225	1.2832	0.591643	0.523264	1.20448	0.799369
ENSBTAT00000003619	1.93633	2.12587	2.31487	2.32675	2.67318	2.33826	2.12569	2.44607
ENSBTAT00000003625	1.76801	2.30015	1.59259	2.04421	2.12816	1.91828	1.88692	2.03022
ENSBTAT00000003635	2.80842	3.04565	3.14224	2.62485	2.71168	2.50831	2.99877	2.61494
ENSBTAT00000003636	6.33907	5.8684	5.83473	5.43119	5.26273	5.51539	6.01407	5.4031
ENSBTAT00000003637	1.12886	1.4227	1.67124	1.4658	1.15862	1.51369	1.4076	1.37937
ENSBTAT00000003640	5.89285	5.36313	5.0596	4.06309	3.66177	4.09315	5.43852	3.93934
ENSBTAT00000003645	1.46633	1.36501	1.59521	1.69153	1.42497	1.03019	1.47552	1.38223
ENSBTAT00000003651	6.07169	7.30175	6.71474	5.14647	5.0752	5.4924	6.69606	5.23803
ENSBTAT00000003652	0.148213	0.1609	0.0700524	0.0477245	0.430989	0.36849	0.126388	0.282401
ENSBTAT00000003653	4.85972	5.10094	4.66065	6.39218	6.55648	6.21574	4.87377	6.38813
ENSBTAT00000003655	0.0984117	0	0.333418	0.178376	0.0642295	0.225487	0.143943	0.156031
ENSBTAT00000003659	0.283723	0.478169	0.163074	0.721709	0.18815	0.601393	0.308322	0.503751
ENSBTAT00000003660	2.74275	2.49292	2.34563	4.41454	4.1822	4.32093	2.5271	4.30589
ENSBTAT00000003661	4.97211	4.56003	5.03503	4.56593	4.67918	4.63712	4.85572	4.62741
ENSBTAT00000003662	6.16815	5.93762	5.94746	5.29639	5.54687	5.29714	6.01774	5.38013
ENSBTAT00000003664	4.9444	5.01603	4.86311	4.44349	4.62365	4.30555	4.94118	4.45756
ENSBTAT00000003665	3.22048	2.94149	3.24844	3.02401	2.99374	3.08347	3.1368	3.03374
ENSBTAT00000003668	4.80832	5.46834	4.61026	4.26667	4.81593	4.5674	4.96231	4.55
ENSBTAT00000003674	3.13408	3.43653	3.46099	2.45851	2.88883	2.95082	3.34387	2.76605
ENSBTAT00000003678	3.05311	3.18616	2.9756	2.71423	3.07112	2.83023	3.07162	2.87186
ENSBTAT00000003681	1.36582	0.828502	1.13902	0.799543	0.754779	0.758098	1.11111	0.770807
ENSBTAT00000003683	3.4582	2.48755	2.79236	2.86487	2.85631	3.20831	2.9127	2.9765
ENSBTAT00000003688	0.150379	0.308703	0.138631	0.227591	0.0251945	0.258502	0.199238	0.170429
ENSBTAT00000003689	1.34842	1.34861	1.39682	1.35353	1.92571	0.908188	1.36461	1.39581
ENSBTAT00000003690	3.63093	2.8615	3.61193	3.21556	3.0286	2.91984	3.36812	3.05467
ENSBTAT00000003691	1.28842	1.28686	1.91696	0.94496	0.605628	1.17935	1.49741	0.90998
ENSBTAT00000003693	2.73074	2.62368	2.86424	2.65068	2.54549	2.44495	2.73956	2.54704
ENSBTAT00000003694	0.970388	1.2387	0.704768	0.295454	0	0.378481	0.971286	0.224645
ENSBTAT00000003696	0.162635	0.229802	0.0918234	0.142675	0.0647507	0.136742	0.16142	0.114722
ENSBTAT00000003701	3.44354	3.93021	3.81802	4.04313	4.0252	4.07268	3.73059	4.047
ENSBTAT00000003702	0	0.186925	0	0.0823062	0	0	0.0623084	0.0274354
ENSBTAT00000003706	0.621078	0.430806	1.49317	0.673165	0.759585	0.402537	0.848351	0.611762
ENSBTAT00000003716	6.41826	6.01554	6.33021	7.21526	6.7433	7.26597	6.25467	7.07484
ENSBTAT00000003718	0	0.372487	0.243516	0	0.17601	0	0.205334	0.05867
ENSBTAT00000003719	3.97129	2.86788	3.21135	3.56949	3.24715	3.4722	3.35017	3.42962
ENSBTAT00000003722	3.73177	4.3842	4.01137	4.50769	4.88951	4.49203	4.04245	4.62974
ENSBTAT00000003725	5.67623	5.52966	5.82232	5.20393	5.33231	5.54923	5.67607	5.36182
ENSBTAT00000003726	3.81627	4.41153	3.82368	4.15291	4.44214	4.14356	4.01716	4.2462
ENSBTAT00000003728	3.99566	4.55054	4.35726	4.89165	5.09351	4.87791	4.30115	4.95435
ENSBTAT00000003732	2.54364	2.31355	2.11515	2.35307	2.17585	2.21407	2.32411	2.24766
ENSBTAT00000003736	2.34824	2.82456	2.90553	2.83925	3.04551	3.02951	2.69278	2.97142
ENSBTAT00000003739	3.48378	3.32253	3.28845	2.61513	3.15458	3.11919	3.36492	2.96296
ENSBTAT00000003743	4.46927	4.76654	5.01095	4.43656	4.87209	4.6085	4.74892	4.63905
ENSBTAT00000003750	0.579172	0.509745	0.11444	0.715735	0.965436	0.593885	0.401119	0.758352
ENSBTAT00000003751	0.890518	2.04601	1.11877	3.05326	1.03498	2.98583	1.35176	2.35803
ENSBTAT00000003752	0.00111154	3.09214	0.00105721	1.02609	0.000681114	2.40511	1.03144	1.14396
ENSBTAT00000003755	1.56515	3.07868	1.07065	4.40372	1.94733	4.09498	1.90483	3.48201
ENSBTAT00000003758	3.50085	4.24179	3.91995	3.35323	3.57329	3.68881	3.88753	3.53844
ENSBTAT00000003763	1.03617	1.36737	0.575384	1.20093	0.760648	0.216387	0.992976	0.725988
ENSBTAT00000003764	6.10832	6.19994	6.47189	4.82079	5.37474	5.53105	6.26005	5.24219
ENSBTAT00000003766	6.66384	5.85152	7.0494	0.141084	0.0500558	0.198463	6.52159	0.129867
ENSBTAT00000003767	1.27156	1.6959	1.47405	2.5739	2.58391	2.69629	1.48051	2.61803
ENSBTAT00000003768	0.747799	1.03278	0.761376	0.84574	1.21096	0.492839	0.84732	0.849845
ENSBTAT00000003769	2.50327	0.284291	1.34615	1.02999	0.107171	0.237635	1.3779	0.458265
ENSBTAT00000003770	5.71119	6.06901	5.7603	5.06085	5.53524	5.42134	5.84683	5.33914
ENSBTAT00000003771	2.68846	2.82173	2.62889	2.58279	2.42929	2.28143	2.71303	2.43117
ENSBTAT00000003773	0.448562	0	0.224188	0.226352	0	0.149993	0.22425	0.125448
ENSBTAT00000003775	2.97605	2.95915	3.21878	2.62737	2.62571	2.70398	3.05132	2.65235
ENSBTAT00000003777	0	0	0	0.0372272	0	0.0179135	0	0.0183802
ENSBTAT00000003779	3.85536	2.85259	3.92182	4.87124	4.99653	4.98425	3.54326	4.95067
ENSBTAT00000003783	1.35957	1.80298	0.931404	0.721623	1.20612	0.53698	1.36465	0.821574
ENSBTAT00000003784	3.93683	3.6559	3.70163	3.25982	3.39658	3.68781	3.76478	3.44807
ENSBTAT00000003785	2.10211	1.96105	1.90976	4.72466	5.38246	4.99618	1.99097	5.03443
ENSBTAT00000003788	1.54916	1.72016	0.902756	2.23167	2.04358	1.86631	1.39069	2.04718
ENSBTAT00000003789	3.9476	4.1197	3.62273	3.21562	4.26536	3.86585	3.89668	3.78228
ENSBTAT00000003791	0.168874	0.239743	0.362533	0	0	0	0.25705	0
ENSBTAT00000003794	4.79641	5.36002	5.19332	2.99875	3.3488	3.06679	5.11658	3.13811
ENSBTAT00000003795	2.84361	2.42175	2.02054	2.46306	2.43693	2.54132	2.42864	2.48044
ENSBTAT00000003797	1.12864	2.6795	1.268	2.37211	2.41301	1.71147	1.69205	2.16553
ENSBTAT00000003798	3.31535	3.46544	3.49717	3.35769	3.74014	3.3289	3.42598	3.47558
ENSBTAT00000003800	5.19226	5.33549	4.87583	0	0	0	5.13453	0
ENSBTAT00000003801	6.72936	5.57704	6.05097	0.33567	0	0	6.11912	0.11189
ENSBTAT00000003810	4.31099	4.14794	3.51047	0.0811779	0	0	3.9898	0.0270593
ENSBTAT00000003812	0.415447	1.5341	0.846931	1.112	0.895635	2.13648	0.93216	1.38137
ENSBTAT00000003816	5.34202	5.8634	5.99824	6.00377	6.653	6.44342	5.73455	6.36673
ENSBTAT00000003817	1.80588	2.83422	1.83419	3.55501	3.85218	3.5637	2.1581	3.65696
ENSBTAT00000003820	2.15731	2.77447	2.02932	0.879961	0.81986	2.35007	2.32037	1.34996
ENSBTAT00000003821	0.253447	0.606974	0.388444	1.85888	0.2823	0.29792	0.416288	0.813032
ENSBTAT00000003825	0.0489247	0.906851	0.172142	1.02142	2.49268	2.04435	0.375972	1.85281
ENSBTAT00000003826	4.39582	4.22601	4.91276	5.33193	4.82986	5.29408	4.51153	5.15196
ENSBTAT00000003828	1.7478	2.37212	1.90211	3.27509	2.65976	3.06994	2.00735	3.0016
ENSBTAT00000003829	0.405539	0.913017	1.03132	1.02474	1.1023	0.904042	0.783291	1.01036
ENSBTAT00000003831	0	0	0	0	0.264917	0.460655	0	0.241857
ENSBTAT00000003832	8.9828	7.12582	7.56662	7.42777	6.34267	7.28263	7.89175	7.01769
ENSBTAT00000003835	3.61689	3.89031	4.20872	3.65166	3.91915	3.69188	3.90531	3.75423
ENSBTAT00000003838	4.29881	4.47414	4.30901	4.10215	4.44613	4.05622	4.36066	4.2015
ENSBTAT00000003840	1.08257	2.75378	1.44682	2.7913	2.07692	3.16237	1.76106	2.67686
ENSBTAT00000003842	0	0	0	0.286629	0.134159	0	0	0.140263
ENSBTAT00000003843	0.927756	1.62489	0.352778	0.916636	0.196053	0.892569	0.968474	0.668419
ENSBTAT00000003850	1.31459	1.04113	0.709792	1.27501	1.32935	1.05919	1.02184	1.22118
ENSBTAT00000003855	5.60058	5.56989	5.40885	5.08375	5.37951	5.15824	5.52644	5.20717
ENSBTAT00000003856	3.51239	3.23624	3.46284	2.87793	3.72449	3.40301	3.40382	3.33514
ENSBTAT00000003858	1.07053	0	0.466335	0	0.123591	0	0.512289	0.041197
ENSBTAT00000003860	2.26665	2.98772	2.65842	3.86515	3.45013	3.90244	2.6376	3.73924
ENSBTAT00000003862	0.286226	0.111666	0.490747	0	0	0.179147	0.296213	0.0597156
ENSBTAT00000003865	3.38453	3.70569	3.16457	3.81399	3.74374	3.77673	3.41827	3.77815
ENSBTAT00000003868	3.44976	3.67604	3.28601	3.53969	3.73773	3.55531	3.4706	3.61091
ENSBTAT00000003869	6.34605	6.57903	6.12275	2.91818	2.704	2.72438	6.34928	2.78219
ENSBTAT00000003871	3.93512	3.5527	3.89203	3.92893	3.41302	4.09868	3.79328	3.81354
ENSBTAT00000003873	0.0250562	0.122527	0	0.0765781	0	0.01495	0.0491943	0.0305094
ENSBTAT00000003874	0.147942	0.307477	0	0.0936136	0.274902	0.406238	0.151807	0.258251
ENSBTAT00000003877	0.782648	0.458241	1.09453	0.0894675	0.946205	0.167299	0.778474	0.400991
ENSBTAT00000003878	1.83509	2.43826	1.93519	2.83129	2.92198	2.8813	2.06951	2.87819
ENSBTAT00000003881	6.53413	3.84817	6.10548	6.54318	6.81408	6.61725	5.49593	6.65817
ENSBTAT00000003882	0.625952	0.481073	0	0.419652	0.121085	0.449945	0.369008	0.330227
ENSBTAT00000003883	0	0.0925438	0	0.227386	0.209783	0.0514743	0.0308479	0.162881
ENSBTAT00000003884	4.95175	4.5796	4.82594	0	0.0794183	0	4.78576	0.0264728
ENSBTAT00000003886	1.33456	1.54364	1.90361	1.34374	3.00607	2.92717	1.59394	2.42566
ENSBTAT00000003890	4.36489	4.32226	4.43893	4.47013	4.73442	4.97415	4.37536	4.72624
ENSBTAT00000003895	4.37887	3.82454	3.95652	4.76064	3.76818	4.37019	4.05331	4.29967
ENSBTAT00000003897	3.74918	3.08971	3.47097	3.41592	3.17136	3.34193	3.43662	3.30973
ENSBTAT00000003899	0.158897	0.1297	0.147318	0.36061	0.339665	0.46132	0.145305	0.387199
ENSBTAT00000003902	6.11674	5.88663	6.76965	4.27302	4.78701	4.51107	6.25767	4.5237
ENSBTAT00000003904	3.7259	4.06902	3.90515	3.71779	3.72536	3.62703	3.90003	3.69006
ENSBTAT00000003905	0	0.512459	0	0.237943	0	0	0.17082	0.0793143
ENSBTAT00000003907	5.25657	5.00331	5.09362	5.67309	5.16916	5.72688	5.11783	5.52304
ENSBTAT00000003908	3.22788	2.89725	2.74025	2.99897	2.80106	2.834	2.95513	2.87801
ENSBTAT00000003922	1.04861	1.96991	1.1229	3.48145	1.14541	2.84368	1.38047	2.49018
ENSBTAT00000003923	0.703749	1.0136	0.384915	0.992174	0.388202	1.34684	0.700754	0.909073
ENSBTAT00000003924	1.09362e-06	0.526777	2.18252e-05	1.48941	1.11409	1.00357	0.1756	1.20236
ENSBTAT00000003925	1.05178	1.55554	2.10287	2.92023	3.22638	3.24336	1.57006	3.12999
ENSBTAT00000003926	5.5063	6.10432	5.54758	4.11878	4.52853	4.35795	5.7194	4.33509
ENSBTAT00000003928	0.076009	0.478486	0.629756	0.138683	0.0493738	0	0.39475	0.0626858
ENSBTAT00000003929	4.97765	5.37169	5.33791	4.67488	5.23499	4.85646	5.22908	4.92211
ENSBTAT00000003935	4.08142	3.03685	3.77021	2.37755	2.2661	2.69087	3.6295	2.44484
ENSBTAT00000003937	0.7498	3.4328	2.42881	1.95887	2.20586	2.05374	2.20381	2.07282
ENSBTAT00000003939	0	0	0.578626	0.362096	0.318399	0.186068	0.192875	0.288854
ENSBTAT00000003943	3.1826	4.64868	3.16851	3.14702	3.98205	4.57126	3.66659	3.90011
ENSBTAT00000003949	3.68528	4.09533	3.92081	4.01159	4.06968	4.20312	3.90047	4.0948
ENSBTAT00000003953	2.44564	2.2283	1.81754	2.9395	1.60417	2.76553	2.16383	2.4364
ENSBTAT00000003955	5.5674	5.8368	5.30112	5.63068	4.93231	6.37802	5.56844	5.647
ENSBTAT00000003956	4.2477	4.22397	4.38384	4.0352	4.34944	4.16574	4.28517	4.18346
ENSBTAT00000003959	3.29318	4.67722	3.71713	6.04972	6.33371	6.43683	3.89584	6.27342
ENSBTAT00000003960	1.88621	1.48841	1.75819	0.634189	1.16931	0.82623	1.71094	0.876576
ENSBTAT00000003961	4.29829	4.00214	3.83207	4.67811	4.76771	4.44765	4.04417	4.63115
ENSBTAT00000003962	9.96772	10.1273	9.97174	9.72085	9.63178	9.68282	10.0223	9.67848
ENSBTAT00000003964	0	0.322269	0	0.564429	1.21914	0.738521	0.107423	0.840697
ENSBTAT00000003969	1.34649	1.91103	2.02983	1.14048	1.16502	1.27716	1.76245	1.19422
ENSBTAT00000003973	0.152751	0.0458834	0.0861055	0.0969322	0.0606779	0.128334	0.0949132	0.0953147
ENSBTAT00000003974	4.95215	5.02345	5.16181	4.29076	4.33176	4.12744	5.04581	4.24999
ENSBTAT00000003977	3.36053	4.19692	3.38868	3.53013	3.73018	3.78197	3.64871	3.68076
ENSBTAT00000003978	4.04508	3.80738	3.78297	3.89299	3.73232	3.68175	3.87848	3.76902
ENSBTAT00000003980	0	1.52282	0.232093	0	0	0	0.584973	0
ENSBTAT00000003981	3.50135	3.39068	3.60061	3.98928	3.97424	3.5328	3.49755	3.83211
ENSBTAT00000003984	2.4544	1.92037	2.35677	2.23459	2.0417	1.77828	2.24385	2.01819
ENSBTAT00000003985	2.45566	3.54559	2.35801	2.23581	2.04287	3.00762	2.78642	2.42876
ENSBTAT00000003986	3.11864	3.18566	2.92749	3.44953	3.61115	3.51403	3.07726	3.5249
ENSBTAT00000003989	4.97634	5.00806	5.10187	4.72013	5.09544	4.51084	5.02876	4.77547
ENSBTAT00000003990	6.89339	6.41338	6.61511	6.11406	5.80361	6.00815	6.64063	5.97527
ENSBTAT00000003991	3.88145	2.96479	3.25786	5.29076	4.94946	5.0684	3.36803	5.10287
ENSBTAT00000003993	0.663347	0.421942	0.515645	0.149084	0.420398	0.394186	0.533645	0.321223
ENSBTAT00000003996	2.97788	1.90586	2.85432	2.72227	3.18809	2.85727	2.57935	2.92254
ENSBTAT00000003997	2.7272	0.838419	2.53753	0.795681	0.131131	0.668178	2.03438	0.531663
ENSBTAT00000003999	8.03753	8.08281	7.63791	5.47437	5.92397	5.8869	7.91942	5.76175
ENSBTAT00000004002	2.02587	2.10887	2.14853	2.23034	2.21045	2.06025	2.09442	2.16701
ENSBTAT00000004003	0.838915	0.968924	0.837093	2.86608	3.17768	3.24782	0.881644	3.09719
ENSBTAT00000004005	0.0969586	0.0712966	0	0.229962	0.0632616	0	0.0560851	0.0977412
ENSBTAT00000004006	0.233272	0.213156	0.215738	0.437977	0.190299	0.177501	0.220722	0.268592
ENSBTAT00000004007	3.65445	3.48769	3.99409	4.17464	4.29353	4.1105	3.71208	4.19289
ENSBTAT00000004009	5.56222	4.91086	5.48573	4.00436	4.27061	4.39784	5.3196	4.22427
ENSBTAT00000004012	1.85177	2.13789	2.50844	3.19927	3.3367	3.69072	2.16603	3.4089
ENSBTAT00000004016	3.67404	3.51989	4.16455	3.41897	3.50897	3.48134	3.78616	3.46976
ENSBTAT00000004017	2.80671	2.39336	2.22275	2.15832	2.24392	2.01514	2.47427	2.13913
ENSBTAT00000004018	1.37331	0	0	0	0.341631	0	0.45777	0.113877
ENSBTAT00000004019	0.640793	0.861053	0.968476	1.34399	1.25857	1.00459	0.823441	1.20238
ENSBTAT00000004020	2.81842	2.51113	2.77877	2.68911	2.1065	2.09024	2.70277	2.29528
ENSBTAT00000004021	1.42658	0.688034	0.929093	1.37454	1.05857	1.2774	1.01457	1.23684
ENSBTAT00000004024	0.67017	0.0468669	0.0590865	0	0.159571	0.0386469	0.258708	0.0660726
ENSBTAT00000004025	3.65527	3.29765	3.84052	3.33163	3.23987	3.29151	3.59781	3.28767
ENSBTAT00000004027	3.60145	3.8821	3.91161	3.01843	3.42839	3.27636	3.79839	3.24106
ENSBTAT00000004031	5.06227	5.31616	5.30908	4.94111	4.98709	4.72567	5.22917	4.88462
ENSBTAT00000004032	4.19458	4.0931	4.05683	4.42248	4.56059	4.72267	4.11484	4.56858
ENSBTAT00000004034	3.89375	4.01038	4.40127	3.58664	5.0581	3.6955	4.1018	4.11342
ENSBTAT00000004035	0.143136	0.130093	0.252777	0.295294	0.0706206	0.227432	0.175335	0.197782
ENSBTAT00000004036	1.90445	2.24865	2.12073	2.21173	2.46122	2.419	2.09128	2.36398
ENSBTAT00000004044	8.48688	9.05881	9.17799	11.624	12.2651	11.763	8.90789	11.884
ENSBTAT00000004047	3.61212	4.08049	3.58619	4.17899	4.4611	4.71813	3.7596	4.45274
ENSBTAT00000004048	2.2043	2.47274	2.07603	4.1852	3.77887	4.0507	2.25102	4.00492
ENSBTAT00000004049	2.626	2.73077	2.55989	2.63299	2.74621	3.01608	2.63888	2.79843
ENSBTAT00000004051	5.30581	4.75818	4.99837	4.32685	4.42732	4.23195	5.02079	4.32871
ENSBTAT00000004052	4.17261	3.46473	3.76988	3.43707	3.38866	3.49335	3.80241	3.4397
ENSBTAT00000004058	0	0.083189	0.0637937	0.029201	0.0300459	0	0.0489942	0.019749
ENSBTAT00000004059	1.51737	0	0.131141	0.437092	0	1.55955	0.549504	0.665546
ENSBTAT00000004062	3.69973	3.62974	3.06449	4.60626	4.52952	4.34018	3.46466	4.49199
ENSBTAT00000004065	2.58468	2.24072	2.61632	3.64162	3.02465	3.40356	2.48057	3.35661
ENSBTAT00000004068	1.79897	1.76241	1.86235	2.88918	2.31244	2.62428	1.80791	2.60863
ENSBTAT00000004070	0.853387	2.13603	3.01627	2.81698	3.50118	3.84323	2.00189	3.38713
ENSBTAT00000004072	0.726602	0.00179268	4.08309e-05	1.55165e-05	0.000364579	6.09917e-06	0.242812	0.000128732
ENSBTAT00000004073	0	0	0.183584	0	0.252112	0	0.0611948	0.0840372
ENSBTAT00000004081	0.80769	0.686134	0.54697	0.0728551	0.516883	0.0704496	0.680264	0.220062
ENSBTAT00000004087	2.09653	2.28916	1.68864	2.33055	2.4072	2.47284	2.02477	2.40353
ENSBTAT00000004093	3.48378	1.50159	2.52775	4.47529	2.84087	4.26317	2.50437	3.85978
ENSBTAT00000004094	3.24003	3.42375	2.71355	3.17367	3.1408	3.45482	3.12578	3.25643
ENSBTAT00000004097	3.70521	3.69131	3.69043	3.79163	3.69089	3.80332	3.69565	3.76194
ENSBTAT00000004098	2.16281	3.30666	2.60617	4.84987	3.72097	4.26128	2.69188	4.27737
ENSBTAT00000004101	6.05018	6.26794	6.23933	6.35096	6.56664	6.71615	6.18582	6.54458
ENSBTAT00000004104	3.60401	4.21339	4.66138	4.19144	4.15638	4.0442	4.15959	4.13067
ENSBTAT00000004106	3.41881	1.93666	3.76674	0	0	0	3.04074	0
ENSBTAT00000004111	3.6547	4.64215	4.14237	5.8444	5.97834	4.96204	4.14641	5.59493
ENSBTAT00000004113	3.17568	3.30852	2.84004	3.02201	3.16361	2.65377	3.10808	2.94646
ENSBTAT00000004114	5.49311	6.0645	5.8131	5.51349	5.9222	5.70831	5.79024	5.71467
ENSBTAT00000004115	0.203507	0.242999	0	0.91008	0.295593	0.835374	0.148835	0.680349
ENSBTAT00000004122	4.61803	3.41164	3.61029	2.6152	2.45413	3.00002	3.87999	2.68978
ENSBTAT00000004124	4.13596	4.17118	4.13647	4.10112	4.38203	3.94987	4.14787	4.14434
ENSBTAT00000004127	2.6041	2.32113	2.35484	3.04274	2.26274	2.94354	2.42669	2.74967
ENSBTAT00000004131	2.48266	1.43121	2.11849	1.83101	1.32342	1.32108	2.01079	1.49184
ENSBTAT00000004132	4.84794	4.98273	4.63525	4.02357	4.51715	3.8637	4.82197	4.13481
ENSBTAT00000004135	0	0	0	0.339183	0.0646692	0.22695	0	0.210267
ENSBTAT00000004136	2.91378	2.6299	2.50996	2.24698	3.16818	2.39344	2.68455	2.60287
ENSBTAT00000004138	2.9945	3.24928	3.02528	2.96059	2.71605	2.84607	3.08969	2.8409
ENSBTAT00000004143	4.97466	5.50621	5.98363	5.29514	5.82291	5.90121	5.48817	5.67309
ENSBTAT00000004145	4.14646	4.50566	4.26825	4.91368	5.00698	4.9629	4.30679	4.96119
ENSBTAT00000004147	2.86875	2.41116	2.64598	4.54248	4.32099	4.65929	2.64196	4.50759
ENSBTAT00000004148	2.36452	1.92937	2.28409	2.16204	1.93369	2.02412	2.19266	2.03995
ENSBTAT00000004152	1.50921	1.93337	1.62726	3.76252	2.88626	3.89542	1.68995	3.51473
ENSBTAT00000004154	3.56064	3.41123	3.07632	2.82282	3.06964	2.94592	3.3494	2.94613
ENSBTAT00000004156	3.32018	3.20645	3.3642	1.65717	1.74019	1.80102	3.29694	1.73279
ENSBTAT00000004157	0	0.493486	0.330066	0	0.16375	0.0784075	0.274518	0.0807191
ENSBTAT00000004159	5.01161	4.88461	5.06401	5.27175	5.35199	5.4454	4.98674	5.35638
ENSBTAT00000004161	8.84042	8.63477	9.21189	8.62408	8.41595	7.88958	8.89569	8.30987
ENSBTAT00000004163	0.650908	0.699046	0.336277	1.58158	1.61751	1.34327	0.562077	1.51412
ENSBTAT00000004165	3.74101	4.04504	3.72126	3.96123	4.03114	3.99174	3.83577	3.9947
ENSBTAT00000004166	0	0	0.308371	0.0752384	0.474905	0.142084	0.10279	0.230743
ENSBTAT00000004167	7.03787	6.22426	7.51927	5.29524	5.1375	5.03008	6.92713	5.15427
ENSBTAT00000004168	2.28718	0.939256	2.59249	0	0.139066	0	1.93964	0.0463553
ENSBTAT00000004170	0.849053	2.73425	0.00014636	5.51224	5.05227	3.06714	1.19448	4.54388
ENSBTAT00000004171	3.03004	2.52873	3.28971	2.8308	3.06384	1.14344	2.94949	2.34603
ENSBTAT00000004174	2.32614	2.55079	1.99343	3.15628	3.18386	3.2698	2.29012	3.20331
ENSBTAT00000004177	2.55094	2.50383	2.17837	2.98358	2.67094	2.78958	2.41105	2.8147
ENSBTAT00000004179	0.900578	2.76129	2.37159	5.59959	5.9887	5.88481	2.01115	5.82437
ENSBTAT00000004180	3.75971	3.68418	3.66579	3.98887	4.47717	4.21276	3.70323	4.22627
ENSBTAT00000004181	2.2576	2.30124	2.1766	4.34901	4.17433	4.25085	2.24514	4.25806
ENSBTAT00000004182	4.82567	4.98674	4.94707	4.66234	4.93985	4.81251	4.91983	4.8049
ENSBTAT00000004184	4.18023	3.49093	3.87113	3.23226	3.03835	3.61826	3.84743	3.29629
ENSBTAT00000004187	3.62688	3.73976	3.48523	3.61221	3.62637	4.33532	3.61729	3.85797
ENSBTAT00000004188	6.79318	7.77099	7.14691	8.46569	8.53837	8.44135	7.23703	8.4818
ENSBTAT00000004190	10.3217	10.9362	10.869	10.329	10.9235	10.4492	10.709	10.5672
ENSBTAT00000004192	1.96478	1.57673	1.57853	1.91757	1.74602	1.85178	1.70668	1.83846
ENSBTAT00000004193	0.121852	0	0.217208	0.349032	0	0	0.11302	0.116344
ENSBTAT00000004195	1.41538	1.10775	1.52209	2.14855	0.99953	0.826337	1.34841	1.32481
ENSBTAT00000004198	4.88653	5.53022	5.06354	5.68033	5.90916	5.58665	5.1601	5.72538
ENSBTAT00000004199	0	0	0	0.281264	0	0.188298	0	0.156521
ENSBTAT00000004200	0.0745235	0	0	0	0	0.130984	0.0248412	0.0436614
ENSBTAT00000004201	3.52786	3.84298	4.17017	4.59643	4.56616	4.79342	3.847	4.652
ENSBTAT00000004204	2.65034	2.39136	2.51192	1.96923	2.06844	2.16218	2.51787	2.06661
ENSBTAT00000004205	0.541492	0.000162584	0.423202	4.55517e-05	7.56108e-05	1.64849e-05	0.321619	4.58824e-05
ENSBTAT00000004206	2.50156	2.52266	2.2583	2.66779	2.59673	2.35945	2.4275	2.54132
ENSBTAT00000004210	0	0	0	0.289049	0.669213	0.449319	0	0.469194
ENSBTAT00000004211	2.75506	2.70117	2.44123	2.57583	2.41637	2.416	2.63249	2.4694
ENSBTAT00000004215	2.15715	3.46007	2.14362	3.41109	4.70846	4.12175	2.58695	4.08043
ENSBTAT00000004219	0.66153	1.37336	0.954229	0.841867	0.189941	1.27934	0.996373	0.770383
ENSBTAT00000004220	1.94353	2.21295	2.00832	2.52618	2.29689	2.58084	2.05493	2.46797
ENSBTAT00000004221	2.42153	3.27463	2.85934	3.32791	2.92838	3.50104	2.85183	3.25244
ENSBTAT00000004222	0	0.504773	0.431843	0	0	0	0.312205	0
ENSBTAT00000004224	0.213835	0.369114	0.28782	0.136532	0.141636	0.0675317	0.290256	0.115233
ENSBTAT00000004225	0.94605	1.1967	0.828874	1.8957	1.76313	2.11678	0.990542	1.9252
ENSBTAT00000004227	3.71243	3.42707	3.78546	4.35377	4.87557	4.69213	3.64165	4.64049
ENSBTAT00000004229	4.74406	4.71093	5.12291	4.94927	4.89219	4.94743	4.8593	4.92963
ENSBTAT00000004230	2.47557	2.64943	2.19386	2.62223	2.86862	2.5516	2.43962	2.68082
ENSBTAT00000004233	4.96649	4.66014	5.05539	4.6409	4.51048	4.65406	4.894	4.60181
ENSBTAT00000004240	3.89436	3.5274	3.91465	4.2546	4.07035	3.87642	3.7788	4.06713
ENSBTAT00000004242	4.86777	4.514	4.57577	1.69387	1.42793	1.70558	4.65251	1.60913
ENSBTAT00000004243	4.04355	0.123842	0	0.9884	0.707845	1.89678	1.38913	1.19767
ENSBTAT00000004244	7.89215	7.86555	8.53581	0.351345	0.132945	0.442763	8.09784	0.309018
ENSBTAT00000004245	6.87029	6.02104	6.19083	6.33683	6.21375	6.45747	6.36072	6.33602
ENSBTAT00000004247	1.86548	1.3733	0.318051	0.218345	0.432359	0.574063	1.18561	0.408255
ENSBTAT00000004256	0.829985	0.0514517	0.271717	0.247688	0.0230225	0.648366	0.384385	0.306359
ENSBTAT00000004257	0	0.217483	0.26631	0	0	0	0.161264	0
ENSBTAT00000004258	3.44429	3.73928	3.56705	3.41233	3.77006	3.62854	3.58354	3.60364
ENSBTAT00000004259	3.84704	3.81002	4.04649	3.86528	3.73369	3.74315	3.90119	3.7807
ENSBTAT00000004260	0.645475	0.808337	0.474078	0.742008	0.682295	0.562942	0.64263	0.662415
ENSBTAT00000004262	2.32981	1.81247	2.20995	3.40168	3.38103	2.82332	2.11741	3.20201
ENSBTAT00000004265	3.78597	3.2157	3.02741	2.07948	2.1914	3.0263	3.34303	2.43239
ENSBTAT00000004267	3.57881	3.04632	3.50973	2.62097	2.57538	2.52758	3.37829	2.57464
ENSBTAT00000004268	4.17266	4.32526	4.62307	4.49781	4.54215	4.21113	4.37366	4.41703
ENSBTAT00000004269	0.240648	0.337498	0.502972	1.1278	1.2456	0.769201	0.360372	1.04754
ENSBTAT00000004270	0.264324	0.433015	0.0523484	0.0704204	0.0367998	0.132184	0.249896	0.0798013
ENSBTAT00000004272	6.29804	6.42129	6.60328	6.89843	7.23934	6.96663	6.44087	7.0348
ENSBTAT00000004276	5.03485	4.66264	4.6036	3.78385	3.72295	3.88356	4.76703	3.79679
ENSBTAT00000004277	0.607402	2.64315	1.35155	1.17989	2.41811	1.5253	1.53404	1.70776
ENSBTAT00000004279	0.454377	1.90832	1.06417	2.18346	1.00226	2.91991	1.14229	2.03521
ENSBTAT00000004280	5.65131	4.88864	5.12171	4.34354	4.6238	4.91626	5.22055	4.62787
ENSBTAT00000004281	0	0	0	0.0215025	0.168366	0.0805879	0	0.0901522
ENSBTAT00000004287	3.05154	3.65214	3.18807	4.00451	4.53186	4.04825	3.29725	4.19488
ENSBTAT00000004288	0.27844	0.33185	0.258234	0.121936	0	0.634774	0.289508	0.252236
ENSBTAT00000004289	1.20063	1.07925	0.691146	1.28914	0.793248	1.03984	0.990343	1.04074
ENSBTAT00000004291	4.33959	3.87896	4.24588	4.25236	3.66519	3.80704	4.15481	3.90819
ENSBTAT00000004296	3.57549	3.75186	3.51422	4.12085	4.13957	4.30406	3.61386	4.18816
ENSBTAT00000004298	0.963857	1.69166	0.643515	1.92087	2.58061	2.55774	1.09968	2.35307
ENSBTAT00000004302	0.630651	0.589621	1.01017	0.511084	0.123188	0.500334	0.743481	0.378202
ENSBTAT00000004304	3.65724	3.69666	3.70762	2.13848	2.55517	1.97752	3.68718	2.22372
ENSBTAT00000004312	2.03519	2.01344	1.90922	1.746	1.60712	2.00669	1.98595	1.7866
ENSBTAT00000004316	1.89063	1.63783	1.58367	1.92722	1.73738	1.61391	1.70405	1.7595
ENSBTAT00000004317	0.890103	1.63109	1.24763	2.27003	1.23928	2.96344	1.25628	2.15759
ENSBTAT00000004318	1.54923	2.43164	2.57418	1.65284	2.03912	1.1713	2.18502	1.62109
ENSBTAT00000004324	3.85846	3.59583	3.78378	3.0663	3.25035	3.2275	3.74602	3.18138
ENSBTAT00000004325	2.56202	2.25476	1.95794	1.9869	1.9302	1.99224	2.25824	1.96978
ENSBTAT00000004327	0.159101	0	0.516755	0.844787	0.462718	0.577444	0.225285	0.628316
ENSBTAT00000004328	1.80567	2.10213	1.6489	3.36589	2.64841	2.83673	1.85223	2.95034
ENSBTAT00000004331	1.36697e-06	4.81801e-07	2.68563e-06	4.68128e-07	1.07483e-07	5.02054e-06	1.51147e-06	1.86538e-06
ENSBTAT00000004332	0.342873	0.197332	0.245152	0.058917	0.119647	0.264003	0.261786	0.147522
ENSBTAT00000004333	3.96113	3.93709	3.96571	4.01693	4.1881	3.68906	3.95464	3.9647
ENSBTAT00000004334	3.33731	3.41016	3.76196	3.69172	2.94926	3.40144	3.50314	3.34747
ENSBTAT00000004335	3.24625	3.55089	2.83001	3.22527	3.86658	3.39994	3.20905	3.49726
ENSBTAT00000004337	1.09165	2.38461	1.35628	3.85388	1.72924	3.42051	1.61085	3.00121
ENSBTAT00000004338	5.28017	5.80761	5.05534	4.38087	4.90721	5.0021	5.38104	4.7634
ENSBTAT00000004339	0	0	0.856264	0.494344	0.361142	0.338484	0.285421	0.39799
ENSBTAT00000004348	0	0.129067	0	0	0.0700531	0	0.0430225	0.023351
ENSBTAT00000004350	4.40254	0	5.55265	5.47352	0	3.05715	3.3184	2.84356
ENSBTAT00000004354	0.321286	1.76885	0.518613	1.22959	1.95609	1.7972	0.869583	1.66096
ENSBTAT00000004358	2.61169	3.5413	3.35631	6.88856	7.84361	7.57747	3.16977	7.43655
ENSBTAT00000004364	5.91438	6.68838	5.5946	6.12788	6.1477	6.17804	6.06579	6.15121
ENSBTAT00000004365	3.27944	3.13858	3.37363	2.75135	2.7694	2.35387	3.26388	2.62487
ENSBTAT00000004368	0	0	0	3.51593	2.38747	2.87053	0	2.92464
ENSBTAT00000004370	0.210399	0	0.469916	0.176524	0.454616	0.644229	0.226772	0.425123
ENSBTAT00000004371	1.37257	0.929027	1.85018	1.87631	2.40776	1.71426	1.38393	1.99944
ENSBTAT00000004373	3.58104	2.93312	3.25497	3.82103	3.83261	3.7545	3.25638	3.80271
ENSBTAT00000004376	1.92892	1.23025	1.88415	1.85381	1.5652	1.59283	1.6811	1.67061
ENSBTAT00000004377	2.25555	3.36532	1.86723	3.37735	4.02761	3.35756	2.49603	3.58751
ENSBTAT00000004378	2.71845	2.88363	3.21881	2.58165	2.18544	1.84458	2.9403	2.20389
ENSBTAT00000004381	2.87194	3.56009	3.00958	3.88029	4.15918	3.99746	3.1472	4.01231
ENSBTAT00000004384	3.19166	3.48149	3.41337	2.64469	2.82957	2.84584	3.36218	2.77337
ENSBTAT00000004385	0.917258	1.65842	0.270985	1.47868	1.01588	1.99735	0.948888	1.4973
ENSBTAT00000004386	1.49351	1.37659	1.21747	2.1757	2.2089	2.08412	1.36253	2.15624
ENSBTAT00000004389	4.5878	5.09557	4.61653	4.18342	4.53411	4.65685	4.76663	4.45812
ENSBTAT00000004393	3.35876	3.57664	3.11787	3.73675	3.87131	4.04994	3.35109	3.886
ENSBTAT00000004398	4.85123	4.93032	4.95216	4.33207	4.75109	4.47006	4.91123	4.51774
ENSBTAT00000004400	1.69137	2.35261	1.53159	2.47051	2.8417	2.05689	1.85852	2.45636
ENSBTAT00000004401	4.80986	4.67018	4.84149	3.80455	3.62094	3.56571	4.77384	3.66373
ENSBTAT00000004402	4.93317	4.26635	4.66684	4.97534	4.5972	4.93085	4.62212	4.83446
ENSBTAT00000004404	4.4173	4.1863	4.31604	3.7684	3.96487	3.77824	4.30655	3.83717
ENSBTAT00000004405	1.22221	0.944929	1.67947	0.878801	0.951126	0.827969	1.2822	0.885965
ENSBTAT00000004406	0.0876801	0.185033	0.428652	0.698803	0.56991	0.744111	0.233788	0.670942
ENSBTAT00000004408	5.10738	5.95291	5.31311	5.23767	5.63178	5.43216	5.4578	5.43387
ENSBTAT00000004410	5.00624	5.32147	4.84417	6.20497	5.39572	6.06749	5.05729	5.8894
ENSBTAT00000004411	0.812956	2.64038	0.956877	2.41859	1.00112	1.70423	1.47007	1.70798
ENSBTAT00000004413	0.474999	1.24232	1.19729	1.66918	2.66354	1.73919	0.971534	2.02397
ENSBTAT00000004418	5.79552	5.78663	5.67052	5.49436	5.2457	5.34569	5.75089	5.36192
ENSBTAT00000004419	0.173346	0.358085	0	0.109984	0.11494	0	0.177144	0.0749748
ENSBTAT00000004426	0.483887	0	0.0856097	0.220474	0.228039	0.261633	0.189832	0.236715
ENSBTAT00000004431	4.79864	4.14102	4.37357	4.44594	4.69572	4.59145	4.43774	4.5777
ENSBTAT00000004433	2.86105	2.86242	2.68365	3.78069	3.46977	4.02968	2.80237	3.76005
ENSBTAT00000004437	3.44935	3.35369	3.47289	3.32348	3.59253	3.32117	3.42531	3.41239
ENSBTAT00000004440	3.39436	3.18218	3.03341	4.01903	4.18689	4.12601	3.20332	4.11064
ENSBTAT00000004441	4.48751	4.89327	4.85668	5.09219	5.26265	5.17083	4.74582	5.17523
ENSBTAT00000004442	1.76186	1.31214	1.18822	1.82443	1.54999	1.90704	1.42074	1.76049
ENSBTAT00000004443	3.20851	3.32707	2.95118	3.312	3.77338	3.51234	3.16225	3.53258
ENSBTAT00000004444	5.29275	3.37905	5.00167	5.76902	4.65545	7.50317	4.55782	5.97588
ENSBTAT00000004459	1.37407	1.37141	1.48035	0.730974	0.105598	0.276908	1.40861	0.37116
ENSBTAT00000004463	2.31541	2.43296	2.06098	2.10395	1.15834	1.96	2.26979	1.74076
ENSBTAT00000004465	3.59558	3.783	2.9578	2.59656	2.4521	2.34942	3.44546	2.46603
ENSBTAT00000004466	2.71501	2.59544	2.51644	2.761	2.45463	3.16316	2.60897	2.79293
ENSBTAT00000004472	3.2794	3.4293	3.34277	3.70633	3.6805	3.90753	3.35049	3.76479
ENSBTAT00000004474	1.98876	1.88883	1.78667	1.41937	1.85391	1.5947	1.88809	1.62266
ENSBTAT00000004475	1.48573	1.20889	0.452401	0.697505	0.280874	0.525301	1.049	0.501227
ENSBTAT00000004477	4.59909	4.27637	4.58906	5.63752	5.13375	5.10006	4.48817	5.29044
ENSBTAT00000004480	3.07049	2.67309	2.34413	3.68604	3.77121	4.39467	2.6959	3.95064
ENSBTAT00000004482	2.82696	2.36718	2.7794	3.75092	3.22416	3.98354	2.65785	3.65287
ENSBTAT00000004485	2.24754	4.23756	3.98557	6.84946	7.3177	6.88302	3.49023	7.01673
ENSBTAT00000004486	4.08517	3.48459	3.75647	3.34032	3.5927	3.45789	3.77541	3.46363
ENSBTAT00000004487	6.35813e-07	0.571605	0	1.85581e-05	1.93841e-05	1.64166e-05	0.190535	1.81196e-05
ENSBTAT00000004493	1.43143	1.51353	1.33921	1.98413	1.18095	1.34713	1.42805	1.50407
ENSBTAT00000004495	1.53523	0.98494	0.417228	1.21227	0.901015	1.14978	0.979131	1.08769
ENSBTAT00000004499	4.39105	4.81922	4.74931	4.78457	5.74152	5.10678	4.6532	5.21096
ENSBTAT00000004501	7.12831	7.00375	7.64583	2.33302	3.32697	1.02647	7.2593	2.22882
ENSBTAT00000004502	1.38524	1.33666	1.79816	1.87211	1.93727	1.66727	1.50669	1.82555
ENSBTAT00000004503	4.97209	4.25292	4.35583	4.62952	4.44042	4.57528	4.52695	4.54841
ENSBTAT00000004507	2.57709	2.03996	2.25142	2.5344	2.1506	2.19213	2.28949	2.29237
ENSBTAT00000004508	2.08501	1.96218	2.50714	2.32323	3.04188	2.03617	2.18478	2.46709
ENSBTAT00000004511	2.59087	2.20667	2.08688	2.22679	2.09581	1.85544	2.2948	2.05935
ENSBTAT00000004515	1.41653	0.989704	1.44737	1.02712	1.07567	0.522469	1.28453	0.875086
ENSBTAT00000004518	0	0.0111908	0	0.0287657	0.029573	0	0.00373026	0.0194463
ENSBTAT00000004519	8.4617	8.04334	8.48166	4.48354	4.5523	4.51915	8.3289	4.51833
ENSBTAT00000004524	4.75635	5.46705	5.69811	3.53077	4.5411	3.99405	5.30717	4.02197
ENSBTAT00000004526	5.9673	5.80267	6.29193	5.84405	5.61395	5.89452	6.02063	5.78417
ENSBTAT00000004527	2.05658	1.7284	2.98609	2.33545	2.11214	1.82955	2.25702	2.09238
ENSBTAT00000004528	4.76781	5.15801	4.8401	3.97799	4.84196	4.80635	4.92197	4.5421
ENSBTAT00000004535	0.685989	2.15123	1.08509	1.75027	1.56777	1.98762	1.30744	1.76855
ENSBTAT00000004536	2.46443	2.99723	2.85608	2.51685	2.69466	2.80472	2.77258	2.67208
ENSBTAT00000004537	0.419725	0.279982	1.07934e-06	0.640009	0.500608	0.653782	0.233236	0.598133
ENSBTAT00000004538	0	0	0	0.338706	0.150679	0.595979	0	0.361788
ENSBTAT00000004542	0.000365272	0.000264012	1.14	1.76048	1.02295	0.66509	0.38021	1.14951
ENSBTAT00000004546	3.39735	4.23466	3.71261	3.93596	4.74234	4.61542	3.78154	4.43124
ENSBTAT00000004547	3.69213	2.98235	3.26357	3.11992	3.1454	2.95256	3.31268	3.07263
ENSBTAT00000004549	3.13991	3.04528	2.9905	3.43516	3.62587	3.38115	3.05856	3.48073
ENSBTAT00000004550	3.79054	3.98415	3.79305	3.9325	3.9433	4.08504	3.85592	3.98695
ENSBTAT00000004552	1.57166	1.48524	1.01374	0.963046	1.10575	0.851942	1.35688	0.973578
ENSBTAT00000004553	0.317693	0.0254894	0.211982	0.24358	0	0.140946	0.185055	0.128175
ENSBTAT00000004555	1.95367	1.73047	1.47081	2.13596	1.97695	2.07995	1.71832	2.06429
ENSBTAT00000004556	0.708894	1.8622	1.18199	0.0917461	1.06771	0.327374	1.25103	0.495611
ENSBTAT00000004557	0.0657377	2.23991	0.425292	1.32624	0.378234	0.354273	0.910314	0.686248
ENSBTAT00000004559	2.01658	2.17375	2.49139	4.61363	4.27864	5.03656	2.22724	4.64294
ENSBTAT00000004561	0	0.370901	0	0.672399	0.311719	0.445373	0.123634	0.476497
ENSBTAT00000004562	8.06954	9.17623	8.17963	9.57453	10.0759	10.067	8.47513	9.90581
ENSBTAT00000004563	4.42661	3.8728	4.48078	5.27391	4.8663	4.73831	4.26006	4.95951
ENSBTAT00000004564	0.479268	0.131801	0.569081	0.451382	0.465646	0.738451	0.393383	0.551826
ENSBTAT00000004567	4.92243	3.87458	4.17474	4.50936	4.27097	4.13028	4.32392	4.30354
ENSBTAT00000004568	2.98196	2.35433	3.59482	2.60015	2.59096	2.29951	2.97704	2.49687
ENSBTAT00000004569	1.35511	0.787352	0.755529	0.30152	1.03137	0.200607	0.965996	0.511167
ENSBTAT00000004571	0.672625	0.913606	1.30509	4.65268	4.91002	1.6107	0.963774	3.72447
ENSBTAT00000004574	6.61727	6.59805	6.96977	2.79039	2.93716	2.69227	6.72836	2.80661
ENSBTAT00000004579	0.41369	0.569283	0.793799	0.168433	0.329827	0.523499	0.592257	0.340586
ENSBTAT00000004581	1.54164	0	0.601291	0.097466	0.0512837	0.0476889	0.71431	0.0654795
ENSBTAT00000004583	0.574564	0.344709	0.824604	1.08295	1.14179	1.01785	0.581292	1.08087
ENSBTAT00000004584	2.68614	3.33718	3.10838	4.45433	4.68165	4.23322	3.0439	4.4564
ENSBTAT00000004585	0.0565276	0	0.0520216	0.0354169	0	0.099638	0.0361831	0.0450183
ENSBTAT00000004588	0	0.0928119	0	0.0404808	0	0	0.0309373	0.0134936
ENSBTAT00000004589	2.35045	2.3856	2.03942	2.56213	2.44255	2.81656	2.25849	2.60708
ENSBTAT00000004593	3.13191	3.1562	3.3529	2.91645	3.1147	2.83296	3.21367	2.9547
ENSBTAT00000004594	4.44447	4.13341	3.85835	1.76416	1.93567	2.66786	4.14541	2.12257
ENSBTAT00000004595	2.76947	3.61377	2.55904	3.62057	4.0458	3.72144	2.98076	3.79594
ENSBTAT00000004597	5.7757	5.8779	5.56659	5.03806	5.26505	5.56275	5.74006	5.28862
ENSBTAT00000004602	2.5698	2.23553	3.09052	2.83572	2.69439	2.74539	2.63195	2.7585
ENSBTAT00000004603	0	0.0452012	0.0570034	0	0.079115	0	0.0340682	0.0263717
ENSBTAT00000004604	5.87722	5.6629	6.19274	4.31861	4.44612	4.52624	5.91096	4.43032
ENSBTAT00000004608	0.258869	0.727454	0.753784	1.22937	0.749976	1.18014	0.580036	1.05316
ENSBTAT00000004611	3.08153	3.51612	2.84004	3.65483	3.72763	3.64602	3.14589	3.67616
ENSBTAT00000004615	7.10708	7.23946	7.36516	7.49158	7.50514	8.3513	7.23723	7.78267
ENSBTAT00000004617	3.29821	3.22945	2.95618	3.329	3.7847	3.49806	3.16128	3.53726
ENSBTAT00000004619	0.338063	0.22322	0.64139	0.0919526	0.329718	7.76775e-06	0.400891	0.14056
ENSBTAT00000004621	5.40737	6.06493	5.49041	6.05676	5.69185	5.58115	5.65423	5.77659
ENSBTAT00000004623	4.10545	4.2978	4.13741	3.86257	4.65443	4.09627	4.18022	4.20442
ENSBTAT00000004626	4.23328	4.03524	4.07325	3.00625	2.95153	2.86984	4.11392	2.94254
ENSBTAT00000004627	2.96023e-06	3.09377e-06	1.9393e-06	2.05435e-05	1.23326e-05	6.83557e-06	2.66443e-06	1.32372e-05
ENSBTAT00000004630	2.22136	2.65489	2.70299	2.83832	3.01111	2.90257	2.52641	2.91733
ENSBTAT00000004631	2.7472	3.61851	2.99006	2.36159	2.48389	2.54186	3.11859	2.46244
ENSBTAT00000004632	2.23607	2.33045	1.84992	2.61392	2.41582	2.44407	2.13881	2.49127
ENSBTAT00000004635	5.07427	0.195969	4.35245	2.78154	0.515164	1.50273	3.20756	1.59981
ENSBTAT00000004636	2.77358	2.8112	3.41842	3.07093	3.17125	2.98868	3.00107	3.07695
ENSBTAT00000004638	2.64853	3.14058	2.92185	3.45025	3.77625	3.902	2.90365	3.7095
ENSBTAT00000004639	3.67289	2.88526	2.86717	3.27769	3.2493	2.252	3.14177	2.92633
ENSBTAT00000004641	1.64708	0.686112	0.0806401	4.05812	7.06965	6.14515	0.804612	5.75764
ENSBTAT00000004643	1.14549	1.84076	1.42601	2.6626	2.83668	2.6061	1.47075	2.70179
ENSBTAT00000004644	2.97244	2.72978	3.55341	2.91189	3.25221	3.28681	3.08521	3.1503
ENSBTAT00000004645	3.46656	3.60446	3.53284	3.51775	3.21222	3.23017	3.53462	3.32005
ENSBTAT00000004647	1.38004	1.44192	0.27939	0.5121	2.34439	0.643471	1.03378	1.16665
ENSBTAT00000004648	0.424249	0	0.3939	0.158346	0	0.267428	0.272717	0.141925
ENSBTAT00000004650	1.22731	1.19917	1.40198	1.86053	1.91914	1.81608	1.27615	1.86525
ENSBTAT00000004651	0.719202	1.48295	0.899045	1.60656	1.79041	1.38757	1.03373	1.59485
ENSBTAT00000004653	2.50385	2.40023	2.64121	1.83228	1.21573	1.32846	2.51509	1.45883
ENSBTAT00000004655	3.38083	3.18642	3.38439	3.07131	2.93316	3.35331	3.31721	3.11926
ENSBTAT00000004656	5.50386	5.7539	5.48492	4.84657	5.21481	5.31396	5.58089	5.12511
ENSBTAT00000004657	3.55669	3.99999	3.71308	2.63157	2.67257	2.64529	3.75659	2.64981
ENSBTAT00000004658	7.15836	7.80084	7.52547	6.45908	6.94462	6.51481	7.49489	6.6395
ENSBTAT00000004659	0.403454	0.592847	0.428913	0.416137	0.899345	0.901345	0.475071	0.738943
ENSBTAT00000004664	8.47093e-06	7.02604e-06	5.37158e-06	3.95921e-06	3.10133e-06	3.56018e-06	6.95618e-06	3.54024e-06
ENSBTAT00000004666	3.32615	3.35667	3.01241	3.37493	3.27615	3.26928	3.23175	3.30679
ENSBTAT00000004667	3.7876	3.67443	3.76361	3.61335	3.48747	3.41316	3.74188	3.50466
ENSBTAT00000004668	6.37447	6.11569	6.26531	5.71978	5.8804	6.00739	6.25183	5.86919
ENSBTAT00000004669	2.4385	2.95436	2.63997	3.28763	3.1198	3.26567	2.67761	3.22437
ENSBTAT00000004672	0.0411868	0.0299401	0	0	0	0	0.0237089	0
ENSBTAT00000004675	0	0	0	0.116134	0.194618	0.0753831	0	0.128712
ENSBTAT00000004678	0.246016	0.404392	0.386758	0.454249	1.03616	0.507167	0.345722	0.665858
ENSBTAT00000004683	0.22964	0.358103	0.0560885	0.487886	0.735818	0.444002	0.21461	0.555902
ENSBTAT00000004686	3.96967	4.66799	4.37421	3.53258	4.21672	3.67092	4.33729	3.80674
ENSBTAT00000004687	1.90205	1.82681	2.37281	1.93549	1.71827	1.56731	2.03389	1.74036
ENSBTAT00000004690	0.343614	0.423344	0.549053	1.14591	0.775773	1.72413	0.43867	1.21527
ENSBTAT00000004696	4.55084	5.63747	4.60142	4.89344	4.93401	5.09726	4.92991	4.9749
ENSBTAT00000004699	3.5839	3.49738	3.28499	3.60139	3.48552	3.4566	3.45543	3.5145
ENSBTAT00000004701	3.77578	4.50772	4.26032	3.18115	3.11321	3.31827	4.18127	3.20421
ENSBTAT00000004704	0.265923	0.564481	0.401379	0.256605	0.175915	0.311172	0.410594	0.247897
ENSBTAT00000004711	2.92439	2.54832	2.78003	1.87882	1.65937	1.45607	2.75091	1.66475
ENSBTAT00000004713	0.822718	0.928642	0.676672	1.26113	0.936538	0.801357	0.809344	0.999676
ENSBTAT00000004717	3.51262	3.32436	3.03514	2.98881	2.91915	2.91704	3.29071	2.94167
ENSBTAT00000004721	3.28984	4.17633	3.12287	4.82685	4.68597	4.79707	3.52968	4.76996
[truncated: 16,536 more rows]
