# Supplementary material for: Comparative transcriptome analysis reveals that PCK1 is a potential gene affecting IMF deposition in buffalo
Source: BMC Genomics. 2020 Oct 12;21:710. doi: 10.1186/s12864-020-07120-w (PMC7552535; doi:10.1186/s12864-020-07120-w)
Supplement: Supplementary file 4 — Additional file 4: Table S3. Differentially expressed genes between buffalo and cattle in coexpressed mRNAs. [file 12864_2020_7120_MOESM4_ESM.xlsx]

## Sheet: sheet1
Transcript_id	Gene_id	Symbol	Locus	Muscle_cattle_1	Muscle_cattle_2	Muscle_cattle_3	Muscle_buffalo_1	Muscle_buffalo_2	Muscle_buffalo_3	G1	G2	G2_vs_G1_Log2FoldChange	Pvalue	FDR
ENSBTAT00000060569	ENSBTAG00000043561	COX1	MT:5686-7299	14.9817	13.5505	14.2961	1.43348	1.04074	1.53631	14.2761	1.33684	-12.9392	5e-05	0.000430532
ENSBTAT00000060566	ENSBTAG00000043560	COX3	MT:8128-9750	14.162	13.6719	14.1334	1.71465	1.15251	1.01051	13.9891	1.29255	-12.6965	0.0001	0.000791479
ENSBTAT00000060547	ENSBTAG00000043568	ND3	MT:9822-10168	12.7363	11.7814	11.9781	0	0	0	12.1652	0	-12.1652	5e-05	0.000430532
ENSBTAT00000060571	ENSBTAG00000043558	ND1	MT:3100-4056	11.3806	11.0889	11.3701	1.05146	5.90108	1.02854	11.2799	2.66036	-8.6195	5e-05	0.000430532
ENSBTAT00000060567	ENSBTAG00000043550	cytb	MT:14513-15653	11.5621	10.58	10.9835	2.0215	2.73809	2.6708	11.0418	2.47679	-8.56504	5e-05	0.000430532
ENSBTAT00000060548	ENSBTAG00000043571	ND2	MT:4265-5307	9.34674	8.59326	8.03277	0.523937	0.0980822	0.302707	8.65759	0.308242	-8.34935	0.0012	0.00629377
ENSBTAT00000009327	ENSBTAG00000018204	MYH1	19:30110727-30134757	9.70389	5.2048	9.48925	0	0	0	8.13265	0	-8.13265	5e-05	0.000430532
ENSBTAT00000044205	ENSBTAG00000031217	MYL6B	5:57489468-57492173	7.94779	12.6167	12.6333	6.84661	6.7636	5.24924	11.066	6.28648	-4.77948	5e-05	0.000430532
ENSBTAT00000048322	ENSBTAG00000034077	ASIP	13:64234644-64239783	6.12829	1.11258	6.75717	0	0	0	4.66601	0	-4.66601	5e-05	0.000430532
ENSBTAT00000031167	ENSBTAG00000002069	BOLA	23:28502523-28506312	9.18229	9.13794	8.37215	3.07223	4.17414	5.47346	8.89746	4.23995	-4.65751	5e-05	0.000430532
ENSBTAT00000024848	ENSBTAG00000018671	DCUN1D2	12:90680189-90695973	5.45354	6.19614	5.26793	1.78509	0.427155	0.76797	5.6392	0.993403	-4.6458	5e-05	0.000430532
ENSBTAT00000022763	ENSBTAG00000017121	ALB	6:90232761-90251126	8.11793	0.57697	6.87964	0.213451	1.01716	0.474411	5.19151	0.56834	-4.62317	5e-05	0.000430532
ENSBTAT00000011362	ENSBTAG00000008612	C1R	5:103737160-103747996	4.84994	6.11479	4.82438	1.67062	2.49686	9.16e-05	5.26304	1.38919	-3.87385	5e-05	0.000430532
ENSBTAT00000022375	ENSBTAG00000016819	FABP3	2:122723224-122783830	10.0563	9.92487	9.25484	6.67656	6.26134	5.0822	9.74534	6.0067	-3.73864	5e-05	0.000430532
ENSBTAT00000049554	ENSBTAG00000006745	FGG	17:2823020-2830960	5.95089	0.746675	5.26153	0.148511	0.284887	0.311898	3.98636	0.248432	-3.73793	0.00015	0.0011201
ENSBTAT00000016907	ENSBTAG00000012720	ANKRD2	26:18627372-18636269	8.17136	9.90247	6.48742	4.36438	6.01092	3.28357	8.18708	4.55296	-3.63413	5e-05	0.000430532
ENSBTAT00000028880	ENSBTAG00000021672	RGS1	16:13314191-13318292	4.56704	6.29478	4.27813	3.38129	0.454479	0.664618	5.04665	1.50013	-3.54652	5e-05	0.000430532
ENSBTAT00000009564	ENSBTAG00000007273	TF	1:136683310-136722309	6.72597	0.359115	5.04617	0.24929	0.853874	0.532606	4.04375	0.545257	-3.4985	5e-05	0.000430532
ENSBTAT00000029830	ENSBTAG00000022120	FGB	17:2875549-2884552	5.39832	0.907344	4.84073	0.170105	0.44521	0.262975	3.71546	0.292763	-3.4227	5e-05	0.000430532
ENSBTAT00000000284	ENSBTAG00000000233	OR51E1	15:51007542-51008496	4.46165	4.02419	4.19476	0.371068	0.703476	1.45305	4.22687	0.842531	-3.38434	5e-05	0.000430532
ENSBTAT00000025438	ENSBTAG00000019107	GAS7	19:29670743-29876650	2.50262	4.45902	3.13645	0	0	0	3.36603	0	-3.36603	5e-05	0.000430532
ENSBTAT00000061530	ENSBTAG00000038584	OLFM1	11:106675879-106712955	4.03831	2.06309	4.74797	0.0759671	0.382787	0.310443	3.61646	0.256399	-3.36006	0.00035	0.00228524
ENSBTAT00000001859	ENSBTAG00000001417	ACSM1	25:18349701-18413889	3.14011	2.96596	4.16148	0.0546047	0.128142	0.18523	3.42252	0.122659	-3.29986	0.00375	0.0157035
ENSBTAT00000013933	ENSBTAG00000022514	CD5L	3:12546983-12563851	2.98526	4.07846	4.15207	0.368217	0.457881	0.550736	3.73859	0.458945	-3.27965	5e-05	0.000430532
ENSBTAT00000003595	ENSBTAG00000002770	TCN2	17:71711465-71727449	4.7066	4.80319	5.34059	1.68362	1.67217	1.65707	4.95013	1.67095	-3.27918	5e-05	0.000430532
ENSBTAT00000025311	ENSBTAG00000019015	IFITM3	29:51367008-51368065	7.02505	7.179	7.31252	4.22542	3.79231	3.71843	7.17219	3.91205	-3.26014	5e-05	0.000430532
ENSBTAT00000027308	ENSBTAG00000031778	HIST1H2BD	23:31554349-31555332	6.10064	6.36828	6.15001	2.87319	2.9909	3.33058	6.20631	3.06489	-3.14142	5e-05	0.000430532
ENSBTAT00000000079	ENSBTAG00000037526	FABP4	14:46833664-46838053	4.19558	6.44024	7.41169	2.31419	3.202	3.1677	6.01584	2.89463	-3.12121	5e-05	0.000430532
ENSBTAT00000001440	ENSBTAG00000001086	FHL2	11:9253233-9300671	4.08931	2.94494	5.87375	1.56458	0.743182	1.28019	4.30267	1.19599	-3.10668	5e-05	0.000430532
ENSBTAT00000026395	ENSBTAG00000019813	ADIPOQ	1:81005167-81018328	3.497	6.11376	6.31482	0.828858	3.07009	2.75954	5.30853	2.21949	-3.08903	5e-05	0.000430532
ENSBTAT00000028361	ENSBTAG00000021287	SLC16A7	5:53987908-54214799	4.54252	4.68934	3.18804	0.817726	1.26927	1.08312	4.13997	1.05671	-3.08327	5e-05	0.000430532
ENSBTAT00000020468	ENSBTAG00000015402	GREB1	11:86199419-86268193	3.21434	2.99101	4.08919	0.48962	0.298739	0.300258	3.43151	0.362873	-3.06864	5e-05	0.000430532
ENSBTAT00000016242	ENSBTAG00000012244	TUBA1B	5:30864528-30868119	7.17352	7.46924	7.40009	4.51565	4.1242	4.22268	7.34762	4.28751	-3.06011	5e-05	0.000430532
ENSBTAT00000020065	ENSBTAG00000015074	PTGDS	11:106247576-106250629	5.33602	6.60797	5.44295	2.48231	2.81644	3.00466	5.79564	2.7678	-3.02784	5e-05	0.000430532
ENSBTAT00000009415	ENSBTAG00000007153	C1QA	2:130792854-130795743	5.19028	6.98059	6.07217	3.41097	2.6619	3.1353	6.08101	3.06939	-3.01162	5e-05	0.000430532
ENSBTAT00000000566	ENSBTAG00000000442	RBP4	26:14940550-14946750	5.86864	5.70638	5.61409	3.12684	2.77209	2.3187	5.72971	2.73921	-2.9905	5e-05	0.000430532
ENSBTAT00000017205	ENSBTAG00000012991	PRUNE2	8:52957816-53196562	3.40532	5.63436	4.44366	1.3119	2.10935	1.09784	4.49445	1.50636	-2.98808	5e-05	0.000430532
ENSBTAT00000033473	ENSBTAG00000013718	GC	6:88695939-88739180	5.20539	0	3.66119	0	0	0	2.95553	0	-2.95553	5e-05	0.000430532
ENSBTAT00000045415	ENSBTAG00000004908	CHRNE	19:27118516-27123114	3.31354	4.70703	4.23806	1.20069	0.700862	1.50845	4.08621	1.13667	-2.94954	5e-05	0.000430532
ENSBTAT00000002492	ENSBTAG00000001915	APOH	19:63230260-63243064	5.15538	0.173583	4.11164	0	0.629845	0	3.14687	0.209948	-2.93692	0.0123	0.0400731
ENSBTAT00000000573	ENSBTAG00000000448	BDH1	1:72572940-72608810	3.84122	4.67064	2.99181	1.13784	0.776004	0.875291	3.83455	0.929713	-2.90484	5e-05	0.000430532
ENSBTAT00000007504	ENSBTAG00000005714	ACTC1	10:30361780-30367052	7.3474	8.44953	6.1406	4.18967	4.10009	4.97102	7.31251	4.42026	-2.89225	5e-05	0.000430532
ENSBTAT00000010674	ENSBTAG00000008114	CD99	X:140188319-140215657	6.05639	6.91221	6.61499	3.85046	3.71649	3.38672	6.52786	3.65122	-2.87664	5e-05	0.000430532
ENSBTAT00000021451	ENSBTAG00000019386	BOLA-NC1	23:28355360-28358332	3.89731	3.94853	5.20595	0.528665	1.7427	2.20737	4.3506	1.49291	-2.85769	5e-05	0.000430532
ENSBTAT00000065891	ENSBTAG00000019107	GAS7	19:29670743-29876650	2.13956	3.73296	2.64931	0	0	0	2.84061	0	-2.84061	0.00115	0.00608249
ENSBTAT00000007399	ENSBTAG00000005628	CD52	2:127396372-127397972	3.93767	6.38964	4.18357	1.8444	1.80946	2.36625	4.83696	2.0067	-2.83026	5e-05	0.000430532
ENSBTAT00000010479	ENSBTAG00000007969	CIDEC	22:16909072-16918353	2.29592	4.27659	4.52327	0.510327	1.13279	1.00383	3.69859	0.882313	-2.81628	5e-05	0.000430532
ENSBTAT00000018681	ENSBTAG00000014060	LSM6	17:12322225-12340189	5.45397	5.36107	5.0678	2.2799	2.53153	2.65293	5.29428	2.48812	-2.80616	5e-05	0.000430532
ENSBTAT00000014592	ENSBTAG00000010995	CINP	21:68789513-68803852	5.90394	5.55342	6.60059	3.29997	3.01978	3.35802	6.01932	3.22592	-2.7934	5e-05	0.000430532
ENSBTAT00000020406	ENSBTAG00000015350	PLIN1	21:21502825-21516686	2.20996	4.20189	4.50733	0.450853	1.2352	0.918447	3.63973	0.868166	-2.77156	5e-05	0.000430532
ENSBTAT00000016717	ENSBTAG00000012594	MRPS6	1:669919-733729	5.5096	7.1739	6.62509	3.97831	3.63529	3.39939	6.4362	3.671	-2.7652	5e-05	0.000430532
ENSBTAT00000036664	ENSBTAG00000012991	PRUNE2	8:52957816-53196562	3.21619	4.70788	3.98398	1.34273	1.50658	0.961523	3.96935	1.27028	-2.69907	5e-05	0.000430532
ENSBTAT00000005869	ENSBTAG00000004472	DYNLT1	9:96486513-96497234	5.45805	5.47329	5.70182	2.97972	2.61157	2.94758	5.54439	2.84629	-2.6981	5e-05	0.000430532
ENSBTAT00000009464	ENSBTAG00000007193	CCL16	19:14782700-14786690	4.50155	4.98792	4.67176	1.56003	2.11828	2.39892	4.72041	2.02575	-2.69466	5e-05	0.000430532
ENSBTAT00000000159	ENSBTAG00000000140	EPHX1	16:29585791-29624037	4.04906	4.26352	4.81716	2.13507	1.41846	1.59589	4.37658	1.71647	-2.66011	5e-05	0.000430532
ENSBTAT00000054652	ENSBTAG00000001729	DUSP10	16:25895750-25936864	5.61635	5.0857	6.15351	4.23461	2.77311	1.89276	5.61852	2.96683	-2.65169	5e-05	0.000430532
ENSBTAT00000002631	ENSBTAG00000002030	SPP2	3:114309327-114336917	3.61167	2.36212	3.32504	0.5828	0.765682	0	3.09961	0.449494	-2.65011	0.0043	0.0175275
ENSBTAT00000002970	ENSBTAG00000002299	SEL1L3	6:46791164-46881531	5.08303	5.58672	5.34246	3.2648	2.0488	2.79511	5.3374	2.7029	-2.6345	5e-05	0.000430532
ENSBTAT00000001536	ENSBTAG00000001154	DGAT2	15:55940756-55973229	5.71776	4.85559	5.94262	2.66847	3.28995	2.69436	5.50532	2.88426	-2.62106	5e-05	0.000430532
ENSBTAT00000025822	ENSBTAG00000019379	TUSC5	19:22167562-22186258	1.701	3.29081	4.39175	0.124538	0.830025	0.713894	3.12786	0.556152	-2.5717	5e-05	0.000430532
ENSBTAT00000017389	ENSBTAG00000004976	CDCA7L	4:30420508-30839424	3.7173	3.35916	4.32469	1.43931	1.01042	1.24615	3.80038	1.23196	-2.56842	0.00365	0.0153787
ENSBTAT00000000283	ENSBTAG00000000232	OR51D1	15:51023571-51024546	3.07743	1.67798	2.93828	0	0	0	2.56456	0	-2.56456	5e-05	0.000430532
ENSBTAT00000048867	ENSBTAG00000034501	CFI	6:16765033-16815352	3.72164	1.94236	2.54956	0.208537	0.169701	0.22971	2.73785	0.202649	-2.5352	0.0002	0.0014304
ENSBTAT00000002166	ENSBTAG00000001656	TMEM254	28:35425159-35433904	2.87732	3.23785	2.92035	0.367737	0.551966	0.527992	3.01184	0.482565	-2.52927	5e-05	0.000430532
ENSBTAT00000022979	ENSBTAG00000017280	C3	7:18989688-19025591	5.80722	3.33132	4.76741	3.39198	0.984412	1.94669	4.63532	2.10769	-2.52763	5e-05	0.000430532
ENSBTAT00000057307	ENSBTAG00000039784	PRR5	5:116021729-116048708	3.12446	2.89502	3.21809	0.604887	0.739033	0.404679	3.07919	0.582866	-2.49632	5e-05	0.000430532
ENSBTAT00000005660	ENSBTAG00000004322	FOS	10:86883738-86887169	8.30351	5.0061	8.05746	6.78077	3.63686	3.47193	7.12236	4.62985	-2.4925	5e-05	0.000430532
ENSBTAT00000014871	ENSBTAG00000011196	C1QB	2:130769171-130775911	4.81171	7.74376	6.16327	4.07612	2.96527	4.21765	6.23958	3.75301	-2.48657	5e-05	0.000430532
ENSBTAT00000039972	ENSBTAG00000010419	CYP2R1	15:38420925-38445583	2.8287	2.63341	3.22161	0.43536	0.383706	0.423468	2.89457	0.414178	-2.48039	5e-05	0.000430532
ENSBTAT00000006074	ENSBTAG00000004630	COMP	7:4354379-4361950	0.353686	6.92246	0.101561	0	0	0	2.45924	0	-2.45924	5e-05	0.000430532
ENSBTAT00000011485	ENSBTAG00000008717	SERPINE2	2:112870322-112900274	4.0694	4.46073	4.41188	1.44073	1.927	2.19841	4.314	1.85538	-2.45863	5e-05	0.000430532
ENSBTAT00000043123	ENSBTAG00000017524	CBLN4	13:84024136-84031205	3.73717	2.48642	3.29727	0.861113	0.427527	0.879247	3.17362	0.722629	-2.45099	5e-05	0.000430532
ENSBTAT00000005080	ENSBTAG00000003895	CYBA	18:13931106-13938075	3.81071	4.83614	4.49951	2.40305	1.44593	1.9726	4.38212	1.94053	-2.44159	5e-05	0.000430532
ENSBTAT00000020424	ENSBTAG00000015366	SFRP4	4:50009881-50020466	4.4138	5.09941	4.11545	2.77039	2.46223	1.21129	4.54289	2.14797	-2.39492	5e-05	0.000430532
ENSBTAT00000012969	ENSBTAG00000009839	GSTK1	4:107468163-107473271	4.70184	3.97691	3.69814	1.6597	1.84904	1.70851	4.12563	1.73908	-2.38655	5e-05	0.000430532
ENSBTAT00000014924	ENSBTAG00000011238	CD48	3:9022903-9053379	2.53453	4.05533	2.22397	0.584405	0.311229	0.774165	2.93795	0.556599	-2.38135	5e-05	0.000430532
ENSBTAT00000053783	ENSBTAG00000009302	RCAN2	23:19437557-19667184	4.9612	4.2482	4.13752	2.05604	2.36628	1.79637	4.44897	2.0729	-2.37608	5e-05	0.000430532
ENSBTAT00000000742	ENSBTAG00000000569	HES1	1:73973532-73976720	6.75853	3.85528	5.8172	2.93528	3.01944	3.44408	5.477	3.13293	-2.34407	5e-05	0.000430532
ENSBTAT00000054501	ENSBTAG00000037735	C5AR2	18:54777174-54781917	3.09063	3.83213	2.06352	0.998561	0.508627	0.453274	2.99543	0.653488	-2.34194	5e-05	0.000430532
ENSBTAT00000011257	ENSBTAG00000008541	MGST1	5:93926790-93950162	3.90336	4.18288	4.74913	1.96858	1.86917	1.97633	4.27846	1.93803	-2.34043	5e-05	0.000430532
ENSBTAT00000009885	ENSBTAG00000007510	PXMP2	17:45501311-45511335	4.88147	4.90988	4.19458	2.30003	2.14297	2.52319	4.66198	2.32207	-2.33991	5e-05	0.000430532
ENSBTAT00000049235	ENSBTAG00000034776	DDAH1	3:58808969-58965541	2.67148	2.93517	2.40883	0.605324	0.215226	0.257938	2.67183	0.359496	-2.31233	5e-05	0.000430532
ENSBTAT00000024444	ENSBTAG00000018369	MYL2	17:56953812-56961603	14.738	14.6855	14.8303	12.53	12.5993	12.222	14.7513	12.4504	-2.30085	5e-05	0.000430532
ENSBTAT00000006358	ENSBTAG00000004840	C1S	5:103768065-103779250	6.06044	6.71178	5.90382	4.16016	3.58116	4.10387	6.22535	3.9484	-2.27695	5e-05	0.000430532
ENSBTAT00000014865	ENSBTAG00000011193	C1QC	2:130783986-130788357	4.60404	6.49473	5.35532	3.60746	2.68862	3.32739	5.4847	3.20783	-2.27687	5e-05	0.000430532
ENSBTAT00000013354	ENSBTAG00000010123	APOE	18:53040104-53042792	5.23099	5.54051	5.28794	2.89085	3.31352	3.0378	5.35315	3.08072	-2.27242	5e-05	0.000430532
ENSBTAT00000000069	ENSBTAG00000000061	PCDH7	6:51536862-52007783	3.585	3.75034	3.94891	1.3796	1.41555	1.68248	3.76142	1.49254	-2.26887	5e-05	0.000430532
ENSBTAT00000005445	ENSBTAG00000004159	SIX2	11:27260474-27263699	2.76961	3.42607	4.82713	1.47721	1.50721	1.23806	3.67427	1.40749	-2.26678	5e-05	0.000430532
ENSBTAT00000024387	ENSBTAG00000038488	TMSB4Y	X:140973701-140975767	9.91378	9.79793	9.69018	7.60874	7.48465	7.51931	9.80063	7.53756	-2.26307	5e-05	0.000430532
ENSBTAT00000026470	ENSBTAG00000019867	COMMD1	11:60427662-60598437	6.21246	6.5063	6.30926	3.91451	4.11058	4.23815	6.34267	4.08775	-2.25493	5e-05	0.000430532
ENSBTAT00000060554	ENSBTAG00000043553	GPX3	7:64286947-64295116	5.50289	6.59087	6.17758	3.04445	4.1512	4.32746	6.09045	3.84104	-2.24941	5e-05	0.000430532
ENSBTAT00000020881	ENSBTAG00000015730	HLA-DMA	23:7204349-7207052	5.07117	5.36353	4.8285	3.366	2.02231	3.13398	5.08773	2.84076	-2.24697	5e-05	0.000430532
ENSBTAT00000026127	ENSBTAG00000019612	RNASE4	10:26423873-26445634	5.82481	6.5148	6.04873	3.90515	4.05056	3.7168	6.12945	3.89084	-2.23861	5e-05	0.000430532
ENSBTAT00000007133	ENSBTAG00000005419	AOC1	4:114249781-114262317	2.161	3.70381	2.06627	0.298383	0.363801	0.561598	2.64369	0.407927	-2.23577	5e-05	0.000430532
ENSBTAT00000005083	ENSBTAG00000003894	NDRG4	18:26369829-26383749	2.37254	3.64834	3.25892	0.668683	0.849841	1.0651	3.09326	0.861207	-2.23206	5e-05	0.000430532
ENSBTAT00000019149	ENSBTAG00000014401	SORBS3	8:70354892-70384759	4.11532	3.90935	4.66345	2.561	1.72588	1.73815	4.22938	2.00835	-2.22103	5e-05	0.000430532
ENSBTAT00000020612	ENSBTAG00000015511	FADS3	29:41087530-41102449	4.04318	4.06114	3.86552	2.21229	1.8488	1.28638	3.98995	1.78249	-2.20746	5e-05	0.000430532
ENSBTAT00000028045	ENSBTAG00000021059	TNMD	X:50951670-50973156	0.650021	6.3271	0.506383	0.256729	0.392832	0.230324	2.4945	0.293295	-2.20121	0.00245	0.0111977
ENSBTAT00000021018	ENSBTAG00000015821	AMPD3	15:42759304-42796464	3.84451	4.73586	4.2187	2.31111	2.18586	1.73031	4.26636	2.07576	-2.1906	5e-05	0.000430532
ENSBTAT00000001698	ENSBTAG00000001288	MAOB	X:105235854-105359152	2.32624	2.92018	3.21573	0.543031	0.771794	0.577916	2.82072	0.630913	-2.18981	5e-05	0.000430532
ENSBTAT00000031470	ENSBTAG00000005718	PLIN2	8:25129167-25142901	5.43965	6.62858	5.19888	3.79388	3.68739	3.25565	5.7557	3.57897	-2.17673	5e-05	0.000430532
ENSBTAT00000015322	ENSBTAG00000011534	RAMP1	3:117913715-117955245	4.22018	3.52315	5.62746	2.94852	1.64366	2.26872	4.45693	2.28697	-2.16996	5e-05	0.000430532
ENSBTAT00000053426	ENSBTAG00000003994	IgFBp3	4:76705104-76712709	4.14833	4.45289	4.81236	2.42566	2.40088	2.07738	4.47119	2.30131	-2.16989	5e-05	0.000430532
ENSBTAT00000029208	ENSBTAG00000014614	ACTA2	26:10662361-10748014	7.92628	8.01716	7.61814	6.18201	5.29567	5.59292	7.85386	5.6902	-2.16366	5e-05	0.000430532
ENSBTAT00000010916	ENSBTAG00000008296	EEF1AKMT1	12:36055181-36075245	5.1321	4.9855	5.17627	3.05517	2.84089	2.9162	5.09796	2.93742	-2.16054	5e-05	0.000430532
ENSBTAT00000048360	ENSBTAG00000034113	GALNT10	7:67469563-67692108	4.1968	5.14353	4.31	2.21891	2.5813	2.39752	4.55011	2.39924	-2.15087	5e-05	0.000430532
ENSBTAT00000017090	ENSBTAG00000012858	NT5C2	26:23983205-24080557	4.6349	5.7439	4.44026	2.91999	2.8678	2.60224	4.93969	2.79668	-2.14301	5e-05	0.000430532
ENSBTAT00000000669	ENSBTAG00000000516	OTOR	13:10760672-10763286	0.96289	5.20937	2.18731	1.163	0.484702	0.287845	2.78652	0.645183	-2.14134	0.00205	0.0096862
ENSBTAT00000015248	ENSBTAG00000011473	MYL9	13:66306259-66314230	6.02439	6.26595	6.47661	4.16159	4.03765	4.14812	6.25565	4.11579	-2.13986	5e-05	0.000430532
ENSBTAT00000016708	ENSBTAG00000012586	HSPD1	2:86438978-86449372	3.51458	4.82085	3.91946	2.12624	2.07244	1.65093	4.08496	1.94987	-2.1351	0.0058	0.0222318
ENSBTAT00000034744	ENSBTAG00000015406	ZNF750	19:50388666-50536976	4.36903	3.2544	4.05108	1.66482	1.9211	1.69792	3.89151	1.76128	-2.13023	0.0001	0.000791479
ENSBTAT00000044972	ENSBTAG00000031717	HIST1H3G	23:31644097-31644508	3.87236	3.70905	3.17181	1.44843	1.26024	1.66006	3.5844	1.45624	-2.12816	0.00165	0.00812138
ENSBTAT00000006290	ENSBTAG00000004790	UBE2T	16:71019534-71024141	3.97896	3.51128	4.29642	2.82394	1.33138	1.26175	3.92888	1.80569	-2.1232	5e-05	0.000430532
ENSBTAT00000048774	ENSBTAG00000034435	NKD2	20:71427334-71446013	3.14765	2.66087	3.61368	1.18268	1.27988	0.610331	3.14073	1.0243	-2.11644	0.0001	0.000791479
ENSBTAT00000016365	ENSBTAG00000012335	UBA7	22:50991901-51000966	3.82021	2.77795	3.44979	1.09819	1.27085	1.33289	3.34932	1.23398	-2.11534	5e-05	0.000430532
ENSBTAT00000023784	ENSBTAG00000017896	ST8SIA2	21:14879466-14949980	3.28206	2.72734	2.93527	0.987123	0.41005	1.20732	2.98156	0.868164	-2.11339	5e-05	0.000430532
ENSBTAT00000022295	ENSBTAG00000016765	C7orf61	25:36624992-36628181	2.91557	2.17124	2.92184	0.668375	0.345379	0.676635	2.66955	0.563463	-2.10609	0.0002	0.0014304
ENSBTAT00000028615	ENSBTAG00000021467	IGFBP6	5:27044008-27047853	6.25046	7.35541	6.42445	4.62343	4.77162	4.3216	6.67677	4.57222	-2.10456	5e-05	0.000430532
ENSBTAT00000015381	ENSBTAG00000011578	CD44	15:66454330-66541790	4.61894	6.28769	4.695	3.52228	2.40188	3.38676	5.20054	3.10364	-2.0969	5e-05	0.000430532
ENSBTAT00000004810	ENSBTAG00000003692	UCP2	15:54196169-54202633	3.85278	5.14144	4.8899	2.86463	2.29896	2.43427	4.62804	2.53262	-2.09542	5e-05	0.000430532
ENSBTAT00000005713	ENSBTAG00000004362	SERPINC1	16:56723664-56734280	4.51158	0.400854	2.72476	0.350688	0.483017	0.525957	2.54573	0.453221	-2.09251	5e-05	0.000430532
ENSBTAT00000025024	ENSBTAG00000018800	RPS4X	X:83532033-83536488	8.39799	9.39876	8.90348	6.89775	6.75187	6.77651	8.90008	6.80871	-2.09137	5e-05	0.000430532
ENSBTAT00000005770	ENSBTAG00000004398	IMMP2L	4:57127736-58083528	5.54016	4.66259	5.51818	3.44563	3.19283	2.82182	5.24031	3.15343	-2.08688	0.00035	0.00228524
ENSBTAT00000036603	ENSBTAG00000012866	THBS4	10:10945424-10999244	6.26701	9.60281	7.07368	5.66683	5.69092	5.3278	7.64783	5.56185	-2.08598	5e-05	0.000430532
ENSBTAT00000016040	ENSBTAG00000012088	FBLN1	5:116616199-116695692	5.4871	7.10612	6.10702	4.61055	4.01666	3.82989	6.23341	4.15236	-2.08105	5e-05	0.000430532
ENSBTAT00000013146	ENSBTAG00000037811	CCL2	19:16232967-16234839	4.21361	2.68049	2.96039	1.4159	1.0226	1.17326	3.28483	1.20392	-2.08091	0.0001	0.000791479
ENSBTAT00000025884	ENSBTAG00000019432	ICAM2	19:48857449-48867609	3.41266	1.41657	4.323	1.51858	0.675856	0.732039	3.05074	0.97549	-2.07525	5e-05	0.000430532
ENSBTAT00000063548	ENSBTAG00000046763	FAM107A	22:43336992-43357321	4.93409	5.22143	5.77242	3.40228	3.5973	2.72295	5.30931	3.24085	-2.06847	5e-05	0.000430532
ENSBTAT00000012242	ENSBTAG00000009293	EVL	21:66675973-66738876	4.78632	5.13302	4.84338	2.75351	2.8229	3.01379	4.92091	2.8634	-2.0575	5e-05	0.000430532
ENSBTAT00000019232	ENSBTAG00000014465	SERPINE1	25:36198559-36206859	3.70919	4.23284	2.58284	2.28269	1.12757	0.948174	3.50829	1.45281	-2.05548	5e-05	0.000430532
ENSBTAT00000049176	ENSBTAG00000026586	PPP1R14C	9:88232043-88500749	4.31688	4.5686	4.28988	2.47172	2.6096	1.96649	4.39179	2.34927	-2.04252	5e-05	0.000430532
ENSBTAT00000022654	ENSBTAG00000017040	LY6E	14:2624757-2628462	3.30844	3.25891	3.51343	1.17731	1.05157	1.72572	3.36026	1.3182	-2.04206	5e-05	0.000430532
ENSBTAT00000021199	ENSBTAG00000015942	DNAJA4	21:31177693-31192961	6.1227	7.45195	6.37979	4.81693	4.65856	4.35926	6.65148	4.61158	-2.0399	5e-05	0.000430532
ENSBTAT00000000643	ENSBTAG00000000505	KYAT3	3:55093504-55153828	4.77348	3.53338	4.26662	2.02239	2.05495	2.40769	4.19116	2.16168	-2.02948	5e-05	0.000430532
ENSBTAT00000063025	ENSBTAG00000047231	TNNI1	16:49293851-49303508	12.0124	11.8918	12.3356	10.2026	9.96834	9.99019	12.0799	10.0537	-2.0262	5e-05	0.000430532
ENSBTAT00000002262	ENSBTAG00000001727	FAM213B	16:51553540-51556655	3.792	4.39266	4.05227	2.35043	2.3143	1.49698	4.07898	2.0539	-2.02507	5e-05	0.000430532
ENSBTAT00000020086	ENSBTAG00000015094	VNN1	9:71833314-71851906	3.90315	2.61786	4.05746	1.79986	1.16047	1.57705	3.52616	1.51246	-2.0137	5e-05	0.000430532
ENSBTAT00000018242	ENSBTAG00000013726	RNPEP	16:70815222-70823936	2.79682	3.13298	3.15656	0.815895	1.12446	1.14762	3.02879	1.02932	-1.99946	5e-05	0.000430532
ENSBTAT00000002520	ENSBTAG00000001936	PCK1	13:59144593-59150719	3.26017	0.857844	2.86899	0.0441379	0.292067	0.659177	2.329	0.331794	-1.99721	5e-05	0.000430532
ENSBTAT00000000782	ENSBTAG00000000588	CHODL	1:18208865-18233154	2.79906	4.0376	2.82887	1.32485	0.905965	1.4511	3.22184	1.2273	-1.99454	5e-05	0.000430532
ENSBTAT00000023186	ENSBTAG00000017442	CDO1	10:4598735-4606922	3.18131	2.79655	2.28147	0.304979	1.09436	0.877451	2.75311	0.758929	-1.99418	0.0002	0.0014304
ENSBTAT00000015499	ENSBTAG00000011677	HIST1H1C	23:31636946-31637588	6.5088	6.27127	5.98689	4.56316	3.84706	4.38184	6.25565	4.26402	-1.99163	5e-05	0.000430532
ENSBTAT00000027314	ENSBTAG00000020498	ACP1	GJ058425.1:33448-47856	3.12004	2.80428	2.69903	1.21919	0.747579	0.706038	2.87445	0.890936	-1.98351	0.00615	0.0232515
ENSBTAT00000035455	ENSBTAG00000015988	MYH11	25:14189694-14343745	4.53128	4.99676	4.80662	2.77705	2.61305	2.99985	4.77822	2.79665	-1.98157	5e-05	0.000430532
ENSBTAT00000020889	ENSBTAG00000015734	RMDN1	14:78559843-78593622	4.47035	4.75286	4.40242	2.24787	2.86628	2.57549	4.54188	2.56321	-1.97867	5e-05	0.000430532
ENSBTAT00000028115	ENSBTAG00000021105	IRAK4	5:36877862-36905927	2.79226	3.25801	3.02892	1.02332	1.20529	0.938622	3.0264	1.05574	-1.97066	5e-05	0.000430532
ENSBTAT00000003683	ENSBTAG00000002843	ACOT4	10:85375285-85380533	3.4582	2.48755	2.79236	0.919718	0.325017	1.58648	2.9127	0.943737	-1.96896	5e-05	0.000430532
ENSBTAT00000016445	ENSBTAG00000012387	PAM	7:104321897-104501791	4.57537	5.20331	4.60549	2.77006	2.54561	3.16955	4.79472	2.82841	-1.96632	5e-05	0.000430532
ENSBTAT00000026460	ENSBTAG00000034366	RGS2	16:13041920-13045220	5.32813	4.31088	5.09443	4.94673	1.70687	2.18699	4.91115	2.94686	-1.96428	5e-05	0.000430532
ENSBTAT00000004959	ENSBTAG00000003806	ECM1	3:20228527-20233933	4.5516	5.09258	3.93869	2.70233	2.51845	2.47283	4.52762	2.56454	-1.96309	5e-05	0.000430532
ENSBTAT00000021256	ENSBTAG00000015978	ANXA1	8:49624472-49642916	4.96945	6.4676	5.23869	4.28717	3.38381	3.12222	5.55858	3.59773	-1.96085	5e-05	0.000430532
ENSBTAT00000024298	ENSBTAG00000018253	CHRNA1	2:22120290-22139864	6.36832	6.10968	6.87665	4.70074	3.19346	5.57846	6.45155	4.49089	-1.96066	5e-05	0.000430532
ENSBTAT00000013582	ENSBTAG00000010289	GEMIN8	X:136682020-136699447	4.22232	4.82135	4.39843	2.41771	2.47179	2.67235	4.4807	2.52062	-1.96008	5e-05	0.000430532
ENSBTAT00000029271	ENSBTAG00000021955	NPC2	10:86170652-86179237	5.13851	6.20273	5.88805	3.77786	3.72723	3.86232	5.7431	3.78914	-1.95396	5e-05	0.000430532
ENSBTAT00000016021	ENSBTAG00000012078	TMEM176A	4:114208681-114212312	3.64005	3.6271	3.51969	1.86919	1.3477	1.71096	3.59562	1.64262	-1.953	0.0003	0.00200144
ENSBTAT00000021369	ENSBTAG00000016057	CSRP1	16:49332769-49353517	5.82056	6.3244	6.43759	4.46221	4.24047	4.02625	6.19418	4.24298	-1.95121	5e-05	0.000430532
ENSBTAT00000043890	ENSBTAG00000038321	LIPE	18:51216018-51227395	2.9511	3.64202	3.90923	1.18111	1.63557	1.83672	3.50078	1.55113	-1.94965	5e-05	0.000430532
ENSBTAT00000029086	ENSBTAG00000021818	ADGRE5	7:12451152-12469054	3.83548	4.75893	4.44243	2.50657	2.31002	2.41973	4.34561	2.41211	-1.9335	5e-05	0.000430532
ENSBTAT00000009469	ENSBTAG00000007196	TAGLN	15:28318410-28323666	7.89385	8.02912	7.8394	6.37161	6.04285	5.55673	7.92079	5.99039	-1.9304	5e-05	0.000430532
ENSBTAT00000000504	ENSBTAG00000000392	ASCC1	28:28337348-28457153	5.23072	3.93647	6.03516	3.03768	3.18873	3.18723	5.06745	3.13788	-1.92957	5e-05	0.000430532
ENSBTAT00000018869	ENSBTAG00000014191	QSOX1	16:62804446-62845817	4.59755	5.13747	4.46095	3.14739	2.69775	2.56257	4.73199	2.80257	-1.92942	5e-05	0.000430532
ENSBTAT00000008357	ENSBTAG00000006367	CTGF	9:70873220-70876455	6.81017	5.68007	5.97242	5.6875	3.89589	3.09951	6.15422	4.22763	-1.92659	5e-05	0.000430532
ENSBTAT00000023720	ENSBTAG00000017845	BAG1	8:76352437-76363634	6.50945	6.74979	6.99611	4.86457	4.69959	4.92292	6.75178	4.82903	-1.92275	5e-05	0.000430532
ENSBTAT00000014593	ENSBTAG00000010992	CTSH	21:25675907-25696632	4.11213	5.62727	4.82811	3.10954	2.84335	2.86514	4.85584	2.93935	-1.91649	5e-05	0.000430532
ENSBTAT00000063682	ENSBTAG00000047418	SLC25A6	GJ060129.1:1866-6353	6.60286	7.66656	7.3776	5.16587	5.21837	5.52491	7.21567	5.30305	-1.91262	5e-05	0.000430532
ENSBTAT00000022100	ENSBTAG00000016615	ABHD6	22:43569314-43617625	2.07609	1.84421	2.35919	0.108143	0.0443787	0.390674	2.09316	0.181065	-1.9121	0.0001	0.000791479
ENSBTAT00000006447	ENSBTAG00000004899	ABLIM1	26:35198880-35385824	4.45291	5.57347	5.9111	3.38197	3.47059	3.37202	5.31249	3.40819	-1.9043	5e-05	0.000430532
ENSBTAT00000002689	ENSBTAG00000002080	NOV	14:47005559-47013935	5.15331	5.68976	4.44507	3.39233	3.51503	2.66879	5.09605	3.19205	-1.904	5e-05	0.000430532
ENSBTAT00000019790	ENSBTAG00000014861	SLC20A2	27:36938386-37017424	5.91015	5.69313	5.931	4.39403	3.75253	3.71662	5.84476	3.95439	-1.89037	5e-05	0.000430532
ENSBTAT00000025820	ENSBTAG00000022449	SCD5	6:99233278-99410753	2.10554	3.11982	3.28516	0.831304	0.982328	1.05607	2.83684	0.956567	-1.88027	5e-05	0.000430532
ENSBTAT00000008174	ENSBTAG00000006225	RPA2	2:126030986-126055499	4.66881	4.70457	4.93707	3.10515	2.8895	2.67864	4.77015	2.8911	-1.87905	5e-05	0.000430532
ENSBTAT00000057593	ENSBTAG00000019517	ELN	25:33787888-33820672	3.4244	5.51477	4.84368	2.75953	2.95346	2.4368	4.59428	2.71659	-1.87769	5e-05	0.000430532
ENSBTAT00000002341	ENSBTAG00000001788	PDPN	16:55407770-55442826	2.64745	3.64116	3.68319	1.45778	1.10236	1.79963	3.32394	1.45326	-1.87068	5e-05	0.000430532
ENSBTAT00000047242	ENSBTAG00000005250	BGN	X:39639905-39653687	4.37773	6.47505	4.92974	3.71313	3.62581	2.83236	5.26084	3.39044	-1.87041	5e-05	0.000430532
ENSBTAT00000000843	ENSBTAG00000000641	SKAP1	19:38697517-39001101	1.48345	2.15652	4.11296	0.574816	0.783089	0.786478	2.58431	0.714794	-1.86952	5e-05	0.000430532
ENSBTAT00000028655	ENSBTAG00000021499	PSAP	28:28123709-28157099	6.99979	7.1334	6.83286	5.21981	4.7243	5.41545	6.98868	5.11985	-1.86883	0.0099	0.0336792
ENSBTAT00000033669	ENSBTAG00000012237	AEBP1	4:77881912-77891706	2.09826	5.18249	2.25639	1.24305	1.7831	0.907157	3.17905	1.3111	-1.86795	5e-05	0.000430532
ENSBTAT00000026909	ENSBTAG00000020205	PDE8B	10:8417821-8523989	3.60905	3.29066	3.13205	1.57748	1.67088	1.19125	3.34392	1.47987	-1.86405	5e-05	0.000430532
ENSBTAT00000001706	ENSBTAG00000001296	TMEM50A	2:128256213-128272007	5.06319	5.27554	5.0458	3.18646	3.29266	3.31355	5.12818	3.26422	-1.86395	5e-05	0.000430532
ENSBTAT00000019601	ENSBTAG00000014728	TAPBPL	5:104285968-104300410	3.60221	3.25598	3.55888	1.49731	1.67055	1.66277	3.47235	1.61021	-1.86215	5e-05	0.000430532
ENSBTAT00000035306	ENSBTAG00000025191	SKP1	7:47389356-47401412	8.07664	8.14122	8.49442	6.44895	6.43044	6.27764	8.23743	6.38567	-1.85175	5e-05	0.000430532
ENSBTAT00000042718	ENSBTAG00000014906	VCAN	7:85666057-85782896	3.56418	5.3204	4.03377	2.9284	2.16167	2.3027	4.30612	2.46426	-1.84186	5e-05	0.000430532
ENSBTAT00000025085	ENSBTAG00000018841	PTPN3	8:100604291-100681999	2.5846	3.78401	3.37206	1.94451	1.36125	0.920404	3.24689	1.40872	-1.83817	5e-05	0.000430532
ENSBTAT00000010762	ENSBTAG00000008182	FOSB	18:53501994-53508395	4.9768	1.72628	5.71607	4.58963	0.650312	1.6754	4.13972	2.30512	-1.8346	5e-05	0.000430532
ENSBTAT00000011507	ENSBTAG00000008733	MAGED1	X:95708019-95714844	4.20589	5.00951	4.65165	2.88361	2.68345	2.79663	4.62235	2.7879	-1.83446	5e-05	0.000430532
ENSBTAT00000005642	ENSBTAG00000004305	RGS16	16:65128480-65134057	4.68103	3.0101	3.48693	3.09205	1.1571	1.42939	3.72602	1.89285	-1.83317	5e-05	0.000430532
ENSBTAT00000046823	ENSBTAG00000005078	UCHL1	6:61796029-61807722	4.11735	3.8444	1.74801	1.75232	1.47296	0.987124	3.23659	1.40413	-1.83245	5e-05	0.000430532
ENSBTAT00000008330	ENSBTAG00000006349	EXTL1	2:127647570-127665188	3.26455	2.8647	3.75973	1.49832	1.33197	1.57114	3.29633	1.46714	-1.82918	5e-05	0.000430532
ENSBTAT00000038591	ENSBTAG00000026963	NCALD	14:64875134-64898581	4.2459	5.37331	4.68879	3.5501	2.67141	2.64579	4.76933	2.95577	-1.81357	5e-05	0.000430532
ENSBTAT00000047200	ENSBTAG00000033221	CCDC152	20:31793081-31834092	5.61363	4.08977	3.94226	2.85232	2.46801	2.88666	4.54855	2.73567	-1.81289	5e-05	0.000430532
ENSBTAT00000027681	ENSBTAG00000020773	CTSW	29:44661697-44665098	1.24083	3.934	2.08782	0.188178	0.691871	0.947291	2.42088	0.609113	-1.81177	5e-05	0.000430532
ENSBTAT00000005088	ENSBTAG00000003898	HMGCS2	3:23643771-23667741	3.27469	0	2.15731	0	0	0	1.81067	0	-1.81067	5e-05	0.000430532
ENSBTAT00000043753	ENSBTAG00000002326	LGALS3	10:67843327-67861113	3.14222	5.32936	4.28261	2.55325	2.16163	2.60875	4.2514	2.44121	-1.81019	5e-05	0.000430532
ENSBTAT00000017372	ENSBTAG00000013066	IGF2	29:50046625-50065230	6.84421	7.33093	7.49673	5.40627	5.1501	5.69395	7.22395	5.41677	-1.80718	5e-05	0.000430532
ENSBTAT00000034836	ENSBTAG00000024980	VIT	11:19179547-19302492	2.79852	3.5133	2.69504	1.13441	1.03939	1.41288	3.00229	1.19556	-1.80672	5e-05	0.000430532
ENSBTAT00000016273	ENSBTAG00000012265	VWF	5:104603431-104727301	4.91597	5.40114	5.87437	3.76655	3.50143	3.50707	5.39716	3.59168	-1.80548	5e-05	0.000430532
ENSBTAT00000026074	ENSBTAG00000019569	CD151	29:50695517-50700467	5.8442	5.57345	5.86568	4.03082	4.00863	3.8312	5.76111	3.95688	-1.80423	5e-05	0.000430532
ENSBTAT00000029274	ENSBTAG00000021957	LTBP2	10:86186699-86294121	2.14559	3.15682	2.35585	0.558088	1.18975	0.525196	2.55275	0.75768	-1.79507	5e-05	0.000430532
ENSBTAT00000018159	ENSBTAG00000013662	COL8A1	1:43541935-43717619	3.43892	5.43509	3.59146	2.43193	2.59673	2.06356	4.15516	2.36408	-1.79108	5e-05	0.000430532
ENSBTAT00000015285	ENSBTAG00000011500	CASQ2	3:27658861-27729416	4.96015	6.89655	5.44071	4.6427	3.38574	3.90728	5.7658	3.97858	-1.78723	5e-05	0.000430532
ENSBTAT00000003955	ENSBTAG00000003039	PSMB8	23:7113303-7116676	5.5674	5.8368	5.30112	3.6689	3.68942	3.98871	5.56844	3.78235	-1.7861	5e-05	0.000430532
ENSBTAT00000001120	ENSBTAG00000011803	MYH3	19:30230159-30251091	1.65506	1.97967	1.71876	0	0	0	1.7845	0	-1.7845	5e-05	0.000430532
ENSBTAT00000023709	ENSBTAG00000017834	PRELP	16:1041922-1055957	5.35558	6.50337	5.62018	4.44401	4.24214	3.44806	5.82638	4.04474	-1.78164	5e-05	0.000430532
ENSBTAT00000002297	ENSBTAG00000001752	FUCA2	9:82007664-82027058	2.47053	3.93276	3.28096	1.68433	1.29777	1.35779	3.22808	1.44663	-1.78145	5e-05	0.000430532
ENSBTAT00000043692	ENSBTAG00000013706	MEGF9	8:111919129-111995270	3.89481	3.10168	5.00051	2.28615	2.36111	2.0084	3.999	2.21856	-1.78045	5e-05	0.000430532
ENSBTAT00000002019	ENSBTAG00000037527	OAS1X	17:63654697-63678163	3.77181	3.32031	3.98418	1.33145	1.76592	2.64188	3.6921	1.91308	-1.77902	5e-05	0.000430532
ENSBTAT00000018910	ENSBTAG00000014226	RPL34	6:17828129-17832711	9.37313	9.35127	9.3617	7.58208	7.74715	7.43735	9.36203	7.58886	-1.77317	5e-05	0.000430532
ENSBTAT00000018701	ENSBTAG00000014075	ITIH2	13:16217716-16250004	3.45277	0	2.26971	0.0738338	0.144497	0.188829	1.90749	0.13572	-1.77177	0.0001	0.000791479
ENSBTAT00000056966	ENSBTAG00000019812	MCRIP1	19:51665457-51667844	3.54948	4.06176	4.3202	2.25958	2.17049	2.18779	3.97715	2.20595	-1.77119	5e-05	0.000430532
ENSBTAT00000013607	ENSBTAG00000010304	CHKA	29:46225619-46257618	2.56251	1.89679	2.67718	0.399589	0.780332	0.647947	2.37883	0.609289	-1.76954	5e-05	0.000430532
ENSBTAT00000022843	ENSBTAG00000017188	ISM1	13:7018842-7051645	1.73735	2.87042	2.04665	0.298465	0.775244	0.302401	2.21814	0.458703	-1.75944	5e-05	0.000430532
ENSBTAT00000019817	ENSBTAG00000014885	MYOM3	2:129388769-129437616	7.43057	8.51548	6.97961	6.10137	5.96343	5.59701	7.64189	5.88727	-1.75461	5e-05	0.000430532
ENSBTAT00000024336	ENSBTAG00000018286	RNF181	11:49244484-49246356	5.04124	5.21799	5.25839	3.41249	3.3885	3.45445	5.17254	3.41848	-1.75406	5e-05	0.000430532
ENSBTAT00000013555	ENSBTAG00000032591	CTHRC1	14:63311965-63328221	1.75085	3.07955	1.37929	0.382568	0.423687	0.147807	2.0699	0.31802	-1.75188	0.00015	0.0011201
ENSBTAT00000026118	ENSBTAG00000019603	LDHB	5:88962678-88981219	8.79998	8.80816	8.13303	6.73273	7.13923	6.61431	8.58039	6.82876	-1.75163	5e-05	0.000430532
ENSBTAT00000000556	ENSBTAG00000000434	CRYAB	15:22566928-22570256	12.3757	13.2633	12.031	11.2751	11.0102	10.1505	12.5567	10.8119	-1.74478	5e-05	0.000430532
ENSBTAT00000017547	ENSBTAG00000013185	TIMD4	7:70297935-70348692	1.95755	2.83283	2.17547	0.913597	0.255306	0.584643	2.32195	0.584515	-1.73743	0.00035	0.00228524
ENSBTAT00000006372	ENSBTAG00000004848	OLFML2A	11:95780658-95805530	2.94922	3.53482	3.42625	1.58703	1.47323	1.63847	3.30343	1.56625	-1.73718	5e-05	0.000430532
ENSBTAT00000000796	ENSBTAG00000000604	GPNMB	4:32010891-32037150	1.34022	2.53828	2.31787	0.117761	0.585462	0.294548	2.06546	0.33259	-1.73287	5e-05	0.000430532
ENSBTAT00000008808	ENSBTAG00000006703	PTGDR	10:45205472-45212956	3.66254	3.25217	3.82656	1.65384	1.60918	2.29334	3.58042	1.85212	-1.7283	5e-05	0.000430532
ENSBTAT00000011445	ENSBTAG00000008682	TLR3	27:15232458-15243399	3.15026	2.72214	3.42181	1.31625	1.36371	1.42982	3.09807	1.36993	-1.72814	5e-05	0.000430532
ENSBTAT00000029488	ENSBTAG00000022039	CMKLR1	17:66827050-66828139	3.05505	3.7356	3.64784	2.29245	1.70732	1.2633	3.4795	1.75436	-1.72514	5e-05	0.000430532
ENSBTAT00000052073	ENSBTAG00000037726	PLCD1	22:11497085-11518465	3.26654	4.09834	3.40348	1.61669	1.925	2.05283	3.58946	1.86484	-1.72462	5e-05	0.000430532
ENSBTAT00000027850	ENSBTAG00000020905	RPL11	2:129791371-129795563	9.13901	9.46873	9.48183	7.7013	7.57298	7.64587	9.36319	7.64005	-1.72314	5e-05	0.000430532
ENSBTAT00000022302	ENSBTAG00000016768	SCN3B	15:34769328-34791462	2.73746	3.77228	1.89812	0.931716	1.19935	1.11445	2.80262	1.08184	-1.72078	0.0003	0.00200144
ENSBTAT00000023518	ENSBTAG00000017683	LYSMD2	10:58731530-58744506	3.4257	2.55617	2.18626	0.870107	1.1902	0.959993	2.72271	1.00677	-1.71595	5e-05	0.000430532
ENSBTAT00000054341	ENSBTAG00000038048	MRC1	13:32544523-32644278	3.11855	4.55652	4.22017	2.46641	2.18121	2.10424	3.96508	2.25062	-1.71446	5e-05	0.000430532
ENSBTAT00000013943	ENSBTAG00000010545	KXD1	7:4539083-4546548	5.43835	5.89913	6.05282	4.2701	3.92168	4.0581	5.79677	4.08329	-1.71347	5e-05	0.000430532
ENSBTAT00000007933	ENSBTAG00000006039	ARHGDIB	5:95376922-95395815	5.26721	6.3373	5.50348	4.1957	3.76711	4.00945	5.70266	3.99075	-1.71191	5e-05	0.000430532
ENSBTAT00000011277	ENSBTAG00000008554	NINJ2	5:107937356-108009649	2.11755	2.65683	2.02857	0.729849	0.842662	0.101828	2.26765	0.558113	-1.70953	0.00065	0.0038165
ENSBTAT00000009992	ENSBTAG00000007596	GEM	14:72386750-72399660	2.47652	3.34723	2.59615	1.58804	1.18085	0.524083	2.80663	1.09766	-1.70897	5e-05	0.000430532
ENSBTAT00000004070	ENSBTAG00000003130	CHRNA3	21:31500105-31512927	0.853387	2.13603	3.01627	0.413575	0.130665	0.335617	2.00189	0.293286	-1.70861	0.0012	0.00629377
ENSBTAT00000026710	ENSBTAG00000020046	CLMP	15:34226368-34332243	1.95359	3.1887	2.93076	1.24276	1.06821	0.636593	2.69102	0.982521	-1.70849	5e-05	0.000430532
ENSBTAT00000017091	ENSBTAG00000012860	PDZD11	X:85450102-85453009	5.94742	5.82073	5.61378	4.23271	4.05369	3.97216	5.79398	4.08619	-1.70779	5e-05	0.000430532
ENSBTAT00000014215	ENSBTAG00000010738	CCL14	19:14775261-14780081	6.08153	5.97746	6.09415	4.3092	4.59964	4.12506	6.05105	4.34463	-1.70641	5e-05	0.000430532
ENSBTAT00000039897	ENSBTAG00000003938	FNDC1	9:96950760-97044212	1.58494	4.11691	2.25138	0.857485	1.10968	0.875709	2.65108	0.947625	-1.70345	5e-05	0.000430532
ENSBTAT00000061309	ENSBTAG00000044150	UCK2	3:3045780-3119590	2.43099	4.13108	2.9144	1.48792	1.55242	1.33764	3.15882	1.45933	-1.69949	5e-05	0.000430532
ENSBTAT00000014850	ENSBTAG00000011182	PDLIM1	26:16605967-16646619	8.57955	7.62507	8.16851	6.70426	6.60487	5.97014	8.12437	6.42642	-1.69795	5e-05	0.000430532
ENSBTAT00000006947	ENSBTAG00000005280	ADA	13:73750478-73773983	4.40454	4.14568	4.34316	2.27464	2.88641	2.64185	4.29779	2.60097	-1.69683	5e-05	0.000430532
ENSBTAT00000006974	ENSBTAG00000005300	TMEM51	16:53534181-53538875	2.89903	3.33502	3.90856	1.74405	1.37092	1.94322	3.38087	1.68606	-1.69481	5e-05	0.000430532
ENSBTAT00000020547	ENSBTAG00000015463	TTI2	27:28406556-28427209	4.0212	4.09685	3.63133	2.2741	2.27267	2.11955	3.91646	2.2221	-1.69435	0.0001	0.000791479
ENSBTAT00000012270	ENSBTAG00000009315	CDON	29:29694498-29757830	2.64821	3.94133	3.36877	1.67231	1.57347	1.63436	3.31943	1.62671	-1.69272	5e-05	0.000430532
ENSBTAT00000054840	ENSBTAG00000038896	RPS26	5:57603810-57606599	8.18397	8.37672	8.4636	6.76434	6.61353	6.58687	8.34143	6.65491	-1.68652	5e-05	0.000430532
ENSBTAT00000009357	ENSBTAG00000007112	HSPB11	3:92831379-92864702	3.959	4.36119	3.94073	2.55754	2.18957	2.45501	4.08697	2.4007	-1.68627	5e-05	0.000430532
ENSBTAT00000024794	ENSBTAG00000018634	SH3BGRL2	9:19526851-19547939	1.51161	1.34318	2.20131	0	0	0	1.68537	0	-1.68537	0.0018	0.00871958
ENSBTAT00000014641	ENSBTAG00000011021	CES1	18:24031966-24058134	3.51422	0	2.67115	0.376123	0.460168	0.29477	2.06179	0.37702	-1.68477	5e-05	0.000430532
ENSBTAT00000024226	ENSBTAG00000018200	IL15	17:16347924-16363886	2.63295	3.15446	3.29775	1.01088	1.78803	1.23681	3.02838	1.34524	-1.68314	0.00475	0.0190013
ENSBTAT00000046544	ENSBTAG00000032774	ADIRF	28:41912321-41914565	6.12517	6.29403	6.32016	4.46987	4.673	4.55252	6.24645	4.56513	-1.68132	5e-05	0.000430532
ENSBTAT00000000876	ENSBTAG00000000666	GHDC	19:42946039-42949784	3.83437	3.04394	4.2203	2.13081	1.85432	2.07557	3.69953	2.02023	-1.6793	5e-05	0.000430532
ENSBTAT00000030320	ENSBTAG00000011869	CSRP3	29:25994181-26014859	11.12	12.8759	11.06	10.4086	9.91652	9.69526	11.6853	10.0068	-1.67851	5e-05	0.000430532
ENSBTAT00000033018	ENSBTAG00000016092	SPATS2L	2:89248278-89439610	4.71398	5.17814	5.15648	3.53463	3.23906	3.24673	5.0162	3.34014	-1.67606	5e-05	0.000430532
ENSBTAT00000012722	ENSBTAG00000009655	TNS3	4:75451284-75567973	3.76289	4.21574	4.2288	2.20159	2.44207	2.53981	4.06914	2.39449	-1.67465	5e-05	0.000430532
ENSBTAT00000030828	ENSBTAG00000003120	ZNF385B	2:17084654-17448607	2.89145	4.62281	3.9329	2.42081	2.54539	1.45862	3.81572	2.1416	-1.67412	5e-05	0.000430532
ENSBTAT00000002785	ENSBTAG00000021263	CYP4V2	27:15306992-15323391	2.78742	2.81854	2.8726	1.23846	0.958575	1.27417	2.82619	1.15707	-1.66912	5e-05	0.000430532
ENSBTAT00000040084	ENSBTAG00000014713	RARRES1	1:109661961-109704520	2.6833	4.00604	2.33911	1.26776	0.579949	2.17586	3.00948	1.34119	-1.66829	0.00015	0.0011201
ENSBTAT00000017102	ENSBTAG00000012870	BMP5	23:4390361-4533900	4.49389	5.08542	4.48274	2.79534	2.92999	3.34414	4.68735	3.02316	-1.66419	5e-05	0.000430532
ENSBTAT00000017775	ENSBTAG00000013363	CAP1	3:106638794-106667878	5.08351	5.53097	5.04959	3.77007	3.5162	3.3881	5.22136	3.55812	-1.66323	5e-05	0.000430532
ENSBTAT00000007338	ENSBTAG00000005586	GATM	10:65325341-65341352	4.30527	2.45939	3.30148	1.63165	1.81827	1.6377	3.35538	1.69588	-1.6595	5e-05	0.000430532
ENSBTAT00000016771	ENSBTAG00000012637	C2orf40	11:45690019-45699417	2.07102	2.74023	2.82378	0.619744	0.622226	1.41694	2.54501	0.886302	-1.65871	0.00165	0.00812138
ENSBTAT00000014794	ENSBTAG00000011139	BCHE	1:102337856-102409795	2.21053	2.15618	2.40437	0.21431	0.950065	0.649648	2.25703	0.604674	-1.65235	5e-05	0.000430532
ENSBTAT00000027125	ENSBTAG00000020355	KLF4	8:98843683-98847740	5.59228	4.64977	5.92644	5.3455	3.16421	2.70861	5.3895	3.73944	-1.65006	5e-05	0.000430532
ENSBTAT00000031166	ENSBTAG00000005182	BoLA	23:27647068-27652297	4.77639	4.46201	5.16405	3.08524	3.27867	3.09663	4.80082	3.15351	-1.6473	5e-05	0.000430532
ENSBTAT00000006828	ENSBTAG00000005183	MVK	17:65863711-65882658	3.32762	3.07153	3.61126	1.49234	1.81592	1.76374	3.3368	1.69067	-1.64614	5e-05	0.000430532
ENSBTAT00000064317	ENSBTAG00000046110	CLCF1	29:45910396-45912701	3.13857	2.29815	3.69599	1.38424	1.61934	1.19498	3.04424	1.39952	-1.64472	0.00105	0.00564694
ENSBTAT00000001640	ENSBTAG00000001243	AP3M2	27:36716851-36734481	3.04029	2.67765	2.98453	1.40777	1.36077	1.00059	2.90082	1.25638	-1.64444	5e-05	0.000430532
ENSBTAT00000004994	ENSBTAG00000003832	MFAP2	2:136187692-136192151	2.03669	4.53116	3.48188	1.76012	1.71663	1.64223	3.34991	1.70633	-1.64359	5e-05	0.000430532
ENSBTAT00000000493	ENSBTAG00000000382	MED27	11:101977234-102196459	5.15185	4.94367	5.08585	3.60179	3.19835	3.46059	5.06046	3.42024	-1.64022	5e-05	0.000430532
ENSBTAT00000024352	ENSBTAG00000018299	PIGH	10:79811039-79819485	3.79987	3.47752	4.00122	1.85322	2.34407	2.17484	3.75954	2.12404	-1.6355	5e-05	0.000430532
ENSBTAT00000005222	ENSBTAG00000004000	SAP30L	7:67737281-67745532	3.64103	3.68774	3.70042	1.85025	2.34468	1.92793	3.6764	2.04096	-1.63544	0.00035	0.00228524
ENSBTAT00000008962	ENSBTAG00000006821	PECR	2:104589104-104650274	4.9901	4.48438	4.01874	2.87032	3.1193	2.60109	4.49774	2.86357	-1.63417	5e-05	0.000430532
ENSBTAT00000011146	ENSBTAG00000008471	MX2	1:143119271-143155057	2.06466	1.20475	2.23963	0.0750556	0.146831	0.387506	1.83635	0.203131	-1.63322	0.00015	0.0011201
ENSBTAT00000013963	ENSBTAG00000010562	CD34	16:77367501-77389361	6.91304	6.66514	7.01142	5.32537	5.01003	5.3581	6.8632	5.23117	-1.63203	5e-05	0.000430532
ENSBTAT00000015944	ENSBTAG00000012012	CYB5A	24:4413367-4445873	5.62426	5.84663	6.54951	4.44821	4.2751	4.40128	6.0068	4.37486	-1.63194	5e-05	0.000430532
ENSBTAT00000017035	ENSBTAG00000012822	MGC137036	23:15892877-15893213	2.09618	0.740575	2.05872	0	0	0	1.63183	0	-1.63183	0.0009	0.00498358
ENSBTAT00000063501	ENSBTAG00000014861	SLC20A2	27:36938386-37017424	4.02209	3.71261	4.5764	2.66589	2.5404	2.21948	4.1037	2.47526	-1.62844	0.002	0.00948732
ENSBTAT00000002051	ENSBTAG00000001568	PPIC	7:32114444-32128245	4.20803	5.16106	3.35063	2.91104	2.52628	2.39824	4.23991	2.61185	-1.62806	5e-05	0.000430532
ENSBTAT00000042547	ENSBTAG00000030164	RPL38	19:57835001-57839034	9.80394	10.0992	10.2185	8.41803	8.4709	8.36156	10.0405	8.41683	-1.62371	5e-05	0.000430532
ENSBTAT00000003625	ENSBTAG00000002796	KLHL3	7:50666009-50774919	1.76801	2.30015	1.59259	0.129656	0.338224	0.322509	1.88692	0.263463	-1.62346	0.0003	0.00200144
ENSBTAT00000029280	ENSBTAG00000021961	SPR	11:11540746-11548873	4.22588	4.54672	4.7369	3.24395	2.80747	2.58916	4.50317	2.88019	-1.62297	5e-05	0.000430532
ENSBTAT00000044807	ENSBTAG00000000899	TMEM17	11:60934734-60942371	2.81756	2.68863	2.39959	0.781558	1.02811	1.22732	2.63526	1.01233	-1.62293	5e-05	0.000430532
ENSBTAT00000008785	ENSBTAG00000006675	PCSK6	21:29553200-29673109	3.10488	4.20847	2.87622	1.94209	1.90031	1.48485	3.39652	1.77575	-1.62077	5e-05	0.000430532
ENSBTAT00000042964	ENSBTAG00000030432	TTC8	10:101571087-101629775	2.37374	2.55993	2.20963	0.711595	0.512567	1.06028	2.3811	0.761479	-1.61962	5e-05	0.000430532
ENSBTAT00000043682	ENSBTAG00000022007	SAMHD1	13:66398146-66730589	3.60769	5.19867	3.87131	2.88861	2.30917	2.62153	4.22589	2.60644	-1.61945	0.00155	0.00774839
ENSBTAT00000044911	ENSBTAG00000017543	ATP23	5:55842228-55864827	3.79169	4.5582	4.20917	2.77581	2.45973	2.46895	4.18635	2.56816	-1.61819	5e-05	0.000430532
ENSBTAT00000002658	ENSBTAG00000002052	PLOD1	16:42595151-42625615	4.50279	5.15529	5.01219	3.88786	2.76724	3.16534	4.89009	3.27348	-1.61661	5e-05	0.000430532
ENSBTAT00000013284	ENSBTAG00000010069	EGR1	7:51438726-51442500	6.3129	3.82558	5.59083	5.35448	2.93359	2.59656	5.2431	3.62821	-1.61489	5e-05	0.000430532
ENSBTAT00000045923	ENSBTAG00000032369	NMI	2:44930494-44950481	3.37557	3.04426	2.15791	1.20854	1.43623	1.08846	2.85924	1.24441	-1.61484	0.0106	0.0354903
ENSBTAT00000061594	ENSBTAG00000003069	MAN1C1	2:127888645-128008111	2.89431	3.49255	3.20033	1.58378	1.55703	1.60711	3.19573	1.58264	-1.61309	5e-05	0.000430532
ENSBTAT00000009755	ENSBTAG00000007417	GDF11	5:57830914-57837708	3.80926	3.80119	4.22245	2.08679	2.49696	2.42328	3.9443	2.33568	-1.60862	5e-05	0.000430532
ENSBTAT00000014666	ENSBTAG00000011043	RAC2	5:76033362-76050218	2.45168	4.35655	2.64329	1.8734	1.09605	1.66203	3.1505	1.54383	-1.60668	5e-05	0.000430532
ENSBTAT00000012565	ENSBTAG00000010357	ST6GAL1	1:80788013-80830464	2.60996	3.08852	2.32896	0.486418	1.26344	1.45955	2.67581	1.0698	-1.60601	0.001	0.00541241
ENSBTAT00000064563	ENSBTAG00000046385	RAB5A	1:44747455-44754528	6.12632	6.56976	6.62988	4.5791	5.09766	4.83391	6.44199	4.83689	-1.6051	5e-05	0.000430532
ENSBTAT00000061102	ENSBTAG00000027064	BTBD11	5:70923455-71257389	1.29491	2.47859	2.67808	0.637558	0.464492	0.542707	2.15053	0.548252	-1.60227	5e-05	0.000430532
ENSBTAT00000016137	ENSBTAG00000012164	CP	1:119896119-119939362	2.83823	0.390788	2.20948	0.193469	0.299031	0.172984	1.81283	0.221828	-1.591	5e-05	0.000430532
ENSBTAT00000023976	ENSBTAG00000018013	EMP3	18:55482511-55486850	3.95707	5.37758	3.95105	3.17976	2.6921	2.64745	4.42856	2.83977	-1.5888	5e-05	0.000430532
ENSBTAT00000014321	ENSBTAG00000010812	P2RX4	17:56173048-56189197	3.6391	4.19039	4.02742	2.39743	2.31202	2.38308	3.9523	2.36418	-1.58813	5e-05	0.000430532
ENSBTAT00000043317	ENSBTAG00000030650	TST	5:75810520-75817101	3.85461	3.22925	3.66902	2.01027	1.82703	2.15679	3.58429	1.99803	-1.58626	5e-05	0.000430532
ENSBTAT00000015829	ENSBTAG00000011931	CD63	5:57854277-57857485	7.81956	8.08601	7.85155	6.41524	6.28178	6.30754	7.91904	6.33485	-1.58419	5e-05	0.000430532
ENSBTAT00000023206	ENSBTAG00000017448	EFEMP1	11:38338743-38408288	3.91377	5.37961	4.38949	3.06746	2.97268	2.89031	4.56096	2.97682	-1.58414	5e-05	0.000430532
ENSBTAT00000016614	ENSBTAG00000012514	PODN	3:93728704-93751305	4.18558	5.72211	5.4158	3.56821	3.5951	3.4205	5.10783	3.52794	-1.57989	5e-05	0.000430532
ENSBTAT00000020239	ENSBTAG00000015212	IFNAR2	1:1593294-1627137	2.99822	3.76057	3.38676	1.69947	1.71588	1.99274	3.38185	1.8027	-1.57915	5e-05	0.000430532
ENSBTAT00000034970	ENSBTAG00000009772	LIX1	7:98947945-99003794	1.98748	1.50069	1.79837	0.0942708	0.112725	0.344485	1.76218	0.183827	-1.57835	5e-05	0.000430532
ENSBTAT00000018778	ENSBTAG00000014130	COX6C	14:66637800-66647721	10.1427	10.0809	10.1995	8.55846	8.58009	8.55963	10.141	8.56606	-1.57499	5e-05	0.000430532
ENSBTAT00000026308	ENSBTAG00000019741	C3AR1	5:102025880-102035208	1.61914	3.70408	1.8692	0.951873	0.613844	0.902928	2.39747	0.822882	-1.57459	5e-05	0.000430532
ENSBTAT00000035230	ENSBTAG00000025161	AGPAT2	11:104134682-104146456	4.42338	5.33792	6.09115	3.77272	3.66399	3.69881	5.28415	3.71184	-1.57231	5e-05	0.000430532
ENSBTAT00000047081	ENSBTAG00000033140	LRRC3B	27:39139084-39139864	3.35163	2.8562	3.87723	2.01725	1.98574	1.36794	3.36169	1.79031	-1.57138	0.00025	0.0017246
ENSBTAT00000011585	ENSBTAG00000008792	RNASE6	10:26402506-26404000	3.09655	5.85799	4.01782	3.00792	2.30854	2.9428	4.32412	2.75308	-1.57103	5e-05	0.000430532
ENSBTAT00000020154	ENSBTAG00000015151	FOXN2	11:30534466-30557119	5.50305	5.30604	5.77562	4.22365	3.82549	3.82684	5.52824	3.95866	-1.56957	5e-05	0.000430532
ENSBTAT00000018501	ENSBTAG00000013929	RRAD	18:34746054-34749250	7.7952	7.7018	8.03077	7.5187	6.92732	4.38884	7.84259	6.27828	-1.5643	0.00045	0.00281558
ENSBTAT00000025719	ENSBTAG00000019315	PLA2G7	23:19907159-19945051	3.01364	4.47442	3.77172	2.32586	2.0371	2.20404	3.75326	2.189	-1.56426	5e-05	0.000430532
ENSBTAT00000018580	ENSBTAG00000013980	SOD3	6:45927553-45930819	2.86606	3.1044	2.06842	1.12563	1.00908	1.22044	2.67963	1.11838	-1.56124	0.0002	0.0014304
ENSBTAT00000015987	ENSBTAG00000012046	JUNB	7:13851130-13852933	6.63336	3.92844	6.14442	5.24358	3.28155	3.49884	5.56874	4.00799	-1.56075	5e-05	0.000430532
ENSBTAT00000025484	ENSBTAG00000019147	RPS20	14:24955078-24956324	9.66674	9.94076	9.67988	8.31894	8.15213	8.13512	9.76246	8.20206	-1.5604	5e-05	0.000430532
ENSBTAT00000036194	ENSBTAG00000025644	CALM1	10:103059963-103067071	8.33066	7.73495	8.86317	6.70701	6.42373	7.11768	8.30959	6.74948	-1.56011	5e-05	0.000430532
ENSBTAT00000000555	ENSBTAG00000000432	TRAC	10:22106908-23304334	1.60902	3.25952	1.93791	0.555536	0.499796	1.07819	2.26882	0.711173	-1.55764	0.0092	0.0319009
ENSBTAT00000054754	ENSBTAG00000000432	TRAC	10:22106908-23304334	1.60902	3.25952	1.93791	0.555536	0.499796	1.07819	2.26882	0.711173	-1.55764	0.0092	0.0319009
ENSBTAT00000021357	ENSBTAG00000016048	CPT1B	5:120098391-120106718	5.75802	5.2426	5.79169	3.66826	4.30112	4.1513	5.59743	4.04022	-1.55721	5e-05	0.000430532
ENSBTAT00000021330	ENSBTAG00000016026	PCOLCE2	1:127132776-127229651	4.00634	5.17455	3.32153	2.05236	3.1803	2.60702	4.16747	2.61322	-1.55425	5e-05	0.000430532
ENSBTAT00000003515	ENSBTAG00000002714	GNAI1	4:41160157-41266152	1.69315	1.87763	2.18568	0.172978	0.363135	0.560635	1.91882	0.365583	-1.55324	5e-05	0.000430532
ENSBTAT00000028785	ENSBTAG00000021600	KANSL1L	2:98279694-98378538	4.77659	4.49477	4.50879	3.14472	3.36288	2.61621	4.59338	3.04127	-1.55211	5e-05	0.000430532
ENSBTAT00000013805	ENSBTAG00000010457	NUAK1	5:69816615-69892512	4.00662	3.82241	4.50128	2.51989	2.6866	2.4751	4.11011	2.56053	-1.54958	5e-05	0.000430532
ENSBTAT00000020261	ENSBTAG00000015228	CD74	7:63748884-63756646	8.76764	9.74778	8.62777	7.96307	7.13191	7.40334	9.04773	7.49944	-1.54829	5e-05	0.000430532
ENSBTAT00000020939	ENSBTAG00000015769	VSIG4	X:99894565-99933646	1.45474	3.26901	2.09226	0.42064	0.786416	0.965004	2.27201	0.72402	-1.54799	5e-05	0.000430532
ENSBTAT00000000094	ENSBTAG00000000085	CYP1A2	21:34314500-34321201	2.9574	0	2.09087	0.0665736	0.339573	0	1.68276	0.135382	-1.54737	0.0061	0.0231292
ENSBTAT00000027263	ENSBTAG00000020459	TIMELESS	5:57269608-57295102	2.59735	2.58304	0.581835	0.288464	0.455595	0.382526	1.92074	0.375528	-1.54521	5e-05	0.000430532
ENSBTAT00000014618	ENSBTAG00000011007	TTYH2	19:57793547-57829254	2.32823	2.44208	2.46559	0.926995	0.785133	0.897796	2.41197	0.869974	-1.54199	5e-05	0.000430532
ENSBTAT00000005810	ENSBTAG00000004432	CHRDL1	X:63497120-63590236	3.49848	4.08564	4.37787	2.23204	2.48892	2.62008	3.98733	2.44702	-1.54031	5e-05	0.000430532
ENSBTAT00000054042	ENSBTAG00000031010	ACAD11	1:137993896-138111878	3.1467	2.22593	3.25539	0.960372	1.26888	1.77784	2.87601	1.3357	-1.54031	0.0001	0.000791479
ENSBTAT00000015392	ENSBTAG00000011586	HABP4	8:84579582-84615685	3.54541	4.17565	2.84973	2.3419	2.06028	1.54849	3.5236	1.98356	-1.54004	5e-05	0.000430532
ENSBTAT00000047622	ENSBTAG00000033486	C4orf46	17:41307377-41310601	2.85487	2.57187	2.54837	0.916801	1.27826	1.16282	2.65837	1.11929	-1.53907	5e-05	0.000430532
ENSBTAT00000010066	ENSBTAG00000007648	NET1	13:43526441-43538233	5.85621	5.74066	6.11403	4.2632	4.33735	4.49322	5.90363	4.36459	-1.53904	5e-05	0.000430532
ENSBTAT00000007022	ENSBTAG00000005340	SERGEF	15:35019669-35267343	3.03482	3.06006	3.18193	1.95332	1.7042	1.00716	3.09227	1.55489	-1.53738	5e-05	0.000430532
ENSBTAT00000047015	ENSBTAG00000006835	MCAM	15:30414473-30422213	3.47715	3.7289	3.9832	2.17469	2.20984	2.19357	3.72975	2.1927	-1.53705	0.00015	0.0011201
ENSBTAT00000014052	ENSBTAG00000010630	ABHD18	17:30106833-30143868	5.26625	4.57243	5.09739	3.50284	3.28639	3.54289	4.97869	3.44404	-1.53465	5e-05	0.000430532
ENSBTAT00000008253	ENSBTAG00000022731	SSR1	23:47853792-47871932	6.38993	6.81602	6.36362	5.08765	5.03447	4.85586	6.52319	4.99266	-1.53053	5e-05	0.000430532
ENSBTAT00000003937	ENSBTAG00000003027	EMX2	26:38163824-38170070	0.7498	3.4328	2.42881	0.870519	0.682031	0.486607	2.20381	0.679719	-1.52409	5e-05	0.000430532
ENSBTAT00000017877	ENSBTAG00000013436	HAUS5	18:46528184-46538476	1.94197	2.6019	2.45359	1.22874	0.634001	0.564036	2.33249	0.808927	-1.52356	0.00545	0.0212179
ENSBTAT00000032289	ENSBTAG00000013118	CD86	1:67144110-67210848	1.31491	3.23566	1.91113	0.633137	0.389001	0.872964	2.1539	0.631701	-1.5222	5e-05	0.000430532
ENSBTAT00000047009	ENSBTAG00000006835	MCAM	15:30414473-30422213	4.68507	5.01401	5.21225	3.44002	3.32724	3.58235	4.97044	3.44987	-1.52057	5e-05	0.000430532
ENSBTAT00000031716	ENSBTAG00000021204	TES	4:52477240-52532254	3.68128	4.35658	3.67569	2.91834	2.07848	2.15881	3.90452	2.38521	-1.51931	5e-05	0.000430532
ENSBTAT00000028385	ENSBTAG00000021301	ACSF2	19:36871717-36903082	3.8299	4.49704	3.86343	2.66524	2.41188	2.55808	4.06346	2.54507	-1.51839	5e-05	0.000430532
ENSBTAT00000009480	ENSBTAG00000007206	STRIP2	4:94153703-94200845	4.82492	4.52736	4.88345	3.52118	2.98242	3.17957	4.74524	3.22772	-1.51752	5e-05	0.000430532
ENSBTAT00000005441	ENSBTAG00000004155	SPATA20	19:36799922-36807919	3.48669	3.5432	3.65746	1.83415	2.0533	2.2591	3.56245	2.04885	-1.5136	5e-05	0.000430532
ENSBTAT00000000795	ENSBTAG00000000603	JAM2	1:10083034-10165613	5.30293	5.09398	5.17565	3.53578	3.53686	3.96204	5.19085	3.67823	-1.51263	5e-05	0.000430532
ENSBTAT00000015156	ENSBTAG00000011403	RUSC2	8:60134671-60198469	5.1946	4.77721	4.99968	3.99522	3.61437	2.82787	4.99049	3.47915	-1.51134	5e-05	0.000430532
ENSBTAT00000024758	ENSBTAG00000018603	RGMA	21:14349792-14376704	3.86266	4.30396	4.31873	2.48947	2.34658	3.11663	4.16178	2.65089	-1.51089	5e-05	0.000430532
ENSBTAT00000044163	ENSBTAG00000031188	ADIG	13:68119516-68129193	0.406988	1.9609	2.16109	0	0	0	1.50966	0	-1.50966	5e-05	0.000430532
ENSBTAT00000016767	ENSBTAG00000012630	PAMR1	15:66754733-66832246	1.65218	2.90099	1.94964	0.157491	0.404885	1.41356	2.1676	0.658646	-1.50896	5e-05	0.000430532
ENSBTAT00000024512	ENSBTAG00000018424	ACKR3	3:116650277-116662501	4.97921	4.91819	4.6054	3.22522	3.18581	3.57153	4.83427	3.32752	-1.50674	5e-05	0.000430532
ENSBTAT00000006079	ENSBTAG00000038323	GLYAT	15:83455601-83469332	2.48928	0.419581	1.6053	0	0	0	1.50472	0	-1.50472	5e-05	0.000430532
ENSBTAT00000021899	ENSBTAG00000000062	RASL12	10:11944516-11959912	2.49744	2.34581	2.67113	0.908682	0.911721	1.18098	2.50479	1.00046	-1.50433	0.0015	0.00755616
ENSBTAT00000038056	ENSBTAG00000012946	HSF2	9:29122563-29161606	4.56814	5.0303	5.11669	3.24661	3.81031	3.14617	4.90505	3.40103	-1.50401	5e-05	0.000430532
ENSBTAT00000063923	ENSBTAG00000046286	CCNB3	X:93117837-93163313	2.05297	1.34493	1.87445	0.0560092	0.514811	0.189725	1.75745	0.253515	-1.50393	5e-05	0.000430532
ENSBTAT00000004562	ENSBTAG00000003505	DCN	5:21080012-21119087	8.06954	9.17623	8.17963	6.98633	7.16049	6.76693	8.47513	6.97125	-1.50388	5e-05	0.000430532
ENSBTAT00000012835	ENSBTAG00000009733	FBP1	8:82460863-82491694	3.20734	2.9487	2.65131	3.23496	0.419962	0.64215	2.93578	1.43236	-1.50343	0.01465	0.0459412
ENSBTAT00000026613	ENSBTAG00000019979	CMPK2	11:90042356-90057598	3.87119	3.49226	3.98302	2.33024	2.13189	2.37697	3.78216	2.2797	-1.50246	5e-05	0.000430532
ENSBTAT00000001164	ENSBTAG00000039275	ERAP2	7:98715724-98767729	4.19272	3.76181	4.01901	2.58869	2.15006	2.72871	3.99118	2.48915	-1.50202	5e-05	0.000430532
ENSBTAT00000065313	ENSBTAG00000043975	MYCT1	9:90836601-90852725	5.14879	5.03152	5.50095	3.19968	3.85143	4.12747	5.22709	3.72619	-1.5009	5e-05	0.000430532
ENSBTAT00000005604	ENSBTAG00000004280	SRPX	X:110531878-110672966	2.02579	3.87389	2.95448	1.21959	1.56046	1.58194	2.95139	1.454	-1.49739	5e-05	0.000430532
ENSBTAT00000016977	ENSBTAG00000012771	CSF1R	7:63379474-63410973	2.76178	4.96925	3.12269	2.11057	1.77411	2.47711	3.61791	2.12059	-1.49731	5e-05	0.000430532
ENSBTAT00000012035	ENSBTAG00000030913	Mx1	1:143176082-143204865	4.12812	3.10376	4.15538	2.14369	2.11421	2.63801	3.79576	2.29864	-1.49712	5e-05	0.000430532
ENSBTAT00000016545	ENSBTAG00000012467	MASP1	1:80596923-80649363	4.51928	3.75943	4.51383	3.19776	2.26812	2.83623	4.26418	2.76737	-1.49681	5e-05	0.000430532
ENSBTAT00000021699	ENSBTAG00000016309	ATP6V1D	10:79584174-79599910	4.98178	5.08677	5.16115	3.34324	3.40804	3.98827	5.07657	3.57985	-1.49672	5e-05	0.000430532
ENSBTAT00000008833	ENSBTAG00000006716	PTGS1	11:93219286-93245045	2.66117	3.58524	2.51119	1.47479	1.32304	1.47008	2.9192	1.42264	-1.49656	5e-05	0.000430532
ENSBTAT00000029578	ENSBTAG00000031851	SELPLG	17:66557142-66573393	1.46155	3.27632	2.27165	1.11243	0.489738	0.921604	2.33651	0.841256	-1.49525	5e-05	0.000430532
ENSBTAT00000007090	ENSBTAG00000005390	GMFG	18:49309014-49313926	3.1385	4.82912	2.78839	2.46795	1.94667	1.86055	3.58534	2.09172	-1.49361	0.00025	0.0017246
ENSBTAT00000000735	ENSBTAG00000000563	MyD88	22:11646790-11651003	2.92085	3.55452	3.47082	1.59589	1.85351	2.02078	3.3154	1.82339	-1.492	5e-05	0.000430532
ENSBTAT00000066191	ENSBTAG00000001546	MGAT1	7:41337277-41354610	4.574	4.6588	5.20999	3.68586	3.38797	2.89309	4.81426	3.32231	-1.49195	0.0001	0.000791479
ENSBTAT00000001709	ENSBTAG00000001298	STAMBPL1	26:10597572-10650140	3.95956	3.18385	3.54879	2.531	1.80911	1.88003	3.56407	2.07338	-1.49068	5e-05	0.000430532
ENSBTAT00000014725	ENSBTAG00000011095	FAR2	5:80665381-80721457	2.00714	2.16902	1.90616	0.356889	0.555026	0.698507	2.02744	0.536807	-1.49063	5e-05	0.000430532
ENSBTAT00000008462	ENSBTAG00000006452	CD3D	15:29456450-29460605	1.51207	3.74747	1.85527	0.901104	0.876425	0.865395	2.37161	0.880974	-1.49063	5e-05	0.000430532
ENSBTAT00000010176	ENSBTAG00000007737	UBA52	7:4535466-4537851	9.86216	9.35067	9.89225	8.3087	8.08589	8.24236	9.70169	8.21232	-1.48938	5e-05	0.000430532
ENSBTAT00000011789	ENSBTAG00000008954	PSMB9	23:7127078-7133608	4.22873	3.50861	3.08302	1.77921	1.85094	2.73295	3.60679	2.12103	-1.48575	0.0003	0.00200144
ENSBTAT00000036248	ENSBTAG00000025669	B3GALT4	23:7394228-7395863	2.93758	3.36097	3.59216	1.24539	2.08951	2.10346	3.2969	1.81279	-1.48412	5e-05	0.000430532
ENSBTAT00000050485	ENSBTAG00000035995	TNFAIP2	21:69455151-69466051	2.16089	2.58703	3.01131	0.910214	0.975216	1.4249	2.58641	1.10344	-1.48297	5e-05	0.000430532
ENSBTAT00000045521	ENSBTAG00000032092	CDH11	18:32798825-32888927	2.92741	4.06011	3.14584	1.89555	1.87357	1.92418	3.37779	1.89777	-1.48002	5e-05	0.000430532
ENSBTAT00000009714	ENSBTAG00000007389	IFI35	19:43673502-43687259	4.31426	3.60732	3.684	2.25897	2.39439	2.51339	3.86853	2.38892	-1.47961	5e-05	0.000430532
ENSBTAT00000020512	ENSBTAG00000015434	DSTN	13:38259751-38284536	5.82357	6.3765	6.04375	4.60882	4.61245	4.58582	6.08127	4.60236	-1.47891	5e-05	0.000430532
ENSBTAT00000009126	ENSBTAG00000006951	LMO2	15:65394510-65407118	4.41616	4.51551	4.70854	2.76446	2.96725	3.47479	4.54674	3.06883	-1.47791	5e-05	0.000430532
ENSBTAT00000007021	ENSBTAG00000005338	EIF3M	15:64095494-64112928	6.11833	6.84285	6.73259	5.11899	5.12261	5.03022	6.56459	5.09061	-1.47399	5e-05	0.000430532
ENSBTAT00000025148	ENSBTAG00000018894	PEX11G	7:17569053-17579485	2.86329	2.93583	2.70831	0.899123	1.53338	1.66251	2.83581	1.36501	-1.47081	0.0003	0.00200144
ENSBTAT00000026082	ENSBTAG00000019577	ACKR4	1:137993896-138111878	2.18313	3.02608	1.98527	1.01055	0.959595	0.812938	2.39816	0.927695	-1.47047	0.00455	0.0183697
ENSBTAT00000005599	ENSBTAG00000004275	DKK3	15:41241521-41291990	2.41067	4.36378	2.25462	1.52001	1.64327	1.45481	3.00969	1.53937	-1.47033	5e-05	0.000430532
ENSBTAT00000022752	ENSBTAG00000017115	TMEM41A	1:82285912-82294596	3.64358	2.94721	3.53354	1.65756	2.42445	1.63462	3.37478	1.90554	-1.46923	5e-05	0.000430532
ENSBTAT00000023836	ENSBTAG00000040131	CD58	3:26825752-26889208	4.34016	4.28582	4.05464	2.74041	2.86833	2.66695	4.22687	2.75857	-1.4683	5e-05	0.000430532
ENSBTAT00000014997	ENSBTAG00000003636	LIPA	26:10988283-11030717	3.70566	4.16069	3.70481	2.08758	2.3805	2.69818	3.85705	2.38875	-1.4683	5e-05	0.000430532
ENSBTAT00000026300	ENSBTAG00000019734	CD276	10:20341749-20354153	2.49079	3.67468	2.98861	1.74186	1.65035	1.35711	3.05136	1.5831	-1.46825	5e-05	0.000430532
ENSBTAT00000010311	ENSBTAG00000007836	PPA1	28:26576201-26614511	4.85867	5.01161	4.77609	3.68036	3.20292	3.35966	4.88212	3.41431	-1.46781	5e-05	0.000430532
ENSBTAT00000030023	ENSBTAG00000022238	B4GAT1	29:45043095-45045344	4.09333	3.77647	4.4645	2.64189	2.6365	2.65611	4.11144	2.64484	-1.4666	5e-05	0.000430532
ENSBTAT00000064550	ENSBTAG00000047116	TPPP	20:71565055-71570576	2.3759	2.66353	2.91165	1.69596	1.16231	0.698252	2.65036	1.18551	-1.46485	0.0024	0.0110146
ENSBTAT00000037770	ENSBTAG00000002977	ECE1	2:131935440-132060210	4.46561	3.84675	4.42972	3.01191	2.18513	3.15583	4.24736	2.78429	-1.46307	0.008	0.0285797
ENSBTAT00000032005	ENSBTAG00000023472	PPP1R14A	18:48282678-48286857	4.16709	4.55504	4.47065	2.87021	3.24153	2.69794	4.39759	2.93656	-1.46103	0.00015	0.0011201
ENSBTAT00000015716	ENSBTAG00000011843	EEF1G	29:41614570-41624167	9.55126	9.62211	9.57244	8.16902	8.05893	8.13488	9.58194	8.12094	-1.46099	5e-05	0.000430532
ENSBTAT00000010661	ENSBTAG00000008103	ALDH1A1	8:49354206-49408166	6.43194	5.96335	6.64793	5.37285	4.83479	4.45652	6.34774	4.88805	-1.45969	5e-05	0.000430532
ENSBTAT00000028319	ENSBTAG00000021252	TMEM35A	X:54954894-54967415	2.35373	2.27426	1.65969	0.939136	0.534272	0.437384	2.09589	0.636931	-1.45896	5e-05	0.000430532
ENSBTAT00000007515	ENSBTAG00000005716	CRABP2	3:14173129-14178630	2.33519	4.44015	2.78074	2.44539	1.28042	1.46283	3.18536	1.72954	-1.45581	0.00015	0.0011201
ENSBTAT00000013680	ENSBTAG00000010361	DLL4	10:36577284-36586360	4.31852	3.48647	3.93361	2.73019	2.23469	2.40742	3.91287	2.45743	-1.45543	5e-05	0.000430532
ENSBTAT00000006215	ENSBTAG00000004735	CCNE1	18:40565285-40574820	2.74186	2.2339	2.94858	1.54735	0.946051	1.06579	2.64145	1.18639	-1.45505	0.00045	0.00281558
ENSBTAT00000020207	ENSBTAG00000015188	KLF6	13:44945067-44952151	6.19583	6.19889	6.52517	6.4455	3.94115	4.17013	6.30663	4.85226	-1.45437	0.00155	0.00774839
ENSBTAT00000014646	ENSBTAG00000011025	BTF3L4	3:94837404-94859216	5.35673	5.46515	5.3394	3.73711	3.91249	4.14899	5.3871	3.93286	-1.45423	5e-05	0.000430532
ENSBTAT00000047031	ENSBTAG00000005816	IRF9	10:20820963-20825886	3.98099	4.10539	4.19779	2.87226	2.54851	2.51011	4.09472	2.64363	-1.4511	0.0006	0.00356803
ENSBTAT00000027388	ENSBTAG00000020554	AIF1	23:27503182-27505457	1.95836	4.18282	3.636	2.11707	1.66602	1.64212	3.25906	1.80841	-1.45065	0.0003	0.00200144
ENSBTAT00000066178	ENSBTAG00000048280	C12orf73	5:67960358-67967214	5.70892	4.17385	4.85388	3.44772	3.3101	3.62757	4.91222	3.4618	-1.45042	5e-05	0.000430532
ENSBTAT00000027473	ENSBTAG00000020616	DGKD	3:113703380-113783354	3.51018	3.57964	4.19599	2.46811	2.31466	2.15801	3.76193	2.31359	-1.44834	5e-05	0.000430532
ENSBTAT00000007304	ENSBTAG00000005556	CYGB	19:55846582-55855228	3.45433	3.70767	4.1896	2.0858	2.74406	2.17833	3.78387	2.33606	-1.44781	0.00045	0.00281558
ENSBTAT00000001319	ENSBTAG00000000995	FAM46A	9:21763777-21766208	2.52557	5.05287	3.35898	1.87605	2.35851	2.36502	3.64581	2.19986	-1.44595	5e-05	0.000430532
ENSBTAT00000001054	ENSBTAG00000000797	MRPL9	3:19060352-19067401	6.48148	6.39898	6.57751	4.97271	4.97679	5.17274	6.48599	5.04075	-1.44524	5e-05	0.000430532
ENSBTAT00000061468	ENSBTAG00000010529	FZD6	14:63358655-63392777	4.46699	3.84924	4.29575	2.42741	2.86099	2.99252	4.20399	2.76031	-1.44368	5e-05	0.000430532
ENSBTAT00000035844	ENSBTAG00000025494	PAQR8	23:24528154-24571511	1.57035	4.40057	2.30411	1.09039	1.6467	1.21286	2.75834	1.31665	-1.44169	5e-05	0.000430532
ENSBTAT00000015967	ENSBTAG00000012036	HR	8:69930955-69946715	2.91555	1.81248	3.28532	1.25663	1.21255	1.21987	2.67112	1.22968	-1.44143	5e-05	0.000430532
ENSBTAT00000013787	ENSBTAG00000010447	LSP1	29:50238210-50276209	4.15183	5.48384	5.17804	3.4277	3.37298	3.68876	4.9379	3.49648	-1.44142	5e-05	0.000430532
ENSBTAT00000019814	ENSBTAG00000014883	GABARAP	19:27586885-27588815	9.01513	9.44472	9.67739	7.98057	7.94133	7.8934	9.37908	7.93843	-1.44065	5e-05	0.000430532
ENSBTAT00000019352	ENSBTAG00000014560	HLX	16:25059260-25064940	3.18836	3.24744	3.68952	1.60977	1.99334	2.20548	3.37511	1.9362	-1.43891	5e-05	0.000430532
ENSBTAT00000021701	ENSBTAG00000016312	LGALS4	18:48803146-48810095	1.72957	1.5304	1.04801	0	0	0	1.436	0	-1.436	5e-05	0.000430532
ENSBTAT00000009097	ENSBTAG00000006928	OAT	26:44378156-44397476	4.7482	5.04299	5.11851	4.08664	3.42322	3.09342	4.9699	3.53443	-1.43547	5e-05	0.000430532
ENSBTAT00000046953	ENSBTAG00000006453	CD3G	15:29462575-29469747	1.73805	3.55671	1.47332	0.231319	1.17579	1.05886	2.25603	0.82199	-1.43404	0.00595	0.02271
ENSBTAT00000005582	ENSBTAG00000004261	SPON2	6:109224626-109228237	2.52892	3.70223	3.20525	2.28777	1.60547	1.24355	3.14547	1.71227	-1.4332	5e-05	0.000430532
ENSBTAT00000047359	ENSBTAG00000010526	PLPP1	20:23658801-23853276	6.33145	6.64667	6.75207	5.4137	5.2485	4.77013	6.57673	5.14411	-1.43262	5e-05	0.000430532
ENSBTAT00000061271	ENSBTAG00000013222	CD109	9:13421248-13551857	3.99896	3.96664	3.62741	2.29875	2.53385	2.46515	3.86434	2.43258	-1.43175	5e-05	0.000430532
ENSBTAT00000013154	ENSBTAG00000009972	INHA	2:108226857-108229830	2.90031	2.96211	2.40116	1.31936	0.814482	1.84302	2.75453	1.32562	-1.42891	0.00035	0.00228524
ENSBTAT00000009363	ENSBTAG00000007115	GSR	27:25943819-25973543	3.17023	2.57069	2.64227	1.48881	1.36646	1.24395	2.7944	1.36641	-1.42799	5e-05	0.000430532
ENSBTAT00000023071	ENSBTAG00000017349	PCDHGC5	7:54152474-54281944	4.66344	5.65327	4.96248	3.73355	3.64753	3.61692	5.09306	3.666	-1.42706	5e-05	0.000430532
ENSBTAT00000017923	ENSBTAG00000013478	MARVELD1	26:18732856-18740515	3.80019	4.65552	3.83986	2.83223	2.60163	2.582	4.09852	2.67195	-1.42657	5e-05	0.000430532
ENSBTAT00000004584	ENSBTAG00000003526	SYNE3	21:61855014-61963799	2.68614	3.33718	3.10838	1.89095	1.46929	1.49326	3.0439	1.61783	-1.42607	5e-05	0.000430532
ENSBTAT00000018443	ENSBTAG00000013889	TMEM141	11:106375057-106376837	4.2527	4.54252	5.05227	3.41986	3.10334	3.04703	4.61583	3.19007	-1.42576	5e-05	0.000430532
ENSBTAT00000004272	ENSBTAG00000003300	MFGE8	21:20889912-20904968	6.29804	6.42129	6.60328	4.76386	5.2247	5.06451	6.44087	5.01769	-1.42318	5e-05	0.000430532
ENSBTAT00000027515	ENSBTAG00000020647	RASL11B	6:70179361-70183823	2.18676	2.96766	1.73411	1.27236	0.695802	0.651987	2.29618	0.873382	-1.42279	5e-05	0.000430532
ENSBTAT00000014072	ENSBTAG00000010645	BoLA DR-ALPHA	23:25587525-25592227	7.90137	8.66949	7.37395	7.18971	6.05327	6.43456	7.9816	6.55918	-1.42242	5e-05	0.000430532
ENSBTAT00000061183	ENSBTAG00000038235	NOD1	4:66275925-66311831	2.03775	1.91123	1.59745	0.39542	0.391136	0.494764	1.84881	0.427107	-1.4217	5e-05	0.000430532
ENSBTAT00000000081	ENSBTAG00000000073	LRPAP1	6:106483715-107356158	3.90318	3.95829	3.93334	2.65894	2.28074	2.59034	3.9316	2.51	-1.4216	0.01425	0.044961
ENSBTAT00000026278	ENSBTAG00000019718	RPS15	7:45465833-45467519	9.12422	9.42607	9.52839	8.1483	7.79716	7.87122	9.35956	7.93889	-1.42067	5e-05	0.000430532
ENSBTAT00000011469	ENSBTAG00000008703	EIF2AK2	11:19578981-19621259	3.1403	3.30169	3.38235	2.07231	1.6504	1.84407	3.27478	1.85559	-1.41919	5e-05	0.000430532
ENSBTAT00000013159	ENSBTAG00000009979	HOXB2	19:38583392-38585653	2.27799	2.74474	3.6749	1.17352	1.79681	1.47205	2.89921	1.48079	-1.41842	5e-05	0.000430532
ENSBTAT00000013737	ENSBTAG00000010402	MYH9	5:75094865-75179909	6.50368	6.94774	6.22325	5.3428	5.03019	5.05244	6.55822	5.14181	-1.41641	5e-05	0.000430532
ENSBTAT00000026936	ENSBTAG00000020226	CHRAC1	14:4182521-4185763	3.18752	3.2464	3.00715	1.7239	1.81713	1.65092	3.14702	1.73065	-1.41637	0.00025	0.0017246
ENSBTAT00000002076	ENSBTAG00000001585	WIPF1	2:22253661-22294719	4.11632	4.54171	3.94078	2.7825	2.63635	2.93156	4.1996	2.78347	-1.41613	5e-05	0.000430532
ENSBTAT00000015414	ENSBTAG00000011601	ST3GAL5	11:48848623-48905318	3.73339	2.80445	2.97498	1.56186	1.79211	1.91621	3.17094	1.75673	-1.41421	5e-05	0.000430532
ENSBTAT00000035335	ENSBTAG00000012849	COL4A1	12:88876124-89009422	7.55847	8.01473	7.38844	6.09933	6.18919	6.44472	7.65388	6.24441	-1.40947	5e-05	0.000430532
ENSBTAT00000010153	ENSBTAG00000007721	DPM1	13:79580468-79597861	5.05245	4.82647	4.73299	3.69138	3.17034	3.52508	4.87063	3.46227	-1.40837	5e-05	0.000430532
ENSBTAT00000008081	ENSBTAG00000006143	CREB3L1	15:77157185-77193643	3.03507	3.81948	3.71711	2.1063	2.46244	1.77921	3.52389	2.11598	-1.40791	5e-05	0.000430532
ENSBTAT00000038788	ENSBTAG00000027074	SV2B	21:16214669-16460490	1.38237	1.30366	1.67008	0.0202022	0.0793878	0.0356673	1.45204	0.0450858	-1.40695	0.0031	0.0135122
ENSBTAT00000015339	ENSBTAG00000011545	GDA	8:48658280-48782109	3.19948	4.42141	3.17105	2.68125	1.7477	2.14681	3.59731	2.19192	-1.40539	5e-05	0.000430532
ENSBTAT00000021482	ENSBTAG00000016139	TMEM120A	25:34726228-34731680	4.46122	5.52056	4.57485	3.67254	3.51792	3.15187	4.85221	3.44744	-1.40477	5e-05	0.000430532
ENSBTAT00000063602	ENSBTAG00000048230	C6orf132	23:15841663-15847756	1.9547	1.46459	1.74879	0.268613	0.357874	0.332894	1.72269	0.319793	-1.4029	0.0001	0.000791479
ENSBTAT00000012472	ENSBTAG00000009475	PLXDC2	13:21595580-22015323	4.26915	5.60569	4.57565	3.77641	3.3371	3.13012	4.81683	3.41454	-1.40229	5e-05	0.000430532
ENSBTAT00000016732	ENSBTAG00000012600	GTF3A	12:32720218-32733098	3.70331	3.35847	3.54744	1.94673	2.14088	2.31535	3.53641	2.13432	-1.40208	0.00395	0.0163744
ENSBTAT00000004111	ENSBTAG00000003166	AXL	18:50677198-50709510	3.6547	4.64215	4.14237	2.91821	2.81177	2.50621	4.14641	2.7454	-1.40101	5e-05	0.000430532
ENSBTAT00000011029	ENSBTAG00000000874	CAST	7:98444978-98581253	5.39529	5.76567	5.50226	4.32395	4.01363	4.12353	5.55441	4.1537	-1.4007	5e-05	0.000430532
ENSBTAT00000024412	ENSBTAG00000018347	IL33	8:38724602-38792047	3.38006	4.24271	3.03757	1.49692	2.15929	2.80578	3.55345	2.154	-1.39945	5e-05	0.000430532
ENSBTAT00000004615	ENSBTAG00000003548	GSTP1	29:46087141-46090005	7.10708	7.23946	7.36516	6.02615	5.83953	5.64907	7.23723	5.83825	-1.39898	5e-05	0.000430532
ENSBTAT00000032525	ENSBTAG00000023744	YPEL5	11:69688036-69702229	6.14742	6.82982	5.62607	5.44366	4.99962	3.97286	6.2011	4.80538	-1.39572	5e-05	0.000430532
ENSBTAT00000038965	ENSBTAG00000016918	MYOF	26:14667437-14848281	3.31116	4.44404	3.39947	2.50729	2.36823	2.09235	3.71823	2.32262	-1.39561	5e-05	0.000430532
ENSBTAT00000046865	ENSBTAG00000011515	SELL	16:38158185-38173226	1.60448	2.51321	1.94798	0.772853	0.295888	0.811825	2.02189	0.626855	-1.39503	0.001	0.00541241
ENSBTAT00000020188	ENSBTAG00000015171	CDK20	8:91626224-91635220	2.09525	2.50771	2.07433	0.592474	1.09002	0.818074	2.22576	0.833523	-1.39224	0.0001	0.000791479
ENSBTAT00000026816	ENSBTAG00000025280	SERPINB6	23:50603364-50617511	6.36177	6.4372	6.70375	5.23697	5.00458	5.08676	6.50091	5.10943	-1.39147	5e-05	0.000430532
ENSBTAT00000004843	ENSBTAG00000003718	HACL1	1:154337505-154416952	4.75594	3.57561	5.37941	2.71153	3.39638	3.43334	4.57032	3.18042	-1.38991	5e-05	0.000430532
ENSBTAT00000001747	ENSBTAG00000001324	SLCO2A1	1:136435601-136528516	2.96157	3.03644	3.2139	1.56208	1.8439	1.63733	3.07063	1.68111	-1.38953	5e-05	0.000430532
ENSBTAT00000029957	ENSBTAG00000002015	RPS6KA6	X:69560861-69691963	2.01025	1.96374	1.93229	0.482884	0.758111	0.497486	1.96876	0.579494	-1.38926	5e-05	0.000430532
ENSBTAT00000045612	ENSBTAG00000032148	TMEM117	5:36197271-36807308	3.25798	3.53386	2.95448	2.03382	1.6724	1.87648	3.24878	1.8609	-1.38788	5e-05	0.000430532
ENSBTAT00000027181	ENSBTAG00000020393	METTL21C	12:82907166-82916245	1.16968	6.64004	3.45299	3.37169	1.68324	2.04579	3.75424	2.36691	-1.38733	5e-05	0.000430532
ENSBTAT00000026598	ENSBTAG00000019967	RASA3	12:90916420-90995694	3.72565	4.49942	4.26222	3.16631	2.49249	2.66693	4.16243	2.77524	-1.38719	5e-05	0.000430532
ENSBTAT00000009852	ENSBTAG00000007490	SULF2	13:76879807-77005009	3.07291	4.08789	3.59443	2.30966	2.10679	2.18072	3.58508	2.19906	-1.38602	5e-05	0.000430532
ENSBTAT00000013656	ENSBTAG00000010343	C1QTNF7	6:115276057-115404039	2.11344	2.60778	2.36439	0.617127	1.38919	0.92268	2.36187	0.976333	-1.38554	0.00075	0.00428822
ENSBTAT00000050033	ENSBTAG00000011953	PRKACB	3:60079840-60221943	3.91418	3.97738	3.58145	2.62478	2.4744	2.2177	3.82434	2.43896	-1.38538	5e-05	0.000430532
ENSBTAT00000015397	ENSBTAG00000011589	CDC14B	8:84629263-84748968	2.70847	2.87833	2.23085	1.19427	1.34036	1.12854	2.60588	1.22106	-1.38482	5e-05	0.000430532
ENSBTAT00000017835	ENSBTAG00000013406	CSRP2	5:6266017-6274473	3.60408	4.03607	3.19148	1.77763	2.01955	2.88407	3.61054	2.22708	-1.38346	0.0005	0.00306319
ENSBTAT00000024525	ENSBTAG00000018433	DENND6A	22:44077869-44121649	3.93005	4.59476	4.10217	2.72039	2.77941	2.97809	4.20899	2.82596	-1.38303	5e-05	0.000430532
ENSBTAT00000003558	ENSBTAG00000002744	MUSK	8:101881882-101976250	1.84379	2.89175	1.96662	0.835654	0.394851	1.32302	2.23405	0.851176	-1.38288	5e-05	0.000430532
ENSBTAT00000048277	ENSBTAG00000034033	LHFP	12:22819644-23026440	4.56441	5.79623	5.1989	3.35942	3.67594	4.37591	5.18651	3.80376	-1.38276	0.00025	0.0017246
ENSBTAT00000008069	ENSBTAG00000006132	DENND3	14:3750705-3793653	3.50537	3.47949	3.74642	2.01388	2.32928	2.24152	3.57709	2.19489	-1.3822	5e-05	0.000430532
ENSBTAT00000014097	ENSBTAG00000010647	NTRK2	8:79336287-79743284	1.51295	3.06467	3.13194	0.989601	1.08776	1.48667	2.56985	1.18801	-1.38184	5e-05	0.000430532
ENSBTAT00000065983	ENSBTAG00000046979	LGMN	21:57965315-58004541	5.09466	5.3251	5.12958	4.00032	3.79331	3.61805	5.18311	3.80389	-1.37922	5e-05	0.000430532
ENSBTAT00000003769	ENSBTAG00000034139	ADH4	6:26853174-26885435	2.50327	0.284291	1.34615	0	0	0	1.3779	0	-1.3779	5e-05	0.000430532
ENSBTAT00000063380	ENSBTAG00000047654	CMTM3	18:34471578-34475671	2.86473	4.48758	3.98022	2.33588	2.34781	2.51865	3.77751	2.40078	-1.37673	0.0001	0.000791479
ENSBTAT00000014907	ENSBTAG00000011224	CITED2	9:78071005-78073397	4.94685	6.2573	5.55717	4.43402	3.78365	4.41403	5.58711	4.21057	-1.37654	5e-05	0.000430532
ENSBTAT00000009559	ENSBTAG00000007268	F13A1	23:48633935-48776698	3.15453	5.9807	3.25847	3.71459	2.02792	2.53315	4.13123	2.75855	-1.37268	5e-05	0.000430532
ENSBTAT00000023492	ENSBTAG00000017661	RFX2	7:19529295-19622972	1.99421	2.57171	2.18775	1.12716	0.884644	0.624803	2.25122	0.87887	-1.37235	5e-05	0.000430532
ENSBTAT00000007881	ENSBTAG00000006001	STAP2	7:20966850-20978542	2.42233	1.60789	1.94808	0.659415	0.551185	0.652492	1.99277	0.621031	-1.37173	0.00035	0.00228524
ENSBTAT00000010319	ENSBTAG00000007844	CETN2	X:35382934-35386969	4.99309	5.31994	5.52531	3.86189	3.88919	3.97769	5.27945	3.90959	-1.36986	5e-05	0.000430532
ENSBTAT00000027369	ENSBTAG00000020541	PYURF	6:37677098-37679897	6.53292	6.33166	6.74099	5.0746	5.22835	5.19543	6.53519	5.16612	-1.36907	5e-05	0.000430532
ENSBTAT00000009387	ENSBTAG00000007129	MRVI1	15:42548307-42674631	3.34253	2.79806	3.5901	1.41248	2.16677	2.04869	3.24356	1.87598	-1.36758	5e-05	0.000430532
ENSBTAT00000022629	ENSBTAG00000017017	CTPS2	X:134046107-134155813	2.91651	2.88802	2.9131	1.48679	1.52223	1.61878	2.90588	1.5426	-1.36328	5e-05	0.000430532
ENSBTAT00000006899	ENSBTAG00000005244	RASL11A	12:32842603-32844825	2.06816	2.5151	2.87491	0.46848	1.65938	1.24157	2.48606	1.12314	-1.36291	0.0034	0.0145597
ENSBTAT00000024921	ENSBTAG00000018723	SLC25A34	16:53069567-53074055	7.78026	6.94674	7.62446	5.76703	6.01515	6.48231	7.45049	6.08817	-1.36232	5e-05	0.000430532
ENSBTAT00000019934	ENSBTAG00000014974	GRAMD3	7:28657269-28732921	3.67481	3.59403	3.26944	2.17284	2.65134	1.62942	3.51276	2.1512	-1.36157	5e-05	0.000430532
ENSBTAT00000020713	ENSBTAG00000015588	TMEM209	4:94767513-94797757	2.91857	2.99253	2.64218	1.4342	1.66163	1.3761	2.8511	1.49064	-1.36045	0.0001	0.000791479
ENSBTAT00000021594	ENSBTAG00000016228	NMD3	1:106973279-107009693	4.96516	4.68577	4.20127	3.39888	3.16122	3.21077	4.6174	3.25696	-1.36044	5e-05	0.000430532
ENSBTAT00000026593	ENSBTAG00000019966	TICAM1	7:20547963-20550264	1.97397	2.33479	2.1705	1.21005	0.569836	0.618979	2.15975	0.799622	-1.36013	0.0001	0.000791479
ENSBTAT00000021229	ENSBTAG00000033529	SCN2B	15:29291351-29303246	2.76863	2.58602	3.25839	1.39377	1.62148	1.52204	2.87101	1.51243	-1.35859	0.00105	0.00564694
ENSBTAT00000009308	ENSBTAG00000007079	LCP1	12:16255787-16320221	3.78649	5.45173	3.80952	3.20556	2.58644	3.1802	4.34925	2.99074	-1.35851	5e-05	0.000430532
ENSBTAT00000020729	ENSBTAG00000033080	RPL15	27:41930645-41934590	6.47961	6.67292	6.74545	5.46999	5.05897	5.29405	6.63266	5.27434	-1.35832	5e-05	0.000430532
ENSBTAT00000004377	ENSBTAG00000003375	TC2N	21:57075108-57117586	2.25555	3.36532	1.86723	1.40708	0.70852	1.30258	2.49603	1.13939	-1.35664	5e-05	0.000430532
ENSBTAT00000024253	ENSBTAG00000018223	CHI3L1	16:771322-781451	0.941769	3.88973	2.55641	1.58503	0.72238	1.01073	2.46264	1.10605	-1.35659	5e-05	0.000430532
ENSBTAT00000054846	ENSBTAG00000037449	ACSM5	25:18207128-18234451	3.00423	1.25203	3.65614	1.01578	0.977889	1.86397	2.63747	1.28588	-1.35159	5e-05	0.000430532
ENSBTAT00000023090	ENSBTAG00000017367	IFIT5	26:11117505-11127464	4.93099	4.50127	4.46379	3.25448	3.25465	3.3357	4.63202	3.28161	-1.35041	5e-05	0.000430532
ENSBTAT00000023028	ENSBTAG00000017318	TMEM178A	11:21988494-22046009	3.4508	2.67308	2.26553	1.69165	1.36866	1.27971	2.79647	1.44668	-1.34979	5e-05	0.000430532
ENSBTAT00000040049	ENSBTAG00000014354	FXYD6	15:28926759-28963808	4.08117	4.54618	4.63951	2.83144	3.21333	3.17436	4.42229	3.07304	-1.34924	5e-05	0.000430532
ENSBTAT00000027890	ENSBTAG00000020939	PLAC9	28:35366024-35378318	2.78827	4.08036	3.35802	2.05564	2.31224	1.81456	3.40888	2.06081	-1.34807	0.0001	0.000791479
ENSBTAT00000018491	ENSBTAG00000013924	RPS11	18:56404236-56406668	10.5374	11.3786	11.3481	9.71053	9.75933	9.75141	11.088	9.74042	-1.34761	5e-05	0.000430532
ENSBTAT00000032276	ENSBTAG00000023607	HACD2	1:68464486-68550787	3.42308	3.67601	3.59661	1.96499	2.29679	2.39118	3.56523	2.21765	-1.34758	0.00025	0.0017246
ENSBTAT00000003784	ENSBTAG00000002914	GALNT18	15:41624350-41980708	3.93683	3.6559	3.70163	2.11613	2.12445	3.02137	3.76478	2.42065	-1.34413	5e-05	0.000430532
ENSBTAT00000003042	ENSBTAG00000002357	TICAM2	10:4374428-4391820	3.49913	3.43685	3.35359	1.93867	1.9509	2.36911	3.42986	2.08623	-1.34363	5e-05	0.000430532
ENSBTAT00000003026	ENSBTAG00000002344	ORAI3	25:27343999-27349045	3.0768	3.60831	3.01129	1.6777	1.95342	2.03612	3.23213	1.88908	-1.34306	5e-05	0.000430532
ENSBTAT00000000353	ENSBTAG00000000283	CSF1	3:33607138-33621030	2.97953	3.82698	3.26395	2.30152	1.96797	1.77232	3.35682	2.01394	-1.34288	5e-05	0.000430532
ENSBTAT00000011978	ENSBTAG00000009086	LOXL1	21:35057677-35082119	3.1416	3.82438	3.06955	2.32592	2.04087	1.64174	3.34518	2.00285	-1.34233	5e-05	0.000430532
ENSBTAT00000000814	ENSBTAG00000000622	RPS17	21:23301662-23305104	10.049	11.1884	10.7888	9.41263	9.37443	9.21633	10.6754	9.33446	-1.34096	5e-05	0.000430532
ENSBTAT00000029446	ENSBTAG00000002770	TCN2	17:71711465-71727449	5.18563	5.19037	5.56202	3.86598	3.916	4.1355	5.31268	3.97249	-1.34018	5e-05	0.000430532
ENSBTAT00000032609	ENSBTAG00000007184	NUDT7	18:4990462-5003016	2.60651	2.61587	2.74	1.02574	1.42039	1.49746	2.65413	1.31453	-1.3396	5e-05	0.000430532
ENSBTAT00000001893	ENSBTAG00000001444	TNXB	23:27083668-27136954	4.80635	5.97664	4.48851	3.65562	4.08465	3.51364	5.0905	3.7513	-1.3392	5e-05	0.000430532
ENSBTAT00000043227	ENSBTAG00000030599	SMOC1	10:81957652-82102222	2.7047	2.77692	3.072	1.16885	1.55334	1.81666	2.85121	1.51295	-1.33826	5e-05	0.000430532
ENSBTAT00000014304	ENSBTAG00000010799	MYL6	5:57486016-57489133	7.44046	7.82678	6.54591	6.1715	6.01328	5.61727	7.27105	5.93402	-1.33703	0.0005	0.00306319
ENSBTAT00000013281	ENSBTAG00000010068	REEP2	7:51421164-51427158	1.97879	2.12138	2.52158	0.747742	0.770174	1.09431	2.20725	0.870742	-1.33651	5e-05	0.000430532
ENSBTAT00000021771	ENSBTAG00000016369	TSEN15	16:66581061-66610924	4.42116	3.83241	4.1466	3.02541	2.6011	2.7677	4.13339	2.79807	-1.33532	5e-05	0.000430532
ENSBTAT00000064740	ENSBTAG00000012237	AEBP1	4:77881912-77891706	2.20259	5.27919	2.56107	2.31263	2.27832	1.45211	3.34762	2.01435	-1.33327	5e-05	0.000430532
ENSBTAT00000020272	ENSBTAG00000015241	EPHX2	8:75908164-75977482	2.79433	1.84454	2.39786	0.876893	0.867039	1.29366	2.34558	1.01253	-1.33304	0.0001	0.000791479
ENSBTAT00000016153	ENSBTAG00000012177	SNRPD2	18:53681069-53683928	7.52474	7.80029	8.05103	6.51956	6.34676	6.51252	7.79202	6.45961	-1.3324	5e-05	0.000430532
ENSBTAT00000013170	ENSBTAG00000009988	SMARCB1	17:73222639-73239871	4.20199	4.35604	4.34567	2.74862	3.03141	3.13037	4.30124	2.97013	-1.3311	5e-05	0.000430532
ENSBTAT00000004832	ENSBTAG00000003710	XPO4	12:35958356-36046871	5.64451	5.19464	5.36962	4.40964	4.0535	3.75303	5.40292	4.07205	-1.33087	5e-05	0.000430532
ENSBTAT00000026530	ENSBTAG00000019913	DNPH1	23:16795449-16797827	2.94412	3.64245	3.45904	2.56705	1.77141	1.71743	3.34854	2.01863	-1.32991	0.00615	0.0232515
ENSBTAT00000010006	ENSBTAG00000007611	NRIP2	5:107418041-107424743	2.41837	1.64551	2.87906	0.782924	0.86962	1.301	2.31431	0.984516	-1.3298	0.0017	0.0083248
ENSBTAT00000025866	ENSBTAG00000019417	ARMCX2	X:55447560-55451996	2.03786	2.71172	2.09924	0.873883	1.07389	0.911729	2.28294	0.953167	-1.32977	5e-05	0.000430532
ENSBTAT00000045039	ENSBTAG00000031760	HIST1H2BI	23:31472338-31472719	5.51909	3.89772	4.99153	3.03996	3.70007	3.6816	4.80278	3.47388	-1.3289	0.00135	0.00694389
ENSBTAT00000020093	ENSBTAG00000015098	RABEPK	11:96092485-96113995	3.44436	3.43164	3.65531	2.14395	1.92943	2.4744	3.51044	2.1826	-1.32784	5e-05	0.000430532
ENSBTAT00000003755	ENSBTAG00000002885	MSR1	27:19976213-20056927	1.56515	3.07868	1.07065	0.401502	0.58666	0.748524	1.90483	0.578895	-1.32593	0.0018	0.00871958
ENSBTAT00000028368	ENSBTAG00000021291	STXBP6	21:35415162-35655955	4.03892	3.73364	4.42677	2.63969	2.8461	2.73643	4.06644	2.74074	-1.3257	5e-05	0.000430532
ENSBTAT00000011242	ENSBTAG00000008528	SLC25A1	17:74633474-74635952	4.75434	5.00666	4.62749	3.57233	3.49665	3.34428	4.79616	3.47109	-1.32507	5e-05	0.000430532
ENSBTAT00000039242	ENSBTAG00000003512	MYH7B	13:64888625-64912758	5.50316	5.18266	5.32917	4.77946	3.88834	3.37619	5.33833	4.01466	-1.32367	5e-05	0.000430532
ENSBTAT00000036191	ENSBTAG00000025642	RYR3	10:28789148-29100901	0.948748	1.84951	1.53226	0.0563542	0.198075	0.112781	1.44351	0.122404	-1.3211	5e-05	0.000430532
ENSBTAT00000004892	ENSBTAG00000003758	TKT	22:48264510-48288061	3.61589	4.55323	4.47916	3.00546	2.82267	2.85725	4.21609	2.89513	-1.32097	5e-05	0.000430532
ENSBTAT00000002279	ENSBTAG00000001745	LUM	5:21037442-21044658	5.88407	7.44304	5.80039	5.42225	5.02501	4.71967	6.37583	5.05564	-1.32019	5e-05	0.000430532
ENSBTAT00000052954	ENSBTAG00000032007	LRP11	9:88115144-88183314	3.6307	3.31713	3.52997	2.48261	1.75055	2.28759	3.4926	2.17358	-1.31902	5e-05	0.000430532
ENSBTAT00000054338	ENSBTAG00000018823	GRN	19:44775156-44782140	4.42191	4.69702	4.6533	3.42451	2.90539	3.4912	4.59074	3.2737	-1.31704	5e-05	0.000430532
ENSBTAT00000007630	ENSBTAG00000005803	PTPDC1	8:86801734-86817127	2.52784	2.12091	2.58149	0.981884	1.12022	1.18243	2.41008	1.09484	-1.31524	5e-05	0.000430532
ENSBTAT00000014541	ENSBTAG00000010951	NHLRC3	12:23233219-23241391	2.88321	2.99687	2.95336	1.44621	1.63143	1.81011	2.94448	1.62925	-1.31523	5e-05	0.000430532
ENSBTAT00000015575	ENSBTAG00000011726	CRYL1	12:36187099-36243551	4.0268	3.5966	4.07755	2.77197	2.38086	2.6026	3.90032	2.58514	-1.31517	5e-05	0.000430532
ENSBTAT00000043933	ENSBTAG00000016501	ARHGAP1	15:77496429-77513093	3.41409	3.72952	3.67586	2.17491	2.4987	2.20077	3.60649	2.29146	-1.31503	5e-05	0.000430532
ENSBTAT00000000315	ENSBTAG00000000251	ALAD	8:104342904-104352825	5.64018	5.33188	5.76665	4.33437	4.19212	4.26816	5.57957	4.26488	-1.31469	5e-05	0.000430532
ENSBTAT00000018411	ENSBTAG00000013863	DUSP1	20:4449108-4452189	8.93688	7.00879	8.96475	8.35495	6.50126	6.11078	8.30347	6.989	-1.31447	0.00025	0.0017246
ENSBTAT00000017812	ENSBTAG00000013387	CHMP4B	13:63817039-63849782	6.3969	6.60546	6.77567	5.24919	5.31232	5.27448	6.59268	5.27866	-1.31402	5e-05	0.000430532
ENSBTAT00000020520	ENSBTAG00000015441	ACTG2	11:10717553-10732398	3.64457	3.52796	3.44782	2.58259	1.8991	2.20097	3.54012	2.22755	-1.31256	0.0001	0.000791479
ENSBTAT00000028443	ENSBTAG00000021338	OAF	15:31312382-31330638	3.13772	4.38389	3.77642	2.31797	2.30328	2.74026	3.76601	2.45383	-1.31218	0.0001	0.000791479
ENSBTAT00000019617	ENSBTAG00000014742	LRWD1	25:35096146-35102361	2.5939	2.11353	2.84268	1.21534	1.23295	1.16664	2.5167	1.20498	-1.31173	5e-05	0.000430532
ENSBTAT00000020640	ENSBTAG00000015534	LYPLAL1	16:23350278-23382370	3.03296	2.30197	2.34377	1.53878	1.18812	1.01868	2.55956	1.24853	-1.31104	5e-05	0.000430532
ENSBTAT00000065036	ENSBTAG00000047339	BCOR	X:108883914-108907652	3.80794	3.93469	3.78558	2.76316	2.21475	2.62023	3.84274	2.53272	-1.31002	5e-05	0.000430532
ENSBTAT00000030194	ENSBTAG00000011190	FLNA	X:40310756-40332714	6.23818	6.73392	6.23564	5.16624	5.04155	5.07886	6.40258	5.09555	-1.30703	5e-05	0.000430532
ENSBTAT00000047585	ENSBTAG00000002092	PI16	23:10836789-10848749	4.65564	5.70666	3.83617	3.09395	4.07063	3.1138	4.73282	3.42613	-1.3067	5e-05	0.000430532
ENSBTAT00000049292	ENSBTAG00000034827	PDGFD	15:4501434-4788300	1.95799	3.84978	1.94828	1.28262	1.46311	1.09142	2.58535	1.27905	-1.3063	5e-05	0.000430532
ENSBTAT00000007083	ENSBTAG00000005385	POP5	17:65102637-65104915	4.21137	3.88018	4.63616	3.02201	2.95552	2.83288	4.24257	2.93681	-1.30576	0.00015	0.0011201
ENSBTAT00000008159	ENSBTAG00000006214	LOXL2	8:71278582-71349786	3.76556	4.42452	3.53706	3.01824	2.37454	2.42474	3.90904	2.60584	-1.3032	5e-05	0.000430532
ENSBTAT00000025657	ENSBTAG00000019267	MMP2	18:23828637-23855657	5.24137	7.27345	6.14049	4.92406	4.74184	5.08014	6.21843	4.91535	-1.30309	5e-05	0.000430532
ENSBTAT00000015948	ENSBTAG00000012024	SLC29A2	29:45056313-45063665	5.39706	4.615	5.5761	3.67253	3.82161	4.18789	5.19605	3.89401	-1.30204	5e-05	0.000430532
ENSBTAT00000007218	ENSBTAG00000005489	WDR36	10:87645610-87686661	4.15269	3.66169	3.53621	2.42505	2.54097	2.47847	3.78353	2.4815	-1.30203	5e-05	0.000430532
ENSBTAT00000027820	ENSBTAG00000020884	CASP4	15:3474705-3494168	2.73384	3.304	2.47765	1.69969	1.10242	1.809	2.8385	1.53704	-1.30146	0.0015	0.00755616
ENSBTAT00000023564	ENSBTAG00000017718	CCL22	18:25446366-25454407	1.62026	2.22696	0.509665	0.267095	0.134812	0.0511866	1.4523	0.151031	-1.30126	0.00175	0.00852614
ENSBTAT00000025995	ENSBTAG00000019513	C9orf50	11:100030766-100038242	1.68016	1.45451	2.06338	0.386191	0.414455	0.497919	1.73269	0.432855	-1.29983	0.00215	0.010076
ENSBTAT00000003775	ENSBTAG00000002907	C2CD3	15:54227839-54357467	2.97605	2.95915	3.21878	1.44382	1.86393	1.95193	3.05132	1.75323	-1.2981	5e-05	0.000430532
ENSBTAT00000003320	ENSBTAG00000002566	PGPEP1	7:4760643-4798974	4.36781	3.66772	4.15621	2.76926	2.69195	2.83739	4.06391	2.7662	-1.29772	5e-05	0.000430532
ENSBTAT00000015932	ENSBTAG00000012010	PANX1	29:590731-644582	3.79395	3.11514	2.85914	1.9312	1.8877	2.06007	3.25608	1.95966	-1.29642	5e-05	0.000430532
ENSBTAT00000016779	ENSBTAG00000012646	PLCXD2	1:56844454-56894475	1.97078	2.24621	1.92246	0.237789	1.10538	0.90747	2.04648	0.750214	-1.29627	0.00385	0.0160523
ENSBTAT00000019073	ENSBTAG00000014343	IFT22	25:35987214-35992174	2.49667	2.46141	2.43435	0.966129	1.49985	1.04204	2.46414	1.16934	-1.2948	0.0014	0.00713985
ENSBTAT00000020023	ENSBTAG00000015043	MFNG	5:76266276-76282792	4.1812	4.03547	4.56613	2.75896	3.12753	3.01659	4.26094	2.9677	-1.29324	5e-05	0.000430532
ENSBTAT00000036068	ENSBTAG00000025593	C15orf57	10:36264748-36274189	5.27815	4.38585	5.06559	3.65018	3.66678	3.53421	4.90986	3.61706	-1.29281	5e-05	0.000430532
ENSBTAT00000017411	ENSBTAG00000013096	UNC119	19:20567269-20572913	1.84735	3.66618	2.58283	1.42292	1.4123	1.3831	2.69878	1.4061	-1.29268	0.0001	0.000791479
ENSBTAT00000014852	ENSBTAG00000011185	TTC23	21:7602846-7763431	3.72429	3.18776	3.16448	2.02459	2.03211	2.14344	3.35885	2.06671	-1.29213	5e-05	0.000430532
ENSBTAT00000047899	ENSBTAG00000033727	RBPMS	27:25637685-25816012	4.23266	4.96601	5.17564	3.59909	3.5418	3.35719	4.79144	3.49936	-1.29207	5e-05	0.000430532
ENSBTAT00000012360	ENSBTAG00000009390	FAM188B	4:65865703-65984140	1.54367	1.92607	2.01983	0.562876	0.516868	0.536172	1.82986	0.538639	-1.29122	5e-05	0.000430532
ENSBTAT00000027391	ENSBTAG00000020556	APOC4	18:53054656-53057035	2.75757	0	1.11337	0	0	0	1.29031	0	-1.29031	0.00025	0.0017246
ENSBTAT00000020677	ENSBTAG00000015562	PLBD1	5:95706360-95796211	4.7829	5.35803	4.76163	3.65074	3.49388	3.89075	4.96752	3.67846	-1.28907	5e-05	0.000430532
ENSBTAT00000009482	ENSBTAG00000007208	HDAC11	22:59089633-59103701	3.57137	3.5239	3.57517	1.80276	2.84368	2.16487	3.55681	2.27044	-1.28637	0.00025	0.0017246
ENSBTAT00000022710	ENSBTAG00000017077	CTSL2	8:84976254-84981470	5.73426	5.55205	4.88693	4.08497	4.39484	3.83811	5.39108	4.10598	-1.2851	5e-05	0.000430532
ENSBTAT00000003028	ENSBTAG00000002346	HSD3B7	25:27375627-27379103	3.09635	3.76675	2.63166	2.22825	1.60949	1.80218	3.16492	1.87997	-1.28495	5e-05	0.000430532
ENSBTAT00000028188	ENSBTAG00000021151	MYH10	19:28680824-28800880	2.92494	5.10404	3.54267	2.69398	2.53579	2.49006	3.85722	2.57328	-1.28394	5e-05	0.000430532
ENSBTAT00000015811	ENSBTAG00000011917	GPAM	26:32963413-33003349	6.10248	4.90924	4.41095	4.72427	3.33308	3.51599	5.14089	3.85778	-1.28311	5e-05	0.000430532
ENSBTAT00000033040	ENSBTAG00000023997	VAMP8	11:49260840-49264015	5.00351	4.92198	5.13277	3.902	3.38044	3.93213	5.01942	3.73819	-1.28123	0.0001	0.000791479
ENSBTAT00000043056	ENSBTAG00000005198	FGF1	7:55508006-55601836	4.02236	3.9493	3.85277	2.43639	3.0176	2.52784	3.94148	2.66061	-1.28086	0.0013	0.00672999
ENSBTAT00000055255	ENSBTAG00000038117	ATG10	7:84242449-84505756	3.31261	3.40533	3.30413	2.53259	1.75696	1.89056	3.34069	2.06004	-1.28065	5e-05	0.000430532
ENSBTAT00000008254	ENSBTAG00000006288	VSTM4	28:43677655-43749033	3.66926	3.38671	3.79371	2.65591	2.10132	2.25798	3.61656	2.3384	-1.27816	5e-05	0.000430532
ENSBTAT00000053057	ENSBTAG00000032021	RALB	2:72358248-72430777	5.51668	5.60009	5.84497	4.79218	4.02283	4.31397	5.65391	4.37633	-1.27758	5e-05	0.000430532
ENSBTAT00000028235	ENSBTAG00000021187	ID2	11:88584861-88587166	4.2684	4.83772	4.26344	3.37053	3.00349	3.16438	4.45652	3.17946	-1.27706	5e-05	0.000430532
ENSBTAT00000008837	ENSBTAG00000006720	GJA5	3:21983347-21999397	3.95191	3.95845	3.97971	2.50172	2.86561	2.69278	3.96336	2.68671	-1.27665	5e-05	0.000430532
ENSBTAT00000061487	ENSBTAG00000044073	CD248	29:45016283-45018614	2.52603	4.21809	2.99027	2.32188	1.56572	2.01733	3.2448	1.96831	-1.27648	5e-05	0.000430532
ENSBTAT00000026580	ENSBTAG00000019953	CYBB	X:111079516-111112446	2.43447	3.82248	2.75622	1.68322	1.63099	1.86971	3.00439	1.72797	-1.27641	5e-05	0.000430532
ENSBTAT00000034655	ENSBTAG00000023907	COL18A1	1:146989243-147040968	2.95478	3.66378	3.33996	1.98892	2.06083	2.0815	3.31951	2.04375	-1.27576	5e-05	0.000430532
ENSBTAT00000000906	ENSBTAG00000000683	WDR37	13:46647459-46679926	4.00358	4.28355	4.04374	2.84476	2.83912	2.82021	4.11029	2.8347	-1.2756	5e-05	0.000430532
ENSBTAT00000049751	ENSBTAG00000035265	TMEM192	17:159888-179634	3.07545	3.11414	2.70818	1.94954	1.8264	1.29505	2.96592	1.69033	-1.27559	0.0016	0.00793496
ENSBTAT00000034054	ENSBTAG00000024503	FCER1G	3:8305543-8308776	1.65339	5.29477	3.50766	2.72637	1.70479	2.19952	3.48527	2.21023	-1.27505	5e-05	0.000430532
ENSBTAT00000012411	ENSBTAG00000009432	PMF1	3:14605970-14627746	3.3312	3.79152	3.38073	2.01628	2.08391	2.57846	3.50115	2.22622	-1.27493	0.0002	0.0014304
ENSBTAT00000011670	ENSBTAG00000008864	LY96	14:39369424-39402263	2.61415	4.63532	2.8498	2.10211	2.26626	1.90648	3.36642	2.09162	-1.27481	0.002	0.00948732
ENSBTAT00000013600	ENSBTAG00000010297	DHRS11	19:13237730-13247622	4.31026	3.86562	4.44205	2.70533	3.15273	2.94173	4.20598	2.93326	-1.27271	5e-05	0.000430532
ENSBTAT00000003130	ENSBTAG00000002413	MCAT	5:114576426-114588012	4.25856	3.95004	3.66854	2.47384	2.84654	2.74078	3.95904	2.68705	-1.27199	5e-05	0.000430532
ENSBTAT00000055368	ENSBTAG00000020796	UBE2D1	26:663448-699996	6.62944	5.6213	5.80313	4.96408	4.69162	4.5824	6.01796	4.74603	-1.27193	5e-05	0.000430532
ENSBTAT00000026334	ENSBTAG00000019761	MANBA	6:23390298-23541416	2.49027	2.56992	2.76665	1.3348	1.18297	1.49556	2.60894	1.33777	-1.27117	5e-05	0.000430532
ENSBTAT00000011361	ENSBTAG00000008611	IGFBP4	19:41326677-41338255	4.23886	5.58587	5.0358	3.55455	3.50271	3.99037	4.95351	3.68255	-1.27096	5e-05	0.000430532
ENSBTAT00000043205	ENSBTAG00000030587	LASP1	19:40090994-40131373	5.42146	6.04625	5.60399	4.60196	4.36792	4.29323	5.69057	4.42103	-1.26953	5e-05	0.000430532
ENSBTAT00000009441	ENSBTAG00000007173	PDGFRA	6:71373512-71421283	4.64452	5.94649	5.33907	4.22545	3.82376	4.07507	5.31002	4.04143	-1.2686	5e-05	0.000430532
ENSBTAT00000002748	ENSBTAG00000002127	TCP11L2	5:70013666-70054229	4.51934	4.23947	4.72413	2.99857	3.28447	3.39603	4.49431	3.22636	-1.26796	5e-05	0.000430532
ENSBTAT00000018136	ENSBTAG00000013645	RFFL	19:15378252-15400325	2.49551	3.82801	3.24424	2.0569	1.77833	1.92897	3.18925	1.9214	-1.26785	5e-05	0.000430532
ENSBTAT00000018474	ENSBTAG00000013909	BOC	1:58428031-58464999	2.40821	2.58658	2.6509	1.26305	1.14666	1.43495	2.54856	1.28155	-1.26701	5e-05	0.000430532
ENSBTAT00000049620	ENSBTAG00000017746	SLIT3	20:324517-507045	1.8588	3.2245	2.31795	1.35144	0.951407	1.29819	2.46708	1.20034	-1.26674	5e-05	0.000430532
ENSBTAT00000027051	ENSBTAG00000020297	PQLC3	11:86588328-86601250	3.8037	3.47576	3.11667	2.20596	2.62443	1.77311	3.46538	2.20117	-1.26421	5e-05	0.000430532
ENSBTAT00000047259	ENSBTAG00000001390	B4GALT4	1:64614355-64645167	2.87495	3.4448	3.58276	1.79782	2.08365	2.22931	3.30084	2.03693	-1.26391	5e-05	0.000430532
ENSBTAT00000019969	ENSBTAG00000015002	POLR2I	18:46961969-46963214	5.74882	5.61166	5.5961	4.51331	4.65817	3.9965	5.65219	4.38932	-1.26287	0.00075	0.00428822
ENSBTAT00000034729	ENSBTAG00000024928	TNFRSF1B	16:42376257-42409768	3.08891	4.23913	3.35606	2.24787	2.16712	2.48399	3.56137	2.29966	-1.2617	5e-05	0.000430532
ENSBTAT00000032653	ENSBTAG00000004194	RALGDS	11:103126161-103139619	2.94192	3.41491	2.90995	1.77923	1.79452	1.91467	3.08893	1.82947	-1.25945	5e-05	0.000430532
ENSBTAT00000019102	ENSBTAG00000014367	PRKX	X:138715323-138747777	2.96155	3.14033	2.67367	1.7664	1.7308	1.50202	2.92518	1.66641	-1.25878	0.0017	0.0083248
ENSBTAT00000021122	ENSBTAG00000015889	CLCN7	25:1135570-1156102	3.22421	3.28432	3.33637	2.02281	2.08484	1.9623	3.28163	2.02332	-1.25831	5e-05	0.000430532
ENSBTAT00000021168	ENSBTAG00000015919	PARM1	6:91597121-91723390	1.22199	2.67795	2.76463	1.3493	0.697302	0.849625	2.22153	0.965408	-1.25612	0.0003	0.00200144
ENSBTAT00000006870	ENSBTAG00000005215	IL10RA	15:29093383-29102483	2.08736	3.05115	2.2476	1.50552	0.921198	1.19501	2.46204	1.20724	-1.25479	0.00015	0.0011201
ENSBTAT00000036839	ENSBTAG00000010012	BTF3	20:8038616-8045160	8.64867	8.89853	8.78444	7.6296	7.48907	7.45334	8.77721	7.524	-1.25321	5e-05	0.000430532
ENSBTAT00000005240	ENSBTAG00000004014	FBLN2	22:58990281-59038424	4.49108	5.39341	5.04345	3.9825	3.57709	3.61239	4.97598	3.72399	-1.25199	5e-05	0.000430532
ENSBTAT00000020859	ENSBTAG00000015710	CD3E	15:29441564-29452179	1.55509	4.20815	2.12337	1.27273	1.20145	1.65836	2.62887	1.37751	-1.25136	5e-05	0.000430532
ENSBTAT00000028052	ENSBTAG00000021065	MFSD13A	26:22945833-22960683	2.3779	2.16347	2.58398	1.06818	1.15122	1.15383	2.37512	1.12441	-1.25071	5e-05	0.000430532
ENSBTAT00000048415	ENSBTAG00000034154	AGMO	4:23499625-23891236	2.57164	2.29273	1.48023	0.593671	1.20182	0.798867	2.11487	0.864787	-1.25008	0.00015	0.0011201
ENSBTAT00000020353	ENSBTAG00000015310	SLC25A36	1:129009712-129041630	5.18823	4.49782	5.44427	3.80382	3.86112	3.71592	5.04344	3.79362	-1.24982	5e-05	0.000430532
ENSBTAT00000045006	ENSBTAG00000020485	ARRB1	15:55255744-55329451	3.32612	3.9419	3.75	2.24239	2.22825	2.80194	3.67267	2.42419	-1.24848	0.00085	0.00474872
ENSBTAT00000003653	ENSBTAG00000002823	MPZL1	3:930875-1012734	4.85972	5.10094	4.66065	3.71279	3.45202	3.71122	4.87377	3.62535	-1.24842	5e-05	0.000430532
ENSBTAT00000004686	ENSBTAG00000003604	ADAMTSL4	3:20187038-20195550	3.96967	4.66799	4.37421	2.82587	3.8586	2.58284	4.33729	3.0891	-1.24818	5e-05	0.000430532
ENSBTAT00000004617	ENSBTAG00000003550	C11orf54	29:1032167-1056464	3.29821	3.22945	2.95618	2.23516	1.84675	1.66109	3.16128	1.91434	-1.24694	5e-05	0.000430532
ENSBTAT00000018843	ENSBTAG00000014176	REM1	13:61619568-61628687	3.54862	3.29551	3.62332	2.26702	2.09988	2.36002	3.48915	2.24231	-1.24684	5e-05	0.000430532
ENSBTAT00000007930	ENSBTAG00000006035	PPP1R1B	19:40655221-40663767	1.35917	2.68878	2.81078	0.426282	0.838741	1.85465	2.28624	1.03989	-1.24635	0.00015	0.0011201
ENSBTAT00000020356	ENSBTAG00000015308	SMARCE1	19:41488357-41510910	4.11602	4.5253	4.50687	3.01255	3.14895	3.24903	4.38273	3.13684	-1.24589	5e-05	0.000430532
ENSBTAT00000027661	ENSBTAG00000020755	SELP	16:38049258-38080862	1.40631	2.51376	2.31935	1.13483	0.565479	0.801715	2.07981	0.834007	-1.2458	5e-05	0.000430532
ENSBTAT00000009504	ENSBTAG00000032617	FBXO44	16:42901487-42905541	2.8421	2.29571	2.41051	1.14164	1.53579	1.13408	2.51611	1.2705	-1.2456	0.00015	0.0011201
ENSBTAT00000010013	ENSBTAG00000007614	BBS4	10:19317483-19363592	3.94686	4.26529	3.89649	2.80503	2.74391	2.82398	4.03622	2.79097	-1.24525	5e-05	0.000430532
ENSBTAT00000003563	ENSBTAG00000002747	ABCA5	19:61873252-61919888	3.74586	3.7709	4.3543	2.61387	2.79063	2.73156	3.95702	2.71202	-1.245	5e-05	0.000430532
ENSBTAT00000003055	ENSBTAG00000002362	APOLD1	5:97520909-97524789	5.58551	3.41719	5.41778	5.26134	2.93276	2.49372	4.80683	3.56261	-1.24422	0.00215	0.010076
ENSBTAT00000045589	ENSBTAG00000007920	PANK2	13:51736323-51765187	3.62138	3.85308	4.16615	2.72525	2.69482	2.48849	3.8802	2.63619	-1.24402	5e-05	0.000430532
ENSBTAT00000035742	ENSBTAG00000025434	ZFP36L1	10:80965363-80970846	6.91459	6.11234	6.38545	5.1534	5.02745	5.50211	6.47079	5.22766	-1.24314	5e-05	0.000430532
ENSBTAT00000007501	ENSBTAG00000005710	NCAM1	15:24093188-24165578	2.19283	4.15416	3.34096	2.22394	1.54855	2.18729	3.22932	1.98659	-1.24273	5e-05	0.000430532
ENSBTAT00000061003	ENSBTAG00000021581	FHOD3	24:20649325-21172169	5.46308	5.51076	4.6133	4.25923	3.553	4.04681	5.19571	3.95301	-1.2427	5e-05	0.000430532
ENSBTAT00000022890	ENSBTAG00000017225	RNF135	19:18330387-18343193	3.19055	3.81654	4.29947	2.28015	2.47529	2.82471	3.76885	2.52672	-1.24214	5e-05	0.000430532
ENSBTAT00000019322	ENSBTAG00000014536	SFXN1	10:5552569-5612663	1.31624	1.43216	1.65385	0.422318	0.184627	0.070856	1.46742	0.225934	-1.24149	0.0032	0.0138683
ENSBTAT00000012519	ENSBTAG00000009513	TGFBI	7:49059241-49095515	4.22978	6.25556	5.10108	4.69363	3.54873	3.62032	5.19547	3.95423	-1.24125	5e-05	0.000430532
ENSBTAT00000054581	ENSBTAG00000038464	PLIN5	7:20816180-20827916	5.64199	4.36243	5.12682	3.47902	3.96699	3.9628	5.04375	3.80294	-1.24081	5e-05	0.000430532
ENSBTAT00000023181	ENSBTAG00000017437	TMEM237	2:90588103-90610465	2.18716	1.8016	1.65434	0.62299	0.664558	0.633506	1.88104	0.640351	-1.24068	5e-05	0.000430532
ENSBTAT00000046152	ENSBTAG00000003330	ATL3	29:42617153-42658661	4.05485	4.59681	4.58292	3.17804	3.17968	3.1574	4.41153	3.17171	-1.23982	5e-05	0.000430532
ENSBTAT00000027262	ENSBTAG00000020458	STX6	16:63581737-63628883	3.00802	3.31473	3.38406	1.79852	2.13235	2.06078	3.2356	1.99722	-1.23839	5e-05	0.000430532
ENSBTAT00000021328	ENSBTAG00000016024	MYL12A	24:37820257-37829300	10.2057	10.2341	9.85486	8.90249	9.14334	8.53504	10.0982	8.86029	-1.23793	5e-05	0.000430532
ENSBTAT00000016109	ENSBTAG00000012144	ZMYND19	11:105562886-105571338	4.42807	4.38768	4.60363	3.48109	3.24178	2.98403	4.47313	3.23563	-1.23749	0.0004	0.00255719
ENSBTAT00000025397	ENSBTAG00000019077	DAD1	10:22073357-22095132	7.47453	6.90925	7.19706	6.05683	5.91169	5.90023	7.19361	5.95625	-1.23736	5e-05	0.000430532
ENSBTAT00000002944	ENSBTAG00000002278	FBN1	10:61877807-62142171	6.33981	7.46463	6.07025	5.52035	5.4775	5.16606	6.62489	5.38797	-1.23692	5e-05	0.000430532
ENSBTAT00000012977	ENSBTAG00000009844	CYR61	3:58678778-58681686	8.16174	6.49121	7.88678	7.9837	5.2833	5.56232	7.51324	6.27644	-1.2368	0.01305	0.0419377
ENSBTAT00000013685	ENSBTAG00000010368	TPST2	17:68445521-68499477	3.91184	3.66979	4.5929	2.65217	2.99686	2.81961	4.05818	2.82288	-1.2353	5e-05	0.000430532
ENSBTAT00000012586	ENSBTAG00000009568	KANK2	7:16826650-16849106	3.52062	4.30421	4.20195	2.67232	2.83327	2.81722	4.00893	2.77427	-1.23466	5e-05	0.000430532
ENSBTAT00000015436	ENSBTAG00000011622	C18orf21	24:21448770-21456736	4.38613	4.41738	4.42237	3.24155	3.1021	3.18033	4.40863	3.17466	-1.23397	0.0003	0.00200144
ENSBTAT00000054029	ENSBTAG00000039231	MTURN	4:66610954-66643765	3.22353	4.58378	4.27395	2.30066	2.52815	3.55164	4.02709	2.79348	-1.2336	5e-05	0.000430532
ENSBTAT00000025803	ENSBTAG00000019368	IGFBP7	6:74027218-74150456	7.88803	7.85119	7.9767	6.80257	6.4978	6.71784	7.90531	6.67274	-1.23257	0.00165	0.00812138
ENSBTAT00000000246	ENSBTAG00000000207	PUDP	X:146775606-146843115	3.51913	2.93675	3.31919	1.85392	2.11936	2.10473	3.25835	2.026	-1.23235	5e-05	0.000430532
ENSBTAT00000035288	ENSBTAG00000025181	CCDC85C	21:66175706-66253519	1.47374	1.86147	2.63961	0.606329	0.902534	0.768991	1.99161	0.759284	-1.23232	5e-05	0.000430532
ENSBTAT00000016016	ENSBTAG00000012073	VOPP1	22:495505-677104	2.86049	3.25577	4.25029	1.61276	2.57463	2.48308	3.45552	2.22349	-1.23203	5e-05	0.000430532
ENSBTAT00000037678	ENSBTAG00000002402	IGF2R	9:97638102-97740003	4.97237	5.08975	5.20813	3.77711	3.77482	4.02239	5.09008	3.85811	-1.23198	5e-05	0.000430532
ENSBTAT00000052388	ENSBTAG00000005434	PLVAP	7:5685230-5704120	2.61207	3.51206	3.3552	1.66728	1.99129	2.12548	3.15978	1.92802	-1.23176	5e-05	0.000430532
ENSBTAT00000015726	ENSBTAG00000024081	ECM2	8:85540500-85579683	5.25011	5.97451	5.19645	4.56775	4.25645	3.90327	5.47369	4.24249	-1.2312	5e-05	0.000430532
ENSBTAT00000039803	ENSBTAG00000017831	ERLIN2	27:32721071-32738208	4.29472	4.35564	4.30818	3.25717	3.10748	2.9006	4.31951	3.08842	-1.2311	5e-05	0.000430532
ENSBTAT00000008880	ENSBTAG00000006747	LTBP3	29:44370407-44400578	3.44489	4.60517	3.7712	2.77579	2.79538	2.5587	3.94042	2.70996	-1.23046	0.00095	0.00520439
ENSBTAT00000005606	ENSBTAG00000004281	ACSS1	13:42963403-43076853	4.42845	5.24023	4.25067	3.36199	3.26984	3.59972	4.63978	3.41052	-1.22927	0.00015	0.0011201
ENSBTAT00000031361	ENSBTAG00000010694	BICC1	28:14359125-14416928	3.44641	3.51454	3.34693	2.05891	2.52052	2.04292	3.43596	2.20745	-1.22851	5e-05	0.000430532
ENSBTAT00000019566	ENSBTAG00000014700	DYNC1LI1	22:7045915-7098962	4.66452	4.57386	4.74826	3.59149	3.54051	3.17053	4.66221	3.43418	-1.22804	5e-05	0.000430532
ENSBTAT00000004044	ENSBTAG00000003109	ITM2B	12:18114552-18139506	8.48688	9.05881	9.17799	7.47915	7.66991	7.89367	8.90789	7.68091	-1.22698	5e-05	0.000430532
ENSBTAT00000036888	ENSBTAG00000026199	ACTB	25:39343632-39347044	9.45277	9.63606	9.24396	8.57454	8.07283	8.00542	9.44427	8.2176	-1.22667	0.0001	0.000791479
ENSBTAT00000043256	ENSBTAG00000030608	SWI5	11:98895392-98902043	4.69485	5.03392	5.19043	3.68961	3.61805	3.93248	4.97306	3.74671	-1.22635	0.00015	0.0011201
ENSBTAT00000028637	ENSBTAG00000021483	OLFML1	15:45836412-45866755	3.44322	4.10631	4.21701	2.62025	2.75176	2.71619	3.92218	2.69607	-1.22611	5e-05	0.000430532
ENSBTAT00000033701	ENSBTAG00000007636	IRAK3	5:47796255-47839675	2.74067	3.32283	2.78161	1.54749	1.54451	2.07531	2.94837	1.72244	-1.22593	0.0006	0.00356803
ENSBTAT00000012884	ENSBTAG00000009768	IFIT3	26:11083266-11090209	2.65981	2.67061	2.6899	0.936201	1.64757	1.76402	2.67344	1.44926	-1.22418	0.00025	0.0017246
ENSBTAT00000004480	ENSBTAG00000003450	ATP6V1H	14:23511300-23558678	3.07049	2.67309	2.34413	1.66086	1.57471	1.18047	2.6959	1.47201	-1.22389	0.01105	0.0366644
ENSBTAT00000028134	ENSBTAG00000021116	EXOC6	26:14268979-14445905	3.57304	4.83115	3.53258	2.84785	2.70124	2.71824	3.97892	2.75577	-1.22315	5e-05	0.000430532
ENSBTAT00000020042	ENSBTAG00000015058	CDH4	13:55672234-55803649	1.76738	1.83835	2.37653	1.10011	0.507641	0.705896	1.99409	0.771216	-1.22287	0.0002	0.0014304
ENSBTAT00000014020	ENSBTAG00000010599	C2orf76	2:71473545-71561045	2.35817	2.85571	3.33546	1.73569	1.52442	1.62093	2.84978	1.62701	-1.22277	0.01235	0.0402087
ENSBTAT00000012042	ENSBTAG00000009137	NKG7	18:57812528-57815281	0.712507	2.79668	0.887053	0	0.261614	0.469758	1.46541	0.243791	-1.22162	0.0061	0.0231292
ENSBTAT00000036396	ENSBTAG00000025752	P3H4	19:42639450-42645799	3.53058	3.53792	3.5478	2.4324	2.36852	2.15059	3.53877	2.31717	-1.2216	0.00025	0.0017246
ENSBTAT00000044831	ENSBTAG00000017223	MEST	4:95066961-95079685	2.65686	4.3203	2.88481	2.00573	1.92947	2.26354	3.28732	2.06625	-1.22107	5e-05	0.000430532
ENSBTAT00000004897	ENSBTAG00000003764	AKIRIN2	9:63127338-63150180	6.41117	6.33609	6.21243	5.14607	5.15967	4.99162	6.3199	5.09912	-1.22078	5e-05	0.000430532
ENSBTAT00000044160	ENSBTAG00000009543	ESYT1	5:57504093-57518152	4.41347	4.86824	4.84112	3.51812	3.4687	3.47459	4.70761	3.48714	-1.22047	5e-05	0.000430532
ENSBTAT00000014318	ENSBTAG00000010809	HID1	19:57076158-57097117	3.00827	2.63131	3.20082	0.976136	2.06356	2.14182	2.9468	1.72717	-1.21963	5e-05	0.000430532
ENSBTAT00000019652	ENSBTAG00000014773	HMMR	7:77271069-77303644	1.50405	1.58311	1.45898	0.413559	0.225936	0.247975	1.51538	0.295824	-1.21956	5e-05	0.000430532
ENSBTAT00000001829	ENSBTAG00000001392	RDH16	5:56863814-56869724	2.11395	0.102039	1.44142	0	0	0	1.21914	0	-1.21914	5e-05	0.000430532
ENSBTAT00000000244	ENSBTAG00000000205	MMD	19:5819715-5840124	4.62299	4.502	4.54547	3.60164	3.07645	3.33544	4.55682	3.33784	-1.21898	5e-05	0.000430532
ENSBTAT00000025454	ENSBTAG00000019124	EIF4EBP2	28:26764784-26786028	7.53678	7.60006	6.9937	6.3933	5.89964	6.18173	7.37685	6.15822	-1.21862	5e-05	0.000430532
ENSBTAT00000017995	ENSBTAG00000013533	CLIC1	23:27376010-27398934	5.21377	6.34288	5.42419	4.4928	4.57074	4.26291	5.66028	4.44215	-1.21813	5e-05	0.000430532
ENSBTAT00000021443	ENSBTAG00000016109	DHRS12	12:21275899-21316172	3.28732	3.17362	3.94582	2.01591	1.83999	2.899	3.46892	2.25163	-1.21728	0.0003	0.00200144
ENSBTAT00000014091	ENSBTAG00000010661	DPYSL3	7:60588658-60703487	4.59732	6.46213	5.56596	4.9047	4.15139	3.91892	5.5418	4.325	-1.2168	5e-05	0.000430532
ENSBTAT00000000314	ENSBTAG00000000250	HDHD3	8:104331799-104334927	3.29907	3.25545	4.51355	2.49375	2.49526	2.43062	3.68936	2.47321	-1.21615	5e-05	0.000430532
ENSBTAT00000026703	ENSBTAG00000020043	ARHGAP17	25:22843458-22900615	4.05332	4.18595	4.04728	2.78097	2.97088	2.89007	4.09551	2.88064	-1.21488	5e-05	0.000430532
ENSBTAT00000063604	ENSBTAG00000005089	RHBDD2	25:34634470-34642547	2.24717	2.9346	3.40434	2.13263	1.28346	1.52545	2.86204	1.64718	-1.21486	0.00025	0.0017246
ENSBTAT00000028765	ENSBTAG00000021587	SMPDL3A	9:28811577-28828968	3.2865	3.52018	3.80685	2.13736	2.31478	2.51924	3.53784	2.3238	-1.21405	0.0001	0.000791479
ENSBTAT00000063372	ENSBTAG00000046708	PDP2	18:34709888-34711484	2.38449	2.35763	2.28815	1.00324	0.982752	1.40235	2.34342	1.12945	-1.21397	0.0002	0.0014304
ENSBTAT00000001585	ENSBTAG00000001197	SLAMF7	3:8969736-8985751	0.883942	2.38656	1.32835	0.54173	0.221903	0.198044	1.53295	0.320559	-1.21239	0.00015	0.0011201
ENSBTAT00000016198	ENSBTAG00000012212	CYP26B1	11:12371179-12387041	1.3215	2.42371	2.55736	0.820411	0.730177	1.11509	2.10086	0.888558	-1.2123	0.0004	0.00255719
ENSBTAT00000029241	ENSBTAG00000021934	RETSAT	11:49475070-49489800	2.33373	2.65765	2.2817	0.971442	1.24127	1.42432	2.42436	1.21234	-1.21202	5e-05	0.000430532
ENSBTAT00000016933	ENSBTAG00000012738	ZNF827	17:12587396-12739481	2.89575	3.00093	3.03775	1.94697	1.62194	1.73119	2.97815	1.7667	-1.21145	5e-05	0.000430532
ENSBTAT00000011255	ENSBTAG00000008539	ENHO	8:77234223-77236116	2.20562	2.49552	3.31689	1.04461	1.30738	2.03255	2.67268	1.46152	-1.21116	0.00205	0.0096862
ENSBTAT00000009798	ENSBTAG00000007450	C2	23:27231724-27243367	1.76295	3.61744	2.15706	0.855147	1.22231	1.82791	2.51248	1.30179	-1.2107	0.0007	0.0040506
ENSBTAT00000011382	ENSBTAG00000008631	CORO1A	25:26392491-26397916	3.2029	4.47687	2.87039	2.71855	1.59704	2.60892	3.51672	2.30817	-1.20855	5e-05	0.000430532
ENSBTAT00000043576	ENSBTAG00000030820	NT5M	19:35473701-35486296	4.30699	3.86225	4.40834	2.75293	3.30208	2.89851	4.19253	2.98451	-1.20802	0.0001	0.000791479
ENSBTAT00000060994	ENSBTAG00000013108	HK2	11:9723268-9766920	3.92373	4.50113	4.21115	3.62281	2.65626	2.73409	4.212	3.00439	-1.20761	5e-05	0.000430532
ENSBTAT00000028238	ENSBTAG00000021190	CDH2	24:28992665-29241119	0.679499	3.24525	0.545986	0.215633	0.38053	0.251911	1.49024	0.282691	-1.20755	5e-05	0.000430532
ENSBTAT00000038564	ENSBTAG00000015604	ZNF385A	5:25807925-25823618	2.19326	3.37714	4.54072	2.3554	1.89957	2.23752	3.37037	2.16416	-1.20621	5e-05	0.000430532
ENSBTAT00000015460	ENSBTAG00000011640	PLPP3	3:90185368-90272863	5.24905	6.01964	6.09374	4.85023	4.51314	4.38399	5.78748	4.58246	-1.20502	5e-05	0.000430532
ENSBTAT00000043193	ENSBTAG00000030581	TBC1D5	1:155833804-156185921	3.04342	3.08089	2.67769	1.73843	1.71857	1.73036	2.934	1.72912	-1.20488	0.0041	0.0168651
ENSBTAT00000030498	ENSBTAG00000003217	CADM3	3:10652467-10683411	1.52881	3.18616	1.93313	1.06032	0.93574	1.03963	2.21603	1.0119	-1.20413	0.0002	0.0014304
ENSBTAT00000024583	ENSBTAG00000018471	SSR3	1:111996967-112008219	6.88307	7.30322	6.96599	5.9432	5.83149	5.76823	7.05076	5.84764	-1.20312	5e-05	0.000430532
ENSBTAT00000020974	ENSBTAG00000015794	NES	3:14208424-14215064	4.66896	6.30465	4.48173	4.05205	3.84746	3.95252	5.15178	3.95068	-1.20111	5e-05	0.000430532
ENSBTAT00000024188	ENSBTAG00000018176	C17orf62	19:50765354-50771395	3.03112	3.62401	3.33858	2.10551	2.12518	2.15981	3.33124	2.13017	-1.20107	0.0002	0.0014304
ENSBTAT00000025935	ENSBTAG00000019470	NEK6	11:95314592-95400813	4.59164	4.6924	4.75921	3.43452	3.53633	3.4695	4.68109	3.48011	-1.20097	5e-05	0.000430532
ENSBTAT00000061225	ENSBTAG00000044053	SLC17A5	9:13305875-13380618	3.08697	3.0272	2.67651	1.59484	1.61096	1.98204	2.93023	1.72928	-1.20095	5e-05	0.000430532
ENSBTAT00000012930	ENSBTAG00000009804	ERP44	8:65500572-65597182	5.24753	5.33228	5.51068	4.22827	4.06686	4.19255	5.3635	4.16256	-1.20094	5e-05	0.000430532
ENSBTAT00000017905	ENSBTAG00000013461	RPL24	1:46415222-46420721	9.07634	9.15494	9.47389	8.12845	8.06468	7.91055	9.23506	8.03456	-1.2005	5e-05	0.000430532
ENSBTAT00000026133	ENSBTAG00000019616	APCS	3:10245765-10246803	2.95627	0.120513	0.52434	0	0	0	1.20037	0	-1.20037	5e-05	0.000430532
ENSBTAT00000009774	ENSBTAG00000007434	CD300LG	19:44356958-44368596	4.81222	4.65307	5.36844	3.40599	3.89205	3.93534	4.94458	3.74446	-1.20012	5e-05	0.000430532
ENSBTAT00000029882	ENSBTAG00000022150	MXRA5	X:138878611-138902586	3.42031	5.80178	3.37074	4.37424	2.48111	2.13782	4.19761	2.99772	-1.19989	5e-05	0.000430532
ENSBTAT00000047947	ENSBTAG00000001212	SSR2	3:14808604-14815178	6.85046	7.21082	7.2958	5.99692	5.77408	5.98646	7.11903	5.91915	-1.19987	5e-05	0.000430532
ENSBTAT00000029015	ENSBTAG00000021766	HBEGF	7:53216664-53227848	4.89534	5.21801	4.34985	4.06976	3.71938	3.07611	4.82107	3.62175	-1.19931	5e-05	0.000430532
ENSBTAT00000014573	ENSBTAG00000010978	PROX1	16:71413973-71455068	4.51132	4.65604	4.66782	3.71129	3.45228	3.07404	4.61173	3.41253	-1.19919	5e-05	0.000430532
ENSBTAT00000046128	ENSBTAG00000013676	DYNC2LI1	11:26077550-26115657	2.28355	2.52426	2.27089	0.999741	1.409	1.07717	2.35957	1.16197	-1.1976	0.00115	0.00608249
ENSBTAT00000008228	ENSBTAG00000006276	C1QTNF1	19:53978216-53984772	3.73748	4.19851	4.89455	3.08955	3.25836	2.89022	4.27685	3.07938	-1.19747	5e-05	0.000430532
ENSBTAT00000024391	ENSBTAG00000018331	CLEC3B	22:54791194-54797301	6.22881	6.2594	6.35316	5.13193	4.90042	5.21725	6.28046	5.0832	-1.19726	5e-05	0.000430532
ENSBTAT00000032947	ENSBTAG00000023947	AVPI1	26:18711831-18719926	4.47312	4.73548	5.16809	3.79831	3.67896	3.30836	4.79223	3.59521	-1.19702	0.0001	0.000791479
ENSBTAT00000016087	ENSBTAG00000030247	NSMF	11:105673836-105681394	1.74765	2.50728	2.06163	0.854202	0.950229	0.923463	2.10552	0.909298	-1.19622	0.0002	0.0014304
ENSBTAT00000009715	ENSBTAG00000007390	VAT1	19:43687402-43694870	5.13585	5.61814	5.41067	4.42838	4.10198	4.04897	5.38822	4.19311	-1.19511	5e-05	0.000430532
ENSBTAT00000014377	ENSBTAG00000010835	CRELD1	22:16865104-16873234	3.85674	3.86412	4.09646	3.15962	2.57308	2.50331	3.93911	2.74534	-1.19377	5e-05	0.000430532
ENSBTAT00000020951	ENSBTAG00000015778	SASS6	3:43291332-43331499	1.80712	2.02218	1.56323	0.776547	0.692618	0.342317	1.79751	0.603827	-1.19368	5e-05	0.000430532
ENSBTAT00000021638	ENSBTAG00000016267	SERPING1	15:82159473-82172143	5.13421	6.83423	5.77423	5.347	4.27436	4.5421	5.91422	4.72115	-1.19307	5e-05	0.000430532
ENSBTAT00000025806	ENSBTAG00000019369	TSPAN4	29:50560712-50570675	3.34616	4.1295	3.89072	2.63946	2.78248	2.36577	3.78879	2.59591	-1.19288	0.0002	0.0014304
ENSBTAT00000027449	ENSBTAG00000020602	IDO1	27:34686576-34699480	4.98604	3.68059	3.6916	2.84564	3.17837	2.75731	4.11941	2.92711	-1.1923	5e-05	0.000430532
ENSBTAT00000024289	ENSBTAG00000018248	MGLL	22:60443563-60493810	5.98268	6.24611	6.29882	5.08405	5.00817	4.86158	6.17587	4.9846	-1.19127	5e-05	0.000430532
ENSBTAT00000028263	ENSBTAG00000021211	DPT	16:37106632-37143040	5.58858	6.99567	5.79957	5.69305	5.13159	3.98678	6.12794	4.93714	-1.1908	5e-05	0.000430532
ENSBTAT00000064158	ENSBTAG00000046248	ARPC1B	25:37546484-37559078	3.84444	5.09536	4.22508	3.50627	2.96171	3.12484	4.38829	3.19761	-1.19068	5e-05	0.000430532
ENSBTAT00000044615	ENSBTAG00000018401	APLF	11:66840543-66933742	2.10874	2.28308	2.39379	0.99407	1.20729	1.01326	2.26187	1.07154	-1.19033	5e-05	0.000430532
ENSBTAT00000027236	ENSBTAG00000020436	KIF27	8:78439019-78524275	2.83874	3.19597	2.77358	1.56943	1.91482	1.75396	2.9361	1.74607	-1.19003	5e-05	0.000430532
ENSBTAT00000000752	ENSBTAG00000000575	TNC	8:105965497-106067887	1.81407	3.3825	1.31374	1.09192	0.996721	0.853031	2.1701	0.980556	-1.18955	5e-05	0.000430532
ENSBTAT00000029033	ENSBTAG00000021778	SELENON	2:127851647-127869417	4.24875	4.82492	4.39985	3.22436	3.24178	3.43914	4.49117	3.30176	-1.18941	5e-05	0.000430532
ENSBTAT00000052725	ENSBTAG00000019755	REEP3	28:19709520-19806763	4.27141	4.46605	4.13774	3.23621	3.04933	3.02296	4.29173	3.10283	-1.1889	5e-05	0.000430532
ENSBTAT00000014385	ENSBTAG00000010841	FMO5	3:22571921-22615024	2.31756	2.32747	1.94276	1.4534	0.0450291	1.52421	2.19593	1.00755	-1.18839	0.00015	0.0011201
ENSBTAT00000065092	ENSBTAG00000046129	RAB34	19:20698683-20702070	1.40461	2.12715	2.03986	0.440853	0.804283	0.764273	1.85721	0.669803	-1.1874	0.00125	0.00650624
ENSBTAT00000025911	ENSBTAG00000019451	TAPT1	6:116194012-116240769	4.24346	4.78276	4.39154	3.08978	3.1833	3.58313	4.47259	3.2854	-1.18718	5e-05	0.000430532
ENSBTAT00000009719	ENSBTAG00000007393	RND2	19:43696265-43700032	2.62753	1.83033	4.40163	1.70213	2.06827	1.5282	2.95316	1.7662	-1.18696	5e-05	0.000430532
ENSBTAT00000029841	ENSBTAG00000018563	SFRP2	17:3829563-3838136	2.09012	2.73195	2.45737	1.33299	1.50877	0.878559	2.42648	1.24011	-1.18637	0.00015	0.0011201
ENSBTAT00000007204	ENSBTAG00000005477	LAPTM5	2:123350417-123376541	4.50388	6.16478	4.75992	4.28787	3.60189	3.98698	5.14286	3.95891	-1.18395	5e-05	0.000430532
ENSBTAT00000002747	ENSBTAG00000002125	GNAL	24:43111843-43163936	0.983313	1.8181	1.28402	0.136679	0.162999	0.234402	1.36181	0.178027	-1.18378	0.0002	0.0014304
ENSBTAT00000038757	ENSBTAG00000027051	PTAFR	2:125784496-125811602	1.39186	2.45854	1.53269	0.813859	0.352127	0.670122	1.79437	0.612036	-1.18233	5e-05	0.000430532
ENSBTAT00000061497	ENSBTAG00000044083	LIMK1	25:33750877-33775707	2.17546	2.57308	2.68106	1.03484	1.2345	1.61451	2.47653	1.29461	-1.18192	0.0001	0.000791479
ENSBTAT00000065105	ENSBTAG00000046155	RGN	X:90732501-90747294	2.95556	1.43044	2.32613	1.76837	1.04822	0.357586	2.23738	1.05806	-1.17931	0.0017	0.0083248
ENSBTAT00000002600	ENSBTAG00000002006	THBS1	10:35314024-35329297	4.72643	7.27761	4.38967	5.41657	4.12826	3.31298	5.46457	4.28593	-1.17864	5e-05	0.000430532
ENSBTAT00000024709	ENSBTAG00000018566	SFRP5	26:18782563-18787376	2.07559	2.81355	3.70461	1.16249	1.56005	2.33548	2.86458	1.68601	-1.17858	0.00025	0.0017246
ENSBTAT00000060947	ENSBTAG00000010716	FRAS1	6:94711651-95055569	3.30938	2.44414	2.26071	1.45418	1.63869	1.38751	2.67141	1.49346	-1.17795	5e-05	0.000430532
ENSBTAT00000038035	ENSBTAG00000026676	SDC3	2:123237085-123244753	3.17377	3.62757	3.92994	1.89965	2.45291	2.84558	3.57709	2.39938	-1.17771	0.00015	0.0011201
ENSBTAT00000028584	ENSBTAG00000021437	GPR174	X:78187377-78188379	1.55018	2.27765	1.57427	0.451782	0.373422	1.04409	1.8007	0.623097	-1.1776	0.00435	0.0176812
ENSBTAT00000033862	ENSBTAG00000021307	BNIP3L	8:74924183-74947549	4.73718	5.52247	4.98632	3.84633	3.81451	4.05245	5.08199	3.90443	-1.17756	5e-05	0.000430532
ENSBTAT00000011009	ENSBTAG00000008361	PON2	4:12493205-12520270	4.27074	4.95148	4.44882	3.67728	3.22245	3.23976	4.55701	3.37983	-1.17718	5e-05	0.000430532
ENSBTAT00000032217	ENSBTAG00000009895	ZNF599	18:45731749-45746037	3.30728	2.9644	2.75382	1.58228	1.82991	2.0824	3.0085	1.83153	-1.17697	5e-05	0.000430532
ENSBTAT00000006153	ENSBTAG00000004688	DHCR24	3:91981618-92014282	3.18083	3.37132	2.94296	2.38015	1.86935	1.71885	3.16503	1.98945	-1.17558	5e-05	0.000430532
ENSBTAT00000015439	ENSBTAG00000011623	VMP1	19:10903732-11032401	4.53741	4.3112	4.82091	3.32914	3.20882	3.607	4.55651	3.38165	-1.17486	5e-05	0.000430532
ENSBTAT00000017252	ENSBTAG00000012976	WLS	3:77396242-77511241	4.45767	5.61342	4.54118	3.85749	3.42826	3.80472	4.87076	3.69682	-1.17393	5e-05	0.000430532
ENSBTAT00000012348	ENSBTAG00000009384	AGTRAP	16:42806429-42825905	3.40106	3.56657	3.39593	2.40315	2.10871	2.33093	3.45452	2.28093	-1.17359	0.0004	0.00255719
ENSBTAT00000010666	ENSBTAG00000008109	TMEM97	19:20364622-20372637	3.54197	2.91281	2.3884	1.44236	1.84626	2.03407	2.94773	1.77423	-1.17349	0.0001	0.000791479
ENSBTAT00000002691	ENSBTAG00000002082	MARCKS	9:37022763-37026932	5.7749	6.32031	5.60875	4.68393	4.43242	5.06895	5.90132	4.72844	-1.17289	5e-05	0.000430532
ENSBTAT00000056280	ENSBTAG00000002985	KCNMB1	20:2158462-2172275	1.83344	1.4094	1.17808	0.253387	0.251862	0.399497	1.47364	0.301582	-1.17206	0.0016	0.00793496
ENSBTAT00000016906	ENSBTAG00000012719	UBTD1	26:18575001-18625622	3.28402	3.94797	3.97167	2.83887	2.07217	2.7782	3.73455	2.56308	-1.17147	0.0002	0.0014304
ENSBTAT00000064513	ENSBTAG00000017215	WDR76	21:55990782-56041778	2.38228	2.4787	2.50979	0.939003	1.36616	1.55549	2.45692	1.28688	-1.17004	0.00055	0.00331867
ENSBTAT00000018085	ENSBTAG00000013600	PSMG1	1:140726627-140739236	5.01028	5.2167	5.04758	3.80914	4.06673	3.89386	5.09152	3.92324	-1.16828	5e-05	0.000430532
ENSBTAT00000020229	ENSBTAG00000015204	SMPX	X:128771953-128825159	9.65792	9.36009	8.95304	8.05585	8.24681	8.16366	9.32369	8.15544	-1.16824	5e-05	0.000430532
ENSBTAT00000025792	ENSBTAG00000019362	NOA1	6:74016233-74026536	3.77372	3.71655	4.20583	2.34626	3.1683	2.67681	3.8987	2.73046	-1.16824	5e-05	0.000430532
ENSBTAT00000001098	ENSBTAG00000000833	TAX1BP3	19:24951987-24977062	4.88273	5.73476	5.24575	4.36335	3.98715	4.011	5.28774	4.1205	-1.16724	0.00115	0.00608249
ENSBTAT00000011732	ENSBTAG00000008913	TMEM98	19:17622148-17634850	2.16596	2.5331	2.30781	0.768377	1.2417	1.49673	2.33562	1.16894	-1.16669	0.00145	0.00735058
ENSBTAT00000010478	ENSBTAG00000007968	RPUSD3	22:16923415-16931387	4.11116	4.67661	4.26874	3.33159	3.07843	3.14918	4.35217	3.1864	-1.16577	5e-05	0.000430532
ENSBTAT00000019747	ENSBTAG00000014827	UBQLN1	8:78223446-78279808	4.86472	5.94759	5.59323	4.22453	4.57438	4.10981	5.46851	4.30291	-1.16561	0.00545	0.0212179
ENSBTAT00000046841	ENSBTAG00000032996	P4HA1	28:29229500-29329487	3.23885	4.26042	3.32059	2.74794	2.25249	2.32532	3.60662	2.44192	-1.1647	0.00105	0.00564694
ENSBTAT00000011375	ENSBTAG00000008625	PLEKHF1	18:40424604-40434171	4.43381	3.50781	4.73316	2.69563	2.94721	3.53927	4.22493	3.0607	-1.16423	5e-05	0.000430532
ENSBTAT00000019792	ENSBTAG00000014863	GYPC	2:79255848-79304396	7.468	6.95506	7.7345	6.36436	6.24675	6.05559	7.38585	6.22223	-1.16362	5e-05	0.000430532
ENSBTAT00000052818	ENSBTAG00000001497	MRAS	1:131765942-131834001	3.5107	3.65754	3.59335	2.40807	2.35936	2.50433	3.5872	2.42392	-1.16328	5e-05	0.000430532
ENSBTAT00000023485	ENSBTAG00000017655	PALMD	3:43688102-43748131	6.20835	7.74343	6.3945	5.89914	5.48473	5.47413	6.78209	5.61933	-1.16276	5e-05	0.000430532
ENSBTAT00000021862	ENSBTAG00000016444	FAM134B	20:56709602-56758641	6.44	6.43163	6.4034	6.20826	5.12618	4.45427	6.42501	5.26291	-1.1621	0.00485	0.0193208
ENSBTAT00000046112	ENSBTAG00000032515	PLA2R1	2:36373938-36508295	2.78794	3.05415	3.29481	1.73786	2.01558	1.89738	3.04563	1.8836	-1.16203	5e-05	0.000430532
ENSBTAT00000019309	ENSBTAG00000014526	MOB3A	7:22748791-22767365	2.92819	3.62898	3.22113	2.12986	2.01624	2.14926	3.25944	2.09845	-1.16098	0.0001	0.000791479
ENSBTAT00000013144	ENSBTAG00000009965	ECI1	25:1767069-1779723	4.15811	3.49448	3.70168	2.78062	2.44302	2.65011	3.78476	2.62458	-1.16018	0.0002	0.0014304
ENSBTAT00000027870	ENSBTAG00000020921	PRKCB	25:21759691-22136705	1.19864	2.70598	1.75751	0.974245	0.346807	0.863984	1.88738	0.728345	-1.15903	0.0003	0.00200144
ENSBTAT00000001545	ENSBTAG00000001161	FAM60A	5:79034367-79064677	1.88058	2.43049	1.9707	1.08212	0.711063	1.0128	2.09392	0.93533	-1.15859	5e-05	0.000430532
ENSBTAT00000005009	ENSBTAG00000003840	GUCY1B3	17:44498804-44569575	4.49466	3.6672	4.1326	2.73459	3.05872	3.02757	4.09815	2.94029	-1.15786	5e-05	0.000430532
ENSBTAT00000000491	ENSBTAG00000000380	SPX	5:89082246-89092699	3.96462	4.45934	3.6753	2.88025	3.56752	2.18012	4.03309	2.87596	-1.15712	0.0005	0.00306319
ENSBTAT00000009681	ENSBTAG00000007360	TMEM43	22:58726301-58747763	4.40284	5.10038	4.70704	3.74417	3.83187	3.16474	4.73675	3.58026	-1.15649	5e-05	0.000430532
ENSBTAT00000024996	ENSBTAG00000018773	RND1	5:31090624-31097555	2.8516	2.26049	2.80594	1.86747	1.27367	1.30803	2.63934	1.48306	-1.15629	0.00045	0.00281558
ENSBTAT00000021822	ENSBTAG00000016406	MCM10	13:28138042-28163336	1.50935	1.82813	1.54617	0.518791	0.456396	0.440145	1.62788	0.471777	-1.1561	5e-05	0.000430532
ENSBTAT00000061152	ENSBTAG00000003701	VASH2	16:72494426-72531856	3.43504	3.0844	3.94535	2.67838	2.11063	2.2086	3.48827	2.33254	-1.15573	0.00015	0.0011201
ENSBTAT00000055137	ENSBTAG00000040512	PCP4L1	3:8249980-8276724	1.67953	1.57604	1.78022	0.253356	1.01984	0.295564	1.67859	0.522922	-1.15567	0.00255	0.0115848
ENSBTAT00000061281	ENSBTAG00000019251	EPB41L3	24:39312036-39404644	2.19533	3.28481	2.77565	1.95335	1.45464	1.38117	2.75193	1.59638	-1.15554	5e-05	0.000430532
ENSBTAT00000048092	ENSBTAG00000033891	MGAT2	10:42701306-42702665	3.26599	3.55574	3.41776	2.34322	2.43196	1.99891	3.41316	2.25803	-1.15513	0.0003	0.00200144
ENSBTAT00000012474	ENSBTAG00000009476	VEGFD	X:135366418-135410968	2.05878	2.75784	1.9359	1.22431	1.13931	0.92521	2.25084	1.09628	-1.15457	5e-05	0.000430532
ENSBTAT00000026896	ENSBTAG00000020193	DCLRE1A	26:34559810-34582947	2.72889	2.82805	3.31433	1.82448	1.78262	1.80222	2.95709	1.80311	-1.15398	5e-05	0.000430532
ENSBTAT00000044349	ENSBTAG00000018164	FNDC4	11:72181229-72183230	2.39518	2.78026	2.57541	1.54588	1.53242	1.21302	2.58362	1.43044	-1.15318	0.00305	0.0133589
ENSBTAT00000025754	ENSBTAG00000019338	IL13RA1	X:3060167-3100688	4.81347	5.36678	5.14199	4.43613	3.70892	3.71836	5.10741	3.95447	-1.15295	5e-05	0.000430532
ENSBTAT00000000398	ENSBTAG00000000310	MFAP5	5:101647628-101659377	5.6783	7.28419	5.78889	4.91967	5.228	5.14832	6.25046	5.09866	-1.1518	5e-05	0.000430532
ENSBTAT00000027046	ENSBTAG00000020294	PTPN6	5:103862678-103872171	1.68485	3.46255	2.26067	1.50689	1.0118	1.43487	2.46936	1.31785	-1.1515	5e-05	0.000430532
ENSBTAT00000010577	ENSBTAG00000008040	SPG20	12:25199122-25229866	4.83138	5.15521	5.18998	3.98227	3.95137	3.7983	5.05886	3.91065	-1.14821	5e-05	0.000430532
ENSBTAT00000005794	ENSBTAG00000004420	BAHD1	10:36180772-36187722	2.89872	3.366	3.51186	2.09433	2.20029	2.03793	3.25886	2.11085	-1.14801	5e-05	0.000430532
ENSBTAT00000017737	ENSBTAG00000013336	EYA2	13:76311438-76487993	1.20378	2.62213	1.51138	0.355797	0.589838	0.949487	1.7791	0.631707	-1.14739	0.0002	0.0014304
ENSBTAT00000065365	ENSBTAG00000003100	SMTN	17:72041476-72064312	5.61935	4.96736	5.57728	4.5789	4.2585	3.88457	5.388	4.24066	-1.14734	0.00955	0.0327594
ENSBTAT00000024092	ENSBTAG00000018101	AHCY	13:64258559-64274274	6.66044	6.59449	6.71895	5.64064	5.33827	5.55866	6.65796	5.51253	-1.14543	5e-05	0.000430532
ENSBTAT00000002357	ENSBTAG00000001801	SYT4	24:12950390-12960186	0.0942982	3.60751	0.366581	0.288037	0.0230697	0.321506	1.35613	0.210871	-1.14526	5e-05	0.000430532
ENSBTAT00000052503	ENSBTAG00000038375	STOM	8:112646068-112680926	5.00618	5.2161	5.13548	4.0408	4.04731	3.83589	5.11925	3.97467	-1.14459	5e-05	0.000430532
ENSBTAT00000012114	ENSBTAG00000009194	OSBPL10	22:6205666-6292521	2.20836	1.6098	1.17073	0.434235	0.673625	0.450368	1.66296	0.519409	-1.14355	0.0013	0.00672999
ENSBTAT00000035535	ENSBTAG00000011611	OSTC	6:17789597-17801277	5.45076	5.49001	5.16059	4.24888	4.04158	4.38334	5.36712	4.2246	-1.14252	5e-05	0.000430532
ENSBTAT00000008292	ENSBTAG00000006320	DBT	3:43189904-43230271	4.31175	3.68726	3.83679	2.84816	2.96803	2.59285	3.94527	2.80301	-1.14225	5e-05	0.000430532
ENSBTAT00000006139	ENSBTAG00000004679	WARS	21:66888331-66916535	6.33187	5.89261	5.66792	4.843	4.86243	4.76083	5.96414	4.82209	-1.14205	5e-05	0.000430532
ENSBTAT00000044563	ENSBTAG00000017816	FXYD1	18:46053082-46057378	8.39569	8.22122	8.85501	7.30976	7.23836	7.50037	8.49064	7.3495	-1.14114	5e-05	0.000430532
ENSBTAT00000022145	ENSBTAG00000016649	CCND2	5:106253906-106276819	3.17458	4.1515	3.91699	3.02896	2.77209	2.0198	3.74769	2.60695	-1.14074	0.0008	0.00452736
ENSBTAT00000020765	ENSBTAG00000015636	C19orf66	7:15876345-15880691	2.15207	2.95473	2.72434	1.20629	1.72708	1.4758	2.61038	1.46972	-1.14066	0.0026	0.0117822
ENSBTAT00000023743	ENSBTAG00000017863	SRGN	28:25631916-25647735	5.05252	5.79123	4.05707	4.83184	2.89127	3.75606	4.96694	3.82639	-1.14055	0.00025	0.0017246
ENSBTAT00000038684	ENSBTAG00000027020	COL5A2	2:7139737-7298551	4.62219	5.86903	5.00447	4.34899	4.07365	3.65228	5.16523	4.02497	-1.14026	5e-05	0.000430532
ENSBTAT00000063525	ENSBTAG00000045879	FAM26E	9:34623077-34661582	4.40175	4.46045	4.34781	2.38506	3.75747	3.64731	4.40333	3.26328	-1.14005	0.00175	0.00852614
ENSBTAT00000018428	ENSBTAG00000013881	GJA4	3:111481701-111482589	4.57222	4.69515	5.59915	3.50981	3.77125	4.16585	4.95551	3.81564	-1.13987	5e-05	0.000430532
ENSBTAT00000017556	ENSBTAG00000010830	LRP1	5:56562308-56641157	5.49677	6.32646	5.73541	4.83145	4.70805	4.60111	5.85288	4.71354	-1.13934	5e-05	0.000430532
ENSBTAT00000020194	ENSBTAG00000015177	PRSS23	29:8788702-8797308	5.96267	6.65753	6.3813	5.60607	5.07227	4.90552	6.33383	5.19462	-1.13921	5e-05	0.000430532
ENSBTAT00000008479	ENSBTAG00000006466	CD53	3:32598407-32637230	2.31468	3.49686	1.89879	1.6059	1.07639	1.61376	2.57011	1.43202	-1.13809	5e-05	0.000430532
ENSBTAT00000022251	ENSBTAG00000016736	HIGD1B	19:45194103-45196727	3.85014	2.98111	3.89458	2.96323	1.75373	2.59596	3.57528	2.43764	-1.13764	0.01495	0.0466786
ENSBTAT00000003140	ENSBTAG00000002419	PIGM	3:9762000-9765432	2.86485	2.44278	2.671	1.36562	1.4553	1.7455	2.65954	1.52214	-1.1374	5e-05	0.000430532
ENSBTAT00000053246	ENSBTAG00000006670	ERGIC3	13:65435600-65448951	5.1674	5.83642	5.88909	4.49689	4.37104	4.61306	5.63097	4.49366	-1.13731	5e-05	0.000430532
ENSBTAT00000048484	ENSBTAG00000034206	EMCN	6:25578633-25700215	4.97382	4.20513	4.82653	3.55856	3.46731	3.56814	4.66849	3.53134	-1.13716	5e-05	0.000430532
ENSBTAT00000027348	ENSBTAG00000020527	IDH1	2:96941048-96962496	4.48936	4.83616	4.93875	3.90778	3.49642	3.45207	4.75476	3.61876	-1.136	5e-05	0.000430532
ENSBTAT00000023060	ENSBTAG00000017346	RASSF2	13:47492958-47515677	2.19734	2.75487	1.93096	1.28587	1.05665	1.13408	2.29439	1.15887	-1.13552	0.00045	0.00281558
ENSBTAT00000007111	ENSBTAG00000002319	HMCN2	11:100603003-100777880	3.85272	4.45245	4.30221	3.18292	3.20641	2.81185	4.20246	3.06706	-1.1354	5e-05	0.000430532
ENSBTAT00000006862	ENSBTAG00000005210	SNAPC5	10:13314215-13317563	2.70731	2.98413	2.63815	1.49388	1.87407	1.55936	2.77653	1.64244	-1.13409	0.00135	0.00694389
ENSBTAT00000003553	ENSBTAG00000002739	PDE1C	4:64985736-65050206	2.83865	3.14197	2.75631	1.85318	1.63114	1.85213	2.91231	1.77882	-1.13349	0.0001	0.000791479
ENSBTAT00000036487	ENSBTAG00000019121	IFT122	22:56881078-56948817	1.59586	2.19088	2.14912	0.804498	0.750368	0.982253	1.97862	0.845706	-1.13291	5e-05	0.000430532
ENSBTAT00000055249	ENSBTAG00000011613	PLS3	X:71709927-71806536	5.36211	5.3018	4.98455	3.89617	4.113	4.24415	5.21615	4.08444	-1.13171	0.0001	0.000791479
ENSBTAT00000056377	ENSBTAG00000008022	PTGFRN	3:26369810-26414580	3.91462	4.85688	4.49851	3.26502	3.20162	3.4115	4.42334	3.29271	-1.13063	5e-05	0.000430532
ENSBTAT00000023694	ENSBTAG00000017824	IRF8	18:11883375-11905043	2.25898	2.93641	1.99172	1.53456	1.15318	1.10827	2.3957	1.26534	-1.13037	5e-05	0.000430532
ENSBTAT00000061447	ENSBTAG00000006507	ADAMTS3	6:89162541-89460195	1.85332	1.60807	1.13706	0.380746	0.465526	0.364263	1.53282	0.403512	-1.1293	5e-05	0.000430532
ENSBTAT00000036128	ENSBTAG00000025612	URM1	11:98978449-98995209	4.21114	4.10611	4.19637	2.90389	3.10613	3.11703	4.17121	3.04235	-1.12886	5e-05	0.000430532
ENSBTAT00000039415	ENSBTAG00000027446	RSU1	13:31347073-31554426	4.71457	5.16936	4.52978	3.97243	3.69458	3.3615	4.80457	3.67617	-1.1284	5e-05	0.000430532
ENSBTAT00000001463	ENSBTAG00000001105	ANXA4	11:68070486-68144492	4.56165	4.7709	4.33978	3.11543	3.21737	3.95752	4.55744	3.43011	-1.12734	5e-05	0.000430532
ENSBTAT00000010469	ENSBTAG00000007964	ARPC4	22:16958694-16978442	5.46745	5.19697	4.92016	4.06387	4.07912	4.06079	5.19486	4.06793	-1.12693	0.00715	0.026193
ENSBTAT00000018687	ENSBTAG00000014058	LDB2	6:116534189-116998914	2.57504	3.24601	3.30552	2.13511	1.4604	2.1522	3.04219	1.9159	-1.12629	0.0011	0.00587197
ENSBTAT00000012159	ENSBTAG00000009230	FBLN7	11:197982-230642	0.471938	4.21434	1.32028	0.957843	1.16562	0.504435	2.00219	0.875965	-1.12622	5e-05	0.000430532
ENSBTAT00000013559	ENSBTAG00000010265	MGST3	3:3296281-3319165	7.74255	7.52646	7.81804	6.62012	6.54337	6.54511	7.69568	6.56953	-1.12615	5e-05	0.000430532
ENSBTAT00000008803	ENSBTAG00000006694	CXCL14	7:48661077-48669442	3.6762	4.8285	3.70278	2.68381	3.35693	2.7885	4.06916	2.94308	-1.12608	5e-05	0.000430532
ENSBTAT00000034126	ENSBTAG00000024539	SPSB1	16:44994736-45006429	3.20095	3.87923	3.97294	2.87764	2.52501	2.27288	3.68437	2.55851	-1.12586	5e-05	0.000430532
ENSBTAT00000064711	ENSBTAG00000048107	CANX	7:1506749-1538915	6.8588	6.94179	6.73273	5.98375	5.629	5.54527	6.84444	5.71934	-1.1251	5e-05	0.000430532
ENSBTAT00000029424	ENSBTAG00000022022	GUCD1	17:73486796-73498181	5.04661	4.61151	5.28997	3.87826	3.76744	3.929	4.9827	3.85823	-1.12447	5e-05	0.000430532
ENSBTAT00000006102	ENSBTAG00000031861	RHEB	4:114803156-114855282	6.31187	6.59308	6.53116	5.63639	5.26725	5.16095	6.4787	5.35486	-1.12384	5e-05	0.000430532
ENSBTAT00000017780	ENSBTAG00000013367	PPT1	3:106622150-106638462	4.16517	4.35271	4.04327	3.14447	2.79338	3.25266	4.18705	3.0635	-1.12355	5e-05	0.000430532
ENSBTAT00000013799	ENSBTAG00000010452	PODXL	4:96032590-96039050	5.86508	5.78818	6.02298	4.72655	4.94994	4.63107	5.89208	4.76918	-1.1229	5e-05	0.000430532
ENSBTAT00000010101	ENSBTAG00000007678	MKX	13:37127925-37198158	1.06341	3.6149	0.37931	0.740365	0.621373	0.327934	1.68587	0.563224	-1.12265	5e-05	0.000430532
ENSBTAT00000061133	ENSBTAG00000033107	OSMR	20:35521409-35588186	3.51058	3.88483	3.4515	3.23478	2.11438	2.13106	3.61564	2.49341	-1.12223	0.00015	0.0011201
ENSBTAT00000026270	ENSBTAG00000019711	LRMP	5:85310639-85366003	1.97773	1.25623	1.29744	0.454563	0.260858	0.449317	1.51047	0.388246	-1.12222	0.0004	0.00255719
ENSBTAT00000010179	ENSBTAG00000007741	CRLF1	7:4522622-4530594	0.480059	2.47319	1.06429	0.185555	0.150848	0.314814	1.33918	0.217072	-1.12211	0.0067	0.0248416
ENSBTAT00000031754	ENSBTAG00000023343	RPL28	18:62547219-62549950	8.51319	9.21977	9.09247	8.06699	7.58378	7.809	8.94181	7.81992	-1.12189	5e-05	0.000430532
ENSBTAT00000026336	ENSBTAG00000019764	APOA5	15:27871671-27873811	1.60834	0	1.75555	0	0	0	1.1213	0	-1.1213	5e-05	0.000430532
ENSBTAT00000044681	ENSBTAG00000031524	PMEPA1	13:59023079-59076365	3.93114	4.05119	3.6996	3.61994	2.46888	2.22945	3.89398	2.77276	-1.12122	0.00245	0.0111977
ENSBTAT00000024301	ENSBTAG00000018255	ACTN1	10:81023525-81121590	4.26335	4.80792	4.23472	3.76496	3.18291	2.999	4.43533	3.31563	-1.1197	5e-05	0.000430532
ENSBTAT00000016865	ENSBTAG00000001842	GSTM3	3:33768049-33770824	4.26971	6.3286	6.10421	4.48524	4.11351	4.74556	5.5675	4.4481	-1.1194	5e-05	0.000430532
ENSBTAT00000016022	ENSBTAG00000012083	IRX3	18:22692065-22694550	1.6116	0.530515	2.11173	0.370616	0.349738	0.176392	1.41795	0.298915	-1.11903	0.0005	0.00306319
ENSBTAT00000027889	ENSBTAG00000020938	TWF1	5:36847868-36859266	3.47673	3.98161	3.86325	2.37435	2.82685	2.76494	3.77386	2.65538	-1.11848	0.00035	0.00228524
ENSBTAT00000035207	ENSBTAG00000025148	FBXL12	7:15511710-15518457	2.6924	2.66519	2.92992	1.55245	1.91793	1.46284	2.7625	1.64441	-1.1181	0.0003	0.00200144
ENSBTAT00000022697	ENSBTAG00000017067	WBSCR22	25:34072619-34083970	4.58685	4.93237	4.93851	3.81182	4.00032	3.29264	4.81924	3.7016	-1.11765	0.00015	0.0011201
ENSBTAT00000003330	ENSBTAG00000002574	MYOZ2	6:7251252-7289661	8.68789	9.769	8.80884	8.12952	8.07231	7.7111	9.08857	7.97098	-1.1176	0.00015	0.0011201
ENSBTAT00000006795	ENSBTAG00000005152	TK2	18:34368484-34393020	1.93449	2.29093	2.04522	1.40192	1.00659	0.515353	2.09021	0.974619	-1.1156	0.0072	0.026336
ENSBTAT00000009583	ENSBTAG00000007288	CDK19	9:40072434-40122499	3.19338	3.70882	3.66634	2.40062	2.34999	2.47281	3.52284	2.40781	-1.11504	5e-05	0.000430532
ENSBTAT00000016252	ENSBTAG00000012247	MXRA8	16:52424101-52428456	3.0126	4.48163	3.72755	2.74754	2.58982	2.54084	3.74059	2.62607	-1.11453	5e-05	0.000430532
ENSBTAT00000002352	ENSBTAG00000001796	CATSPERD	7:19777110-19813926	1.32055	1.98514	1.72445	0.645179	0.457044	0.585594	1.67671	0.562606	-1.11411	0.0004	0.00255719
ENSBTAT00000024520	ENSBTAG00000018430	GSAP	4:44061013-44149466	2.39139	2.28813	1.80936	1.18088	0.963891	1.00187	2.16296	1.04888	-1.11408	5e-05	0.000430532
ENSBTAT00000042554	ENSBTAG00000030169	SUMO2	19:56923423-56931160	6.62408	7.05866	6.77059	5.76235	5.79858	5.55169	6.81778	5.70421	-1.11357	5e-05	0.000430532
ENSBTAT00000000687	ENSBTAG00000000528	MANBAL	13:66899154-66926952	3.38834	4.15701	4.36711	2.92644	2.57592	3.0711	3.97082	2.85782	-1.113	0.0014	0.00713985
ENSBTAT00000043251	ENSBTAG00000011798	STK38L	5:82972062-83055263	3.5653	3.77374	3.31562	2.78334	2.43951	2.0937	3.55156	2.43885	-1.11271	5e-05	0.000430532
ENSBTAT00000034015	ENSBTAG00000011284	SLC39A1	3:16530783-16534816	4.52299	4.93706	4.55689	3.70477	3.45724	3.52069	4.67231	3.5609	-1.11141	5e-05	0.000430532
ENSBTAT00000018774	ENSBTAG00000014127	PTGS2	16:69263775-69271399	1.76306	1.88007	1.62387	1.55156	0.194293	0.188449	1.75567	0.644767	-1.1109	0.0011	0.00587197
ENSBTAT00000012655	ENSBTAG00000009615	ANXA2	10:49860061-49904536	7.1173	7.98449	6.93683	6.45789	6.24984	6.00094	7.3462	6.23622	-1.10998	5e-05	0.000430532
ENSBTAT00000008666	ENSBTAG00000006606	RFLNB	19:22835875-22841764	5.31654	5.33969	5.16221	4.48556	3.70329	4.2997	5.27281	4.16285	-1.10996	0.00125	0.00650624
ENSBTAT00000055411	ENSBTAG00000001475	MCUR1	23:42547987-42567105	3.43096	3.1141	3.88378	2.72152	2.16622	2.21295	3.47628	2.36689	-1.10939	0.00125	0.00650624
ENSBTAT00000044218	ENSBTAG00000031231	IRF1	7:23235652-23243697	4.29248	4.11471	3.71235	2.92208	2.82228	3.04819	4.03985	2.93085	-1.109	5e-05	0.000430532
ENSBTAT00000021570	ENSBTAG00000016206	MAOA	X:105380193-105462564	3.79117	5.24176	4.01336	3.29897	3.24755	3.17422	4.34876	3.24025	-1.10851	5e-05	0.000430532
ENSBTAT00000007561	ENSBTAG00000005751	CDAN1	10:38138862-38151656	3.3945	2.55074	3.38924	1.78411	2.00962	2.21625	3.11149	2.00332	-1.10817	5e-05	0.000430532
ENSBTAT00000008725	ENSBTAG00000006643	C4orf19	6:58486549-58565108	1.18119	1.35515	1.82986	0.471691	0.229542	0.341514	1.4554	0.347583	-1.10782	0.0008	0.00452736
ENSBTAT00000033004	ENSBTAG00000023976	ARHGAP25	11:67066106-67158230	2.46082	2.63985	2.18894	1.21627	1.41995	1.33016	2.42987	1.32213	-1.10774	5e-05	0.000430532
ENSBTAT00000003732	ENSBTAG00000002879	DCPS	29:30023033-30065785	2.54364	2.31355	2.11515	1.2242	1.03759	1.38818	2.32411	1.21666	-1.10746	5e-05	0.000430532
ENSBTAT00000005226	ENSBTAG00000004004	CSDC2	5:113160818-113174721	1.49424	1.61839	1.62207	0.445186	0.507914	0.463913	1.57823	0.472338	-1.10589	0.00025	0.0017246
ENSBTAT00000022858	ENSBTAG00000017200	RHOJ	10:75783881-75877395	4.0413	4.37948	4.48296	3.35793	3.27132	2.95934	4.30125	3.1962	-1.10505	5e-05	0.000430532
ENSBTAT00000044043	ENSBTAG00000037980	TSEN2	22:57274885-57318210	2.36835	2.35629	2.01251	1.06689	1.30694	1.05031	2.24572	1.14138	-1.10434	0.00205	0.0096862
ENSBTAT00000001124	ENSBTAG00000032003	ZCCHC13	X:81941607-81942135	2.60158	0.711236	0	0	0	0	1.10427	0	-1.10427	5e-05	0.000430532
ENSBTAT00000027940	ENSBTAG00000020979	NGFR	19:37725130-37744573	1.44513	1.87451	1.89734	0.772436	0.339347	0.793572	1.739	0.635119	-1.10388	0.0002	0.0014304
ENSBTAT00000020909	ENSBTAG00000015745	RAB3IL1	29:41112114-41130629	2.66625	3.58233	2.87258	1.61024	2.26177	1.93802	3.04038	1.93668	-1.10371	5e-05	0.000430532
ENSBTAT00000022853	ENSBTAG00000017195	FANCC	8:83023628-83270596	2.00435	1.98701	1.87967	0.715732	0.997693	0.846772	1.95701	0.853399	-1.10361	0.00075	0.00428822
ENSBTAT00000023832	ENSBTAG00000017921	NELFA	6:109830967-109845537	3.74108	3.88421	3.77379	2.65833	2.61604	2.81431	3.79969	2.69623	-1.10347	0.00025	0.0017246
ENSBTAT00000016618	ENSBTAG00000012518	PCDH1	7:54624664-54639999	4.40829	4.04208	4.6308	2.31224	3.6151	3.84983	4.36039	3.25906	-1.10133	0.00015	0.0011201
ENSBTAT00000003651	ENSBTAG00000002821	CILP	10:12099599-12114284	6.07169	7.30175	6.71474	5.74057	5.67286	5.37149	6.69606	5.59497	-1.10109	5e-05	0.000430532
ENSBTAT00000014805	ENSBTAG00000011150	PFN2	1:119151122-119157806	7.46571	7.64319	7.32117	6.24485	6.61319	6.26924	7.47669	6.37576	-1.10094	5e-05	0.000430532
ENSBTAT00000018899	ENSBTAG00000014217	HHEX	26:14120257-14126068	2.52245	2.18017	2.54282	0.986146	1.24976	1.70697	2.41514	1.31429	-1.10085	0.00105	0.00564694
ENSBTAT00000013726	ENSBTAG00000010395	DOCK9	12:79691578-79870108	4.9352	4.4916	4.97292	3.39392	3.83517	3.86817	4.7999	3.69909	-1.10082	5e-05	0.000430532
ENSBTAT00000018453	ENSBTAG00000013895	RELA	29:44496358-44505000	4.31745	4.80539	4.64683	3.55448	3.47672	3.44007	4.58989	3.49042	-1.09947	5e-05	0.000430532
ENSBTAT00000047161	ENSBTAG00000021464	SPRYD3	5:27054241-27067451	3.15046	4.50087	3.83713	2.87808	2.72587	2.58858	3.82949	2.73084	-1.09864	5e-05	0.000430532
ENSBTAT00000018554	ENSBTAG00000013960	PSAT1	8:54501517-54529786	2.33363	2.49034	2.20179	1.22399	1.09098	1.41517	2.34192	1.24338	-1.09854	0.0002	0.0014304
ENSBTAT00000061551	ENSBTAG00000012615	ZEB2	2:52275073-52406207	4.83227	5.84876	5.34633	4.41397	4.04826	4.27153	5.34245	4.24459	-1.09786	5e-05	0.000430532
ENSBTAT00000006022	ENSBTAG00000004587	DUSP6	5:19276347-19280028	3.86041	4.8972	3.9812	3.57833	2.59633	3.27171	4.24627	3.14879	-1.09748	5e-05	0.000430532
ENSBTAT00000061117	ENSBTAG00000016915	FLT1	12:31678404-31850535	5.60982	4.81799	5.24452	4.42783	4.24872	3.70394	5.22411	4.12683	-1.09728	5e-05	0.000430532
ENSBTAT00000013050	ENSBTAG00000009894	SERPINA10	21:59496450-59506919	2.14722	0.119085	1.02409	0	0	0	1.0968	0	-1.0968	5e-05	0.000430532
ENSBTAT00000026725	ENSBTAG00000020056	COL12A1	9:14869510-14983763	2.94058	6.38992	2.75195	3.24531	3.1469	2.40198	4.02748	2.9314	-1.09609	5e-05	0.000430532
ENSBTAT00000010607	ENSBTAG00000008064	VPS37C	29:38034775-38063344	3.47555	3.8967	4.27178	2.96266	3.00156	2.39207	3.88134	2.78543	-1.09591	0.00065	0.0038165
ENSBTAT00000029870	ENSBTAG00000005144	PNPLA2	29:50742385-50747161	6.2328	5.92174	6.10684	4.97655	5.08043	4.91965	6.08713	4.99221	-1.09492	5e-05	0.000430532
ENSBTAT00000050322	ENSBTAG00000035836	COLGALT2	16:66452390-66571427	4.36403	4.02858	4.24552	3.95345	2.91777	2.48578	4.21271	3.119	-1.09371	0.00045	0.00281558
ENSBTAT00000061359	ENSBTAG00000044071	HRH2	10:5409680-5410760	1.96968	0.997363	2.27985	0.942469	0.418536	0.605236	1.74896	0.655414	-1.09355	0.0053	0.0207574
ENSBTAT00000007371	ENSBTAG00000005615	CEACAM1	18:51138289-51157109	4.61976	4.31381	4.34364	3.4477	3.20679	3.34346	4.42574	3.33265	-1.09309	5e-05	0.000430532
ENSBTAT00000036227	ENSBTAG00000016830	DAXX	23:7429816-7434186	3.90537	3.92312	4.19901	3.29094	2.68138	2.77695	4.00917	2.91642	-1.09275	0.0049	0.0194554
ENSBTAT00000047078	ENSBTAG00000033160	FAM114A1	6:59737659-59797890	3.43394	4.28076	3.81712	2.97474	2.91042	2.3686	3.84394	2.75125	-1.09269	5e-05	0.000430532
ENSBTAT00000043746	ENSBTAG00000026263	ZNF45	18:52429557-52446106	2.30193	2.90633	3.08855	1.13175	2.01822	1.86981	2.7656	1.67326	-1.09234	5e-05	0.000430532
ENSBTAT00000029972	ENSBTAG00000004783	CORO1B	29:45974635-45980142	2.72919	3.43512	3.2257	1.52591	2.09776	2.49383	3.13	2.03917	-1.09083	0.00095	0.00520439
ENSBTAT00000010434	ENSBTAG00000007937	PRIM2	23:2475806-2809862	2.94042	2.58845	2.68201	1.54087	1.41322	1.98489	2.73696	1.64632	-1.09064	0.00045	0.00281558
ENSBTAT00000042719	ENSBTAG00000024275	XRCC4	7:85267806-85556934	3.50634	4.03534	3.56678	2.688	2.67108	2.47835	3.70282	2.61248	-1.09034	0.0003	0.00200144
ENSBTAT00000003871	ENSBTAG00000002973	RPP30	26:12531279-12559200	3.93512	3.5527	3.89203	2.51734	2.63476	2.95725	3.79328	2.70312	-1.09017	0.00065	0.0038165
ENSBTAT00000015583	ENSBTAG00000011733	GIPC2	3:66795566-66895377	2.19271	2.1592	1.50853	1.10587	1.00951	0.474928	1.95348	0.863435	-1.09004	0.002	0.00948732
ENSBTAT00000012446	ENSBTAG00000009460	ZNF550	18:64908195-64937559	2.42692	2.09027	2.32931	0.801029	1.39987	1.38227	2.28217	1.19439	-1.08778	0.001	0.00541241
ENSBTAT00000001970	ENSBTAG00000001505	GRK4	6:107849266-107891935	0.953971	1.60484	1.1968	0.220757	0.221443	0.0520026	1.25187	0.164734	-1.08714	0.00355	0.0150543
ENSBTAT00000029304	ENSBTAG00000021979	EEF1B2	2:94922838-94926122	8.27377	9.16695	8.92078	7.82667	7.82958	7.44462	8.78717	7.70029	-1.08688	5e-05	0.000430532
ENSBTAT00000012721	ENSBTAG00000009654	LPAR1	8:102051153-102141484	3.82588	5.27248	4.4431	3.74028	3.24445	3.29907	4.51382	3.42793	-1.08589	5e-05	0.000430532
ENSBTAT00000016586	ENSBTAG00000012500	RARA	19:41210899-41249293	4.1293	4.29471	4.27222	3.08166	3.09872	3.26082	4.23208	3.14707	-1.08501	5e-05	0.000430532
ENSBTAT00000054801	ENSBTAG00000039190	SLC9A5	18:34995066-35013345	3.80859	2.95828	4.09809	3.31075	2.34999	1.95028	3.62165	2.53701	-1.08465	0.00025	0.0017246
ENSBTAT00000003502	ENSBTAG00000002704	POMT2	10:89544116-89589129	3.03809	3.10262	3.10832	2.01497	2.14628	1.8361	3.08301	1.99911	-1.0839	5e-05	0.000430532
ENSBTAT00000019041	ENSBTAG00000014318	SLC33A1	1:112730074-112750842	4.47329	3.77614	4.05349	2.6866	3.27571	3.09392	4.10097	3.01875	-1.08223	5e-05	0.000430532
ENSBTAT00000016122	ENSBTAG00000012152	NONO	X:84662117-84675255	4.62971	4.96667	4.89259	3.52578	3.89232	3.8245	4.82966	3.74754	-1.08212	5e-05	0.000430532
ENSBTAT00000009348	ENSBTAG00000007103	ITGAL	25:26910423-26961727	1.54773	2.57305	1.48009	0.934554	0.410288	1.01089	1.86696	0.785246	-1.08171	5e-05	0.000430532
ENSBTAT00000019385	ENSBTAG00000014567	MYLK	1:68580143-68667822	3.83338	4.01716	3.72227	2.74053	2.79592	2.79208	3.8576	2.77618	-1.08142	0.0001	0.000791479
ENSBTAT00000013440	ENSBTAG00000010179	COL5A3	7:15769154-15811269	3.96434	4.68149	4.38525	3.3729	3.20538	3.2091	4.3437	3.26246	-1.08124	5e-05	0.000430532
ENSBTAT00000065595	ENSBTAG00000015022	KIF2A	20:17009552-17076650	2.00922	2.72938	2.88851	1.41808	1.39657	1.57354	2.54237	1.46273	-1.07964	0.01125	0.0371994
ENSBTAT00000010363	ENSBTAG00000007878	ARHGAP22	28:43204019-43239165	1.78759	2.13246	2.63945	1.11569	0.953638	1.25195	2.1865	1.10709	-1.07941	0.00075	0.00428822
ENSBTAT00000024458	ENSBTAG00000018382	SMS	X:128561585-128591569	5.11579	6.74584	5.44611	4.65793	4.8476	4.56415	5.76925	4.6899	-1.07935	5e-05	0.000430532
ENSBTAT00000016763	ENSBTAG00000012629	ZNF362	2:121242593-121268659	3.23666	3.51369	3.5298	2.08539	2.3517	2.60524	3.42672	2.34744	-1.07927	5e-05	0.000430532
ENSBTAT00000028355	ENSBTAG00000021282	SGCE	4:11840469-11911742	2.74418	3.7787	3.62445	2.3024	2.14111	2.46881	3.38245	2.30411	-1.07834	0.0001	0.000791479
ENSBTAT00000006339	ENSBTAG00000004826	ACP5	7:17134690-17137939	1.9337	3.14855	2.10713	1.1757	1.20699	1.57233	2.39646	1.31834	-1.07812	0.00175	0.00852614
ENSBTAT00000007408	ENSBTAG00000005635	TTC39C	24:32921537-32979912	2.01274	2.59096	2.20619	0.9741	1.62112	0.980487	2.26996	1.1919	-1.07806	0.0012	0.00629377
ENSBTAT00000009353	ENSBTAG00000004544	TXNDC9	11:4414188-4424370	4.57139	4.79908	4.3726	3.56941	3.49486	3.44524	4.58102	3.50317	-1.07786	5e-05	0.000430532
ENSBTAT00000017582	ENSBTAG00000013211	CFAP97	27:14553985-14572723	3.83451	3.86053	3.80633	2.89286	2.67134	2.70659	3.83379	2.75693	-1.07686	5e-05	0.000430532
ENSBTAT00000046328	ENSBTAG00000032640	FOPNL	25:14350017-14368763	3.50881	3.30937	3.44956	2.56955	2.19593	2.27564	3.42258	2.34704	-1.07554	0.00015	0.0011201
ENSBTAT00000043215	ENSBTAG00000015609	PREX1	13:77566189-77671122	1.82048	3.16489	2.5774	1.60608	1.06877	1.6614	2.52092	1.44542	-1.07551	5e-05	0.000430532
ENSBTAT00000022854	ENSBTAG00000017196	PDIA3	21:55906679-55946434	6.09756	6.49032	5.79997	5.34236	4.91332	4.90765	6.12928	5.05444	-1.07484	5e-05	0.000430532
ENSBTAT00000039197	ENSBTAG00000006775	SLC12A7	20:71395141-71420351	2.82187	2.64461	3.09106	1.90614	1.64494	1.78205	2.85251	1.77771	-1.0748	5e-05	0.000430532
ENSBTAT00000029891	ENSBTAG00000022155	FSTL1	1:65742632-65802423	6.3502	7.44495	6.52921	5.94278	5.73912	5.41959	6.77479	5.7005	-1.07429	0.00015	0.0011201
ENSBTAT00000027554	ENSBTAG00000020674	LTB	23:27529855-27531864	2.05559	2.01211	1.00697	0.499871	0.806235	0.546036	1.69156	0.61738	-1.07418	0.00845	0.0298027
ENSBTAT00000048651	ENSBTAG00000034349	IFI44	3:66282836-66297668	2.09707	2.02333	2.64383	1.08333	0.962265	1.49675	2.25474	1.18078	-1.07396	0.0024	0.0110146
ENSBTAT00000019808	ENSBTAG00000014878	COX7A1	18:46994990-46996544	9.81452	8.79394	8.94158	8.14662	8.02477	8.15777	9.18335	8.10972	-1.07363	5e-05	0.000430532
ENSBTAT00000027508	ENSBTAG00000020642	ZDHHC13	29:26024000-26075124	3.9301	3.08872	3.44681	2.37952	2.68262	2.1854	3.48854	2.41585	-1.0727	5e-05	0.000430532
ENSBTAT00000063342	ENSBTAG00000047376	PIN4	X:83607425-83616158	4.87723	5.86036	5.38636	4.38587	4.2001	4.32019	5.37465	4.30206	-1.0726	0.0016	0.00793496
ENSBTAT00000006167	ENSBTAG00000018137	A2M	5:101298126-101346611	6.43509	7.41073	6.24121	5.55169	5.94802	5.36955	6.69568	5.62308	-1.07259	0.0001	0.000791479
ENSBTAT00000005003	ENSBTAG00000003836	ADAM19	7:71158811-71250704	4.28938	4.9573	4.63184	3.36788	3.5065	3.78955	4.62617	3.55464	-1.07153	5e-05	0.000430532
ENSBTAT00000034874	ENSBTAG00000011732	PGAP3	19:40696350-40710279	3.0554	3.23804	3.5709	2.22645	2.33038	2.09316	3.28812	2.21667	-1.07145	0.00015	0.0011201
ENSBTAT00000031335	ENSBTAG00000000224	TSPAN15	28:25960050-26012583	2.89254	3.13164	3.26151	1.46124	1.91564	2.69462	3.09523	2.02383	-1.0714	0.00215	0.010076
ENSBTAT00000003575	ENSBTAG00000002758	THBD	13:42217370-42221004	4.26055	4.46285	4.53121	3.62476	3.24142	3.176	4.4182	3.34739	-1.07081	5e-05	0.000430532
ENSBTAT00000023349	ENSBTAG00000017549	KITLG	5:18317747-18420025	4.36964	4.37693	4.56688	3.09939	3.29034	3.7114	4.43782	3.36704	-1.07078	0.00745	0.0270238
ENSBTAT00000040161	ENSBTAG00000000786	NQO2	23:50487433-50498284	2.83186	2.30078	2.2731	1.37438	1.23556	1.58403	2.46858	1.39799	-1.07059	0.00365	0.0153787
ENSBTAT00000016421	ENSBTAG00000012371	CPD	19:22025795-22086708	5.29103	5.31302	5.59976	4.19155	4.30526	4.49573	5.40127	4.33085	-1.07043	5e-05	0.000430532
ENSBTAT00000050440	ENSBTAG00000016062	C14orf28	21:55153785-55162538	4.09088	3.73498	4.1884	3.15741	2.82637	2.82085	4.00475	2.93488	-1.06988	0.00055	0.00331867
ENSBTAT00000027457	ENSBTAG00000020605	SMTNL2	19:25702552-25724157	7.92754	8.57828	8.82356	7.25312	7.37835	7.48906	8.44313	7.37351	-1.06962	0.00015	0.0011201
ENSBTAT00000048986	ENSBTAG00000008953	TAP1	23:7117862-7126822	4.21178	3.86153	3.36458	2.57424	2.69453	2.96121	3.81263	2.74333	-1.0693	5e-05	0.000430532
ENSBTAT00000026053	ENSBTAG00000019552	PGRMC1	X:3468826-3477212	4.54605	4.95053	4.76994	3.81284	3.41355	3.83312	4.75551	3.6865	-1.069	5e-05	0.000430532
ENSBTAT00000049732	ENSBTAG00000000275	PARP11	5:106604204-106638053	3.57506	3.54607	3.86527	2.49427	2.63964	2.64631	3.66213	2.5934	-1.06873	5e-05	0.000430532
ENSBTAT00000038612	ENSBTAG00000026972	MYF5	5:10339424-10342660	2.27969	2.56484	3.25027	1.19266	1.59969	2.09679	2.69827	1.62972	-1.06855	0.00085	0.00474872
ENSBTAT00000024362	ENSBTAG00000018307	SEMA3F	22:50733156-50756457	2.28228	2.67418	2.68112	1.48338	1.28774	1.66273	2.54586	1.47795	-1.06791	5e-05	0.000430532
ENSBTAT00000017276	ENSBTAG00000012995	MCUB	6:16870831-16966187	1.0639	2.18713	1.7641	1.11368	0.609585	0.090349	1.67171	0.604538	-1.06717	0.0043	0.0175275
ENSBTAT00000052163	ENSBTAG00000000835	BCAS1	13:82162090-82259990	1.24737	1.44628	1.9486	0.376916	0.38398	0.680194	1.54742	0.480363	-1.06705	5e-05	0.000430532
ENSBTAT00000029250	ENSBTAG00000021942	HPS6	26:22623886-22626506	1.89413	2.23688	2.49662	0.914522	1.10501	1.40735	2.20921	1.1423	-1.06692	0.00015	0.0011201
ENSBTAT00000008681	ENSBTAG00000006613	METTL17	10:26175322-26180969	3.70671	2.92298	3.33477	2.05058	2.32486	2.38863	3.32149	2.25469	-1.0668	0.00055	0.00331867
ENSBTAT00000027169	ENSBTAG00000033319	CD200	1:57568529-57591076	3.88083	3.34049	3.80409	1.9722	2.66859	3.18889	3.67514	2.60989	-1.06525	0.00285	0.0126562
ENSBTAT00000033670	ENSBTAG00000010161	CCL21	8:77421388-77422532	2.90667	3.07383	2.43687	2.01351	0.858956	2.35064	2.80579	1.74104	-1.06476	0.01575	0.0486281
ENSBTAT00000010652	ENSBTAG00000008099	CCR5	22:53598838-53602003	0.970999	2.99032	1.56431	0.924805	0.25383	1.15287	1.84188	0.777169	-1.06471	0.00135	0.00694389
ENSBTAT00000022456	ENSBTAG00000016881	ANPEP	21:21620138-21637144	1.31018	2.71814	1.58582	1.01257	0.933013	0.475095	1.87138	0.806892	-1.06449	5e-05	0.000430532
ENSBTAT00000023573	ENSBTAG00000017722	F5	16:37973198-38045988	1.98888	1.1008	1.44808	0.667378	0.206492	0.470754	1.51258	0.448208	-1.06438	5e-05	0.000430532
ENSBTAT00000012495	ENSBTAG00000009495	BCAM	18:52965137-52976445	6.73464	5.93656	6.86639	5.35799	5.53989	5.44698	6.51253	5.44829	-1.06424	5e-05	0.000430532
ENSBTAT00000024007	ENSBTAG00000018033	PIP4K2A	13:23900872-24085889	3.11748	4.21249	4.15483	2.92956	2.498	2.86503	3.82827	2.7642	-1.06407	5e-05	0.000430532
ENSBTAT00000012308	ENSBTAG00000009351	ATXN10	5:116756234-116897163	6.31314	6.5568	6.51994	5.66074	5.35747	5.18003	6.46329	5.39941	-1.06388	5e-05	0.000430532
ENSBTAT00000015224	ENSBTAG00000011456	NT5C3B	19:42657993-42665703	2.82908	2.47774	2.29414	1.5388	1.59194	1.27869	2.53365	1.46981	-1.06384	0.00515	0.0202581
ENSBTAT00000001824	ENSBTAG00000001387	WDR73	21:22728672-22740461	3.93	3.55485	3.24372	2.86232	2.30845	2.36784	3.57619	2.51287	-1.06332	0.0009	0.00498358
ENSBTAT00000039425	ENSBTAG00000007602	ITGA8	13:30340779-30527982	1.52848	2.03969	1.50158	0.374974	0.737128	0.76769	1.68992	0.626597	-1.06332	0.0001	0.000791479
ENSBTAT00000018799	ENSBTAG00000014143	ASB5	27:6692313-6736965	8.51246	7.97039	8.07312	7.87509	6.98933	6.50419	8.18532	7.12287	-1.06245	0.0015	0.00755616
ENSBTAT00000016712	ENSBTAG00000012589	HSPE1	2:86449524-86451564	7.79444	8.55708	8.02524	7.27618	7.00792	6.90587	8.12559	7.06332	-1.06226	5e-05	0.000430532
ENSBTAT00000056188	ENSBTAG00000032996	P4HA1	28:29229500-29329487	4.05153	4.48785	3.87838	3.37721	2.72883	3.12848	4.13925	3.07817	-1.06108	0.0014	0.00713985
ENSBTAT00000014529	ENSBTAG00000010940	HSPB7	2:136635159-136637353	9.09737	9.42498	8.33178	8.29449	7.87881	7.49794	8.95138	7.89041	-1.06097	5e-05	0.000430532
ENSBTAT00000004268	ENSBTAG00000003298	LZTS2	26:21703369-21710503	4.17266	4.32526	4.62307	3.25762	3.40896	3.27306	4.37366	3.31321	-1.06045	5e-05	0.000430532
ENSBTAT00000003187	ENSBTAG00000002454	ALG2	8:64718465-64722833	3.28161	3.19645	3.32387	2.04167	2.19857	2.38188	3.26731	2.20737	-1.05994	0.00025	0.0017246
ENSBTAT00000019954	ENSBTAG00000025718	HMGCLL1	23:4709296-4906605	2.08247	2.16427	1.61888	1.2149	1.04348	0.42788	1.95521	0.895422	-1.05978	0.00725	0.026445
ENSBTAT00000004595	ENSBTAG00000038139	CERCAM	11:99019927-99029485	2.76947	3.61377	2.55904	2.29134	1.79179	1.68036	2.98076	1.92116	-1.05959	0.00035	0.00228524
ENSBTAT00000002883	ENSBTAG00000002227	LRIG3	5:54884676-54935650	2.83955	3.1221	3.11433	1.68029	1.95421	2.26344	3.02533	1.96598	-1.05935	5e-05	0.000430532
ENSBTAT00000046321	ENSBTAG00000039688	FAM101A	17:53715929-53718425	2.86892	4.67982	4.39711	2.65072	2.61246	3.50512	3.98195	2.92277	-1.05919	0.00125	0.00650624
ENSBTAT00000065863	ENSBTAG00000024086	TMEM35B	3:111277767-111280979	1.28272	2.16574	1.96972	0.682464	0.749019	0.809751	1.80606	0.747078	-1.05898	0.01225	0.0399373
ENSBTAT00000004969	ENSBTAG00000003815	EDEM2	13:64999240-65028233	2.82609	2.8193	2.21823	1.41464	1.59989	1.67324	2.62121	1.56259	-1.05862	5e-05	0.000430532
ENSBTAT00000044700	ENSBTAG00000013176	SMOC2	9:104268692-104380527	3.52091	4.38727	4.53161	3.09771	3.46583	2.70044	4.14659	3.08799	-1.0586	0.0001	0.000791479
ENSBTAT00000048699	ENSBTAG00000013004	ITIH5	13:16278274-16640879	4.69875	5.19843	5.05738	3.95222	3.82548	4.00156	4.98485	3.92642	-1.05843	5e-05	0.000430532
ENSBTAT00000020123	ENSBTAG00000030483	KLK7	18:57419934-57425155	0.728336	1.22605	1.22023	0	0	0	1.0582	0	-1.0582	5e-05	0.000430532
ENSBTAT00000042594	ENSBTAG00000008057	PARVG	5:115583626-115608935	1.05746	2.32021	1.61245	0.646757	0.381615	0.787203	1.66337	0.605191	-1.05818	0.0014	0.00713985
ENSBTAT00000011487	ENSBTAG00000008719	PRKCD	22:48307243-48337780	1.8616	2.40976	1.60117	1.2042	0.534567	0.959784	1.95751	0.899518	-1.05799	0.00015	0.0011201
ENSBTAT00000015750	ENSBTAG00000011866	PCBD1	28:27226794-27231724	4.26411	2.89189	3.91655	2.4616	2.61801	2.81913	3.69085	2.63291	-1.05794	0.00155	0.00774839
ENSBTAT00000026111	ENSBTAG00000019595	EGFLAM	20:35999050-36178472	4.03108	3.61624	3.89288	2.65534	2.82296	2.8897	3.84673	2.78933	-1.0574	5e-05	0.000430532
ENSBTAT00000021104	ENSBTAG00000015878	RHNO1	5:107374653-107377720	2.12257	2.09008	1.58399	1.21593	0.719435	0.689762	1.93221	0.875043	-1.05717	0.00235	0.0108648
ENSBTAT00000020741	ENSBTAG00000015614	LNX2	12:32604930-32646201	3.61945	3.9693	3.32579	2.36023	2.59399	2.79096	3.63818	2.58172	-1.05645	5e-05	0.000430532
ENSBTAT00000016359	ENSBTAG00000012330	B2M	10:104139089-104145312	10.2581	10.118	9.10821	8.99014	8.79828	8.52894	9.8281	8.77245	-1.05565	0.00025	0.0017246
ENSBTAT00000001406	ENSBTAG00000001060	CXCR4	2:61582124-61585838	3.785	3.95303	3.31113	2.75755	2.14382	2.98135	3.68305	2.62757	-1.05548	0.00045	0.00281558
ENSBTAT00000015237	ENSBTAG00000011467	BATF2	29:43825076-43830937	1.48774	1.89151	1.03638	0.113625	0.410446	0.727066	1.47187	0.417046	-1.05483	0.0104	0.0349752
ENSBTAT00000020872	ENSBTAG00000015723	CRIPT	11:28903111-28914000	4.3451	4.95845	4.45577	3.89437	3.40228	3.30039	4.58644	3.53235	-1.05409	0.0008	0.00452736
ENSBTAT00000002383	ENSBTAG00000001822	SNX10	4:70049645-70117257	1.99334	3.14651	1.58693	1.40263	0.968734	1.19389	2.24226	1.18842	-1.05384	5e-05	0.000430532
ENSBTAT00000011489	ENSBTAG00000008721	MANSC1	5:97925814-97949862	3.26632	2.94505	2.77684	2.23533	1.64453	1.94932	2.99607	1.94306	-1.05301	0.0005	0.00306319
ENSBTAT00000025626	ENSBTAG00000019244	P2RX6	17:74356167-74364530	3.889	3.04497	4.67351	2.79293	2.91001	2.74654	3.86916	2.8165	-1.05266	5e-05	0.000430532
ENSBTAT00000021569	ENSBTAG00000016208	TGM2	13:67663137-67697607	5.10709	4.71006	4.4941	4.05004	3.59452	3.51005	4.77041	3.71821	-1.05221	5e-05	0.000430532
ENSBTAT00000003544	ENSBTAG00000002735	C25H16ORF13	25:543805-545583	3.5566	3.65062	3.73286	2.68754	2.46769	2.6296	3.64669	2.59494	-1.05175	0.0023	0.0106748
ENSBTAT00000004152	ENSBTAG00000003196	PAPSS2	26:9365643-9402403	1.50921	1.93337	1.62726	0.503416	0.74015	0.67195	1.68995	0.638505	-1.05144	0.00085	0.00474872
ENSBTAT00000049612	ENSBTAG00000010427	RASSF5	16:4144348-4218744	1.58131	2.33948	1.31861	0.644489	0.701079	0.742386	1.74646	0.695985	-1.05048	5e-05	0.000430532
ENSBTAT00000048226	ENSBTAG00000010498	SLC40A1	2:6716590-6740329	5.88392	5.17607	5.83609	4.51995	4.6354	4.59078	5.63203	4.58204	-1.04999	5e-05	0.000430532
ENSBTAT00000007665	ENSBTAG00000005827	FIG4	9:40873046-41046003	3.21487	2.95007	2.98068	2.02537	1.87567	2.09466	3.04854	1.99856	-1.04998	5e-05	0.000430532
ENSBTAT00000054676	ENSBTAG00000015751	MEOX1	19:44170624-44189417	2.26012	1.90911	2.37068	0.922189	1.05491	1.41339	2.17997	1.13016	-1.04981	0.0021	0.00988676
ENSBTAT00000020148	ENSBTAG00000015145	S100A11	3:18768795-18770416	6.367	7.69514	6.78962	6.15091	5.74679	5.80781	6.95059	5.90184	-1.04875	5e-05	0.000430532
ENSBTAT00000000851	ENSBTAG00000000647	SELENOO	5:119771355-119813398	3.51424	3.95663	4.45439	3.00789	2.69738	3.07456	3.97509	2.92661	-1.04848	0.00425	0.0173581
ENSBTAT00000027941	ENSBTAG00000020980	CAT	15:65779324-65815261	7.65783	7.48102	7.8056	6.68926	6.63025	6.47985	7.64815	6.59979	-1.04836	0.0003	0.00200144
ENSBTAT00000043252	ENSBTAG00000019198	LRRC42	3:92809553-92830529	3.73725	4.48905	3.68974	2.90475	3.15021	2.71705	3.97201	2.924	-1.04801	0.0002	0.0014304
ENSBTAT00000012409	ENSBTAG00000009430	MYRIP	22:13075302-13192146	1.17326	1.66357	1.58542	0.335412	0.336371	0.606754	1.47408	0.426179	-1.0479	0.0006	0.00356803
ENSBTAT00000015797	ENSBTAG00000011909	ACVR1	2:39287888-39361498	4.45018	4.641	4.77606	4.13139	3.26711	3.32707	4.62241	3.57519	-1.04722	5e-05	0.000430532
ENSBTAT00000017446	ENSBTAG00000013125	PLAUR	18:52202331-52215619	0.992934	2.28979	1.6345	0.613819	0.664972	0.497923	1.63907	0.592238	-1.04684	0.0012	0.00629377
ENSBTAT00000029017	ENSBTAG00000021768	CCNG2	6:93746806-93758039	3.29329	3.45078	3.89468	2.65271	2.20651	2.64287	3.54625	2.50069	-1.04556	5e-05	0.000430532
ENSBTAT00000061009	ENSBTAG00000043996	SAMD12	14:47779595-48220402	2.1602	1.3273	1.19988	0.720406	0.176387	0.655749	1.56246	0.517514	-1.04494	0.00425	0.0173581
ENSBTAT00000003953	ENSBTAG00000003038	TAP2	23:7079668-7109540	2.44564	2.2283	1.81754	0.854936	1.27191	1.23093	2.16383	1.11926	-1.04457	0.014	0.0443179
ENSBTAT00000021759	ENSBTAG00000016357	VNN2	9:71884620-71913826	3.19278	2.57319	2.87013	2.32442	1.55778	1.62119	2.8787	1.83446	-1.04424	0.0004	0.00255719
ENSBTAT00000065507	ENSBTAG00000047135	GORASP1	22:12471341-12480021	3.40739	3.29832	3.93085	2.54183	2.33255	2.62988	3.54552	2.50142	-1.0441	0.00055	0.00331867
ENSBTAT00000001061	ENSBTAG00000000802	LYVE1	15:42678183-42692464	2.65419	3.96572	2.34861	1.97041	2.31368	1.55238	2.98951	1.94549	-1.04402	0.0003	0.00200144
ENSBTAT00000047256	ENSBTAG00000033255	DUSP11	11:10836511-10852450	4.55461	4.47225	3.89331	3.15466	3.38466	3.24887	4.30672	3.26273	-1.04399	0.00035	0.00228524
ENSBTAT00000018493	ENSBTAG00000013923	QPCT	11:19815844-19846493	2.78428	2.43377	2.78678	1.85601	1.51191	1.506	2.66828	1.62464	-1.04364	0.00045	0.00281558
ENSBTAT00000017022	ENSBTAG00000012815	CLEC12A	5:100388588-100401104	1.03336	2.96854	1.17366	1.05591	0.590385	0.400123	1.72518	0.68214	-1.04305	0.0032	0.0138683
ENSBTAT00000006867	ENSBTAG00000005213	ZWILCH	10:13323842-13381791	2.33563	2.5927	2.4354	1.49077	1.18555	1.55855	2.45458	1.41162	-1.04295	0.0004	0.00255719
ENSBTAT00000010778	ENSBTAG00000008196	SWSAP1	7:16995656-16997252	2.40118	2.78804	2.68272	1.69126	1.44465	1.6122	2.62398	1.5827	-1.04128	0.00495	0.0196107
ENSBTAT00000011476	ENSBTAG00000008709	KDELC2	15:18417838-18450111	3.17506	3.78536	3.5746	2.50693	2.47391	2.43277	3.51167	2.4712	-1.04047	0.00015	0.0011201
ENSBTAT00000026323	ENSBTAG00000019754	PRKCDBP	15:47329715-47331334	5.8069	6.64669	6.4662	5.09312	5.49587	5.20956	6.3066	5.26618	-1.04042	0.0001	0.000791479
ENSBTAT00000012201	ENSBTAG00000009260	GPM6B	X:136872590-136915809	3.61648	3.67655	4.21357	2.7403	2.70945	2.93589	3.83553	2.79521	-1.04032	0.0001	0.000791479
ENSBTAT00000014476	ENSBTAG00000010899	TIMP2	19:54079296-54131052	6.25626	7.5916	7.24303	6.11286	5.84482	6.01318	7.0303	5.99029	-1.04001	5e-05	0.000430532
ENSBTAT00000018459	ENSBTAG00000013900	TRIM21	15:51472485-51483656	2.85524	3.11314	3.41539	1.91257	1.94625	2.40509	3.12792	2.08797	-1.03995	0.00075	0.00428822
ENSBTAT00000013608	ENSBTAG00000010303	ICAM1	7:16040937-16050247	2.85143	3.46003	3.7236	3.41779	1.88492	1.61733	3.34502	2.30668	-1.03834	0.0056	0.0216962
ENSBTAT00000006689	ENSBTAG00000005075	MRPL49	29:43992488-43996386	5.48542	5.07088	5.3551	4.09459	4.2818	4.42026	5.3038	4.26555	-1.03825	0.0001	0.000791479
ENSBTAT00000018013	ENSBTAG00000013545	MAVS	13:51797278-51809475	4.64696	4.07017	4.14269	2.97719	3.49255	3.27583	4.28661	3.24852	-1.03808	5e-05	0.000430532
ENSBTAT00000015413	ENSBTAG00000011600	MAP3K8	13:35600312-35626614	2.71264	2.058	2.44368	1.51344	1.33017	1.25774	2.40477	1.36712	-1.03765	0.0005	0.00306319
ENSBTAT00000028937	ENSBTAG00000021709	SPI1	15:78402904-78419772	1.28087	2.98285	1.45219	1.07357	0.752967	0.776886	1.9053	0.867806	-1.03749	0.0007	0.0040506
ENSBTAT00000000084	ENSBTAG00000000076	RECK	8:60705116-60784645	2.05347	2.86843	2.46444	1.33391	1.57039	1.37123	2.46211	1.42518	-1.03694	0.0002	0.0014304
ENSBTAT00000061500	ENSBTAG00000043958	TMEM33	6:62464345-62478760	4.92353	5.09702	5.27387	4.15222	3.96406	4.07056	5.09814	4.06228	-1.03586	0.00015	0.0011201
ENSBTAT00000036672	ENSBTAG00000000672	FAM105A	20:58634393-58664249	2.25389	4.14624	3.06837	2.4146	1.90038	2.04594	3.15617	2.12031	-1.03586	5e-05	0.000430532
ENSBTAT00000002896	ENSBTAG00000002242	FAM192A	18:25254471-25294908	4.78063	5.39389	5.11201	3.97816	4.16525	4.03574	5.09551	4.05972	-1.03579	5e-05	0.000430532
ENSBTAT00000022548	ENSBTAG00000016952	PSMD5	8:112096655-112117754	4.49365	4.42626	4.36192	3.51005	3.41513	3.25028	4.42728	3.39182	-1.03545	5e-05	0.000430532
ENSBTAT00000008367	ENSBTAG00000006378	RIPK1	23:50420990-50446719	3.31699	3.67278	3.45909	2.4178	2.2422	2.68321	3.48295	2.44774	-1.03522	0.0001	0.000791479
ENSBTAT00000045262	ENSBTAG00000031919	SLC35E3	5:45246216-45263369	2.39985	2.73046	2.65278	1.68137	1.6309	1.36543	2.59436	1.55924	-1.03513	0.00025	0.0017246
ENSBTAT00000013436	ENSBTAG00000010184	G6PC	19:43590845-43601632	2.21939	0.230665	0.957348	0.125628	0.101672	0.075665	1.1358	0.100988	-1.03481	0.00205	0.0096862
ENSBTAT00000000849	ENSBTAG00000000648	ADAMTS5	1:8811791-8861602	3.01525	3.24213	2.8797	1.83989	2.26968	1.92354	3.0457	2.01103	-1.03466	0.0001	0.000791479
ENSBTAT00000001368	ENSBTAG00000001029	RASGRP2	29:43590192-43602499	2.01479	2.10309	2.23179	1.1241	0.877888	1.24477	2.11656	1.08225	-1.03431	0.0012	0.00629377
ENSBTAT00000014559	ENSBTAG00000010964	STARD5	21:27608608-27617253	1.48131	2.08518	1.98453	1.20315	0.725818	0.52	1.85034	0.816323	-1.03402	0.00665	0.0247199
ENSBTAT00000045701	ENSBTAG00000005809	GPR89A	3:21802388-21847767	2.83218	3.38991	2.79351	1.63168	2.0184	2.26479	3.0052	1.97162	-1.03358	0.0012	0.00629377
ENSBTAT00000045591	ENSBTAG00000033248	CDH3	18:36095733-36140923	1.49698	1.7881	1.7455	0.516748	0.650117	0.763175	1.67686	0.643347	-1.03351	0.00015	0.0011201
ENSBTAT00000018394	ENSBTAG00000013848	ADGRD1	17:47028030-47202358	1.73446	2.38189	1.85319	0.883686	0.975946	1.00987	1.98985	0.956501	-1.03335	5e-05	0.000430532
ENSBTAT00000042698	ENSBTAG00000006085	DDOST	2:132587704-132600729	5.82341	5.95823	5.80221	5.01383	4.72281	4.74816	5.86129	4.82826	-1.03302	5e-05	0.000430532
ENSBTAT00000027750	ENSBTAG00000020825	IRAK1BP1	9:18690419-18703194	1.79326	2.62618	1.50784	0.927984	0.852652	1.04938	1.97576	0.943339	-1.03242	0.0071	0.026043
ENSBTAT00000050490	ENSBTAG00000035998	CKB	21:69809415-69812653	2.27142	2.68457	2.9511	1.88228	1.28575	1.64203	2.6357	1.60336	-1.03234	0.00245	0.0111977
ENSBTAT00000004104	ENSBTAG00000003161	YBEY	1:147707849-147712115	3.60401	4.21339	4.66138	2.89378	3.03278	3.45702	4.15959	3.12786	-1.03173	0.0015	0.00755616
ENSBTAT00000020880	ENSBTAG00000015731	TXNL1	24:56404066-56446678	6.72031	6.86282	7.21718	5.98126	6.00164	5.72262	6.93344	5.90184	-1.0316	0.00015	0.0011201
ENSBTAT00000038070	ENSBTAG00000012695	LCK	2:122092888-122113823	1.1431	2.875	1.31098	0.520807	0.65171	1.06203	1.77636	0.74485	-1.03151	0.0003	0.00200144
ENSBTAT00000042813	ENSBTAG00000030319	GBGT1	11:103181660-103192049	1.52583	1.76663	1.6783	0.536113	0.643427	0.697519	1.65692	0.625686	-1.03124	0.0028	0.0124881
ENSBTAT00000002578	ENSBTAG00000001987	SWAP70	15:43509669-43585976	3.74015	3.65739	3.50177	3.06557	2.47525	2.26529	3.6331	2.60204	-1.03106	0.00015	0.0011201
ENSBTAT00000065588	ENSBTAG00000046162	ZNF385C	19:42818404-42850694	1.19387	2.72808	2.34727	0.479581	1.23689	1.46003	2.08974	1.05883	-1.03091	0.00155	0.00774839
ENSBTAT00000056914	ENSBTAG00000007932	HCK	13:62106256-62151619	1.26572	2.28719	1.73641	0.748374	0.453349	0.995877	1.76311	0.732533	-1.03057	0.0007	0.0040506
ENSBTAT00000021993	ENSBTAG00000016533	FOXP1	22:30411676-30803681	4.51523	4.15717	4.04069	3.09896	3.15046	3.3721	4.23769	3.20717	-1.03052	5e-05	0.000430532
ENSBTAT00000047451	ENSBTAG00000033365	METTL24	9:40335193-40461911	2.47338	1.52312	1.15369	0.576391	1.03699	0.447458	1.71673	0.686946	-1.02978	0.007	0.0257286
ENSBTAT00000021732	ENSBTAG00000016338	SPPL3	17:65280173-65310143	3.64302	3.81076	3.51811	2.28441	2.49492	3.10355	3.6573	2.62763	-1.02967	0.00285	0.0126562
ENSBTAT00000016237	ENSBTAG00000012241	POLD2	4:77873882-77881765	3.00576	3.1604	3.52883	2.0103	2.14166	2.45493	3.23166	2.2023	-1.02936	0.00145	0.00735058
ENSBTAT00000032523	ENSBTAG00000008787	FAM171A1	13:30069066-30123389	2.83065	3.12047	3.29088	2.05556	2.01454	2.08589	3.08067	2.052	-1.02867	0.00015	0.0011201
ENSBTAT00000008635	ENSBTAG00000006574	ARL8A	16:70894433-70900751	4.36299	4.47152	4.1377	3.46345	3.50271	2.92167	4.32407	3.29595	-1.02812	0.00475	0.0190013
ENSBTAT00000004890	ENSBTAG00000003757	DNAJA2	18:15431045-15442609	6.43424	6.30259	6.36191	5.24621	5.41708	5.35233	6.36625	5.33854	-1.02771	5e-05	0.000430532
ENSBTAT00000027883	ENSBTAG00000020934	SHF	10:65471176-65490132	2.25164	2.04111	2.17451	1.04736	1.27936	1.05843	2.15575	1.12838	-1.02737	0.00125	0.00650624
ENSBTAT00000022316	ENSBTAG00000016782	SLC39A10	2:84734001-84770814	3.86011	4.66932	3.6017	3.0371	3.27637	2.73722	4.04371	3.01689	-1.02681	5e-05	0.000430532
ENSBTAT00000023522	ENSBTAG00000017685	JUP	19:42602485-42626600	4.81119	4.48072	5.37406	3.44341	4.02951	4.11399	4.88866	3.8623	-1.02635	5e-05	0.000430532
ENSBTAT00000027999	ENSBTAG00000021025	P3H2	1:77752545-77932253	1.62292	2.63711	1.22597	0.881094	0.793585	0.732758	1.82867	0.802479	-1.02619	5e-05	0.000430532
ENSBTAT00000016579	ENSBTAG00000012496	MTMR11	3:20718767-20726741	1.86154	2.4601	1.99185	1.26821	1.05822	0.909209	2.1045	1.07855	-1.02595	5e-05	0.000430532
ENSBTAT00000014880	ENSBTAG00000011204	NINJ1	8:85936414-85947675	2.66752	2.87691	3.07114	1.72782	2.1356	1.6763	2.87186	1.84657	-1.02528	0.00445	0.0180013
ENSBTAT00000026686	ENSBTAG00000020034	LYN	14:24847256-24920713	3.1351	3.43528	2.86232	2.05616	2.04785	2.25379	3.14424	2.11926	-1.02497	5e-05	0.000430532
ENSBTAT00000011542	ENSBTAG00000008761	TRAFD1	17:64313878-64328239	3.53691	3.96249	3.26654	2.48204	2.44522	2.76595	3.58865	2.5644	-1.02425	0.0004	0.00255719
ENSBTAT00000024392	ENSBTAG00000018330	RAD9B	17:56625303-56653822	2.12848	1.16222	2.0869	1.03032	0.80748	0.46779	1.79253	0.768531	-1.024	0.0002	0.0014304
ENSBTAT00000001802	ENSBTAG00000001368	LGALS3BP	19:54035258-54045168	4.44483	4.0749	4.73416	3.62408	3.05952	3.49948	4.41796	3.39436	-1.0236	5e-05	0.000430532
ENSBTAT00000012820	ENSBTAG00000009719	CALHM2	26:24275662-24281013	2.49038	3.41897	2.80109	2.16073	1.90843	1.57106	2.90348	1.88007	-1.02341	0.0005	0.00306319
ENSBTAT00000024863	ENSBTAG00000005709	ABHD3	24:34929109-34977410	2.71623	2.92129	2.89017	1.77716	1.87476	1.80599	2.84256	1.8193	-1.02326	0.00255	0.0115848
ENSBTAT00000044884	ENSBTAG00000020598	PPP2R2C	6:104598244-104657218	0.9506	2.00388	1.96195	1.18822	0.364506	0.295272	1.63881	0.616001	-1.02281	0.00505	0.0199301
ENSBTAT00000002011	ENSBTAG00000001537	TSKU	15:56961319-56974713	3.07462	3.78471	3.4681	2.48274	2.31852	2.45839	3.44248	2.41988	-1.02259	5e-05	0.000430532
ENSBTAT00000043183	ENSBTAG00000008518	MED25	18:56632967-56646924	3.31951	4.1106	3.6677	2.81245	2.51677	2.70142	3.69927	2.67688	-1.02239	5e-05	0.000430532
ENSBTAT00000007150	ENSBTAG00000005432	CAPG	11:49423730-49438680	2.91529	3.75306	2.87404	2.4335	1.34456	2.69764	3.18079	2.15857	-1.02222	0.00345	0.0147213
ENSBTAT00000028221	ENSBTAG00000021176	CRISPLD2	18:10985131-11050904	4.74697	5.30411	6.03764	4.4108	4.58033	4.03107	5.36291	4.34073	-1.02218	5e-05	0.000430532
ENSBTAT00000022152	ENSBTAG00000016656	PARP14	1:67613091-67659266	3.39746	3.4558	3.4349	2.43462	2.24268	2.54437	3.42939	2.40722	-1.02217	5e-05	0.000430532
ENSBTAT00000026526	ENSBTAG00000019910	SDCBP	14:26412823-26447192	5.58553	5.5002	5.60983	4.79747	4.44811	4.38357	5.56519	4.54305	-1.02214	5e-05	0.000430532
ENSBTAT00000011999	ENSBTAG00000009103	UBLCP1	7:72960643-72980667	3.50453	3.85691	3.40503	2.42135	2.76047	2.51897	3.58882	2.56693	-1.02189	0.00015	0.0011201
ENSBTAT00000004220	ENSBTAG00000003256	TOMM34	13:74068197-74088187	1.94353	2.21295	2.00832	1.17259	0.92796	0.998864	2.05493	1.03314	-1.02179	0.00115	0.00608249
ENSBTAT00000018173	ENSBTAG00000013674	EDNRA	17:10752465-10828318	3.18036	2.73517	2.93862	1.93994	1.93016	1.91877	2.95138	1.92962	-1.02176	0.0001	0.000791479
ENSBTAT00000025035	ENSBTAG00000018807	MYBPHL	3:34221091-34235694	1.52816	1.04527	2.21133	0.374995	0.674453	0.672059	1.59492	0.573836	-1.02108	0.0054	0.0210802
ENSBTAT00000002976	ENSBTAG00000002306	UTP11	3:108529495-108546298	5.24375	4.9867	5.53971	4.4708	4.2327	4.00555	5.25672	4.23635	-1.02037	5e-05	0.000430532
ENSBTAT00000028988	ENSBTAG00000021746	ANXA5	6:3542634-3575330	6.10953	7.07197	6.05159	5.67039	5.14059	5.36217	6.41103	5.39105	-1.01998	0.0002	0.0014304
ENSBTAT00000018420	ENSBTAG00000013869	SH3BP4	3:115210339-115232304	3.37942	3.93352	3.22843	2.71991	2.36755	2.39503	3.51379	2.49417	-1.01962	5e-05	0.000430532
ENSBTAT00000028888	ENSBTAG00000021680	SKA2	19:10322519-10354258	3.92484	4.02265	3.95454	2.90611	2.7618	3.17543	3.96734	2.94778	-1.01957	0.00115	0.00608249
ENSBTAT00000002033	ENSBTAG00000001553	HNRNPA1	5:25939736-25944246	6.34105	7.2187	6.40304	5.68761	5.60817	5.60852	6.65426	5.63477	-1.0195	5e-05	0.000430532
ENSBTAT00000000557	ENSBTAG00000000436	TNFAIP3	9:76766556-76776874	2.26717	3.20808	1.68564	1.617	0.89319	1.59406	2.38696	1.36808	-1.01888	0.00015	0.0011201
ENSBTAT00000036043	ENSBTAG00000005974	APOBEC2	23:14985520-14998187	9.61118	10.5858	10.1951	9.24286	9.27745	8.81531	10.1307	9.11187	-1.01882	0.00075	0.00428822
ENSBTAT00000009604	ENSBTAG00000007300	FHL3	3:108547856-108555472	8.22458	7.48484	8.98232	7.1118	7.2397	7.28388	8.23058	7.21179	-1.01878	0.0003	0.00200144
ENSBTAT00000021604	ENSBTAG00000016236	SLC12A6	10:28357074-28439037	3.25638	3.33457	3.38116	1.94604	2.38946	2.58255	3.32404	2.30602	-1.01802	5e-05	0.000430532
ENSBTAT00000003541	ENSBTAG00000002730	ELP3	8:10456057-10576397	4.23465	3.83699	3.87611	3.03982	2.87265	2.98158	3.98259	2.96468	-1.0179	5e-05	0.000430532
ENSBTAT00000013320	ENSBTAG00000023144	PTPRC	16:79522521-79592696	2.4636	3.94994	2.22764	2.08051	1.38003	2.13099	2.88039	1.86384	-1.01655	5e-05	0.000430532
ENSBTAT00000036842	ENSBTAG00000024801	RANBP17	20:2680573-3054892	1.50203	1.02765	1.6377	0.303477	0.461829	0.354445	1.38913	0.37325	-1.01588	0.00625	0.0235615
ENSBTAT00000021704	ENSBTAG00000016315	COTL1	18:10781075-10825733	3.72029	5.12449	3.96235	3.6513	2.69227	3.41656	4.26904	3.25338	-1.01566	5e-05	0.000430532
ENSBTAT00000043951	ENSBTAG00000003871	CYP2B6	18:50564355-50581387	1.25438	0	2.61601	0.0510978	0.520092	0.253451	1.29013	0.27488	-1.01525	0.0005	0.00306319
ENSBTAT00000057091	ENSBTAG00000001004	ESAM	29:28601862-28610589	5.41664	4.85191	5.14926	3.8514	4.24679	4.27419	5.13927	4.12413	-1.01514	5e-05	0.000430532
ENSBTAT00000035955	ENSBTAG00000015131	SLC29A1	23:17845968-17856150	7.13439	7.38967	7.56711	6.22276	6.46866	6.35571	7.36372	6.34904	-1.01468	5e-05	0.000430532
ENSBTAT00000003886	ENSBTAG00000002985	KCNMB1	20:2158462-2172275	1.33456	1.54364	1.90361	0.715336	0.425263	0.600174	1.59394	0.580258	-1.01368	0.00295	0.013036
ENSBTAT00000001581	ENSBTAG00000001193	UNC93B1	29:46162696-46172747	2.03333	3.63164	2.28572	1.7729	1.5133	1.62439	2.65023	1.63686	-1.01337	5e-05	0.000430532
ENSBTAT00000038995	ENSBTAG00000008505	APOB	11:77953379-78040118	2.11802	0	1.07357	0.00787302	0.144506	0	1.06386	0.050793	-1.01307	0.0001	0.000791479
ENSBTAT00000029701	ENSBTAG00000030977	ULK2	19:34405538-34463318	3.55166	3.68218	3.98045	2.41609	2.67226	3.08678	3.7381	2.72504	-1.01306	0.001	0.00541241
ENSBTAT00000020897	ENSBTAG00000015739	MRC2	19:47721710-47747246	4.16794	4.91984	4.41008	3.39656	3.58795	3.47485	4.49928	3.48646	-1.01283	5e-05	0.000430532
ENSBTAT00000012674	ENSBTAG00000009624	SGSM3	5:112226837-112260854	3.98084	3.98573	3.9741	3.06542	3.15049	2.68808	3.98022	2.968	-1.01222	5e-05	0.000430532
ENSBTAT00000018046	ENSBTAG00000013573	BIRC5	19:54559537-54566816	1.51339	1.17945	1.59754	0.492558	0.316169	0.445073	1.43013	0.417933	-1.01219	0.003	0.0132163
ENSBTAT00000000490	ENSBTAG00000000379	GOLT1B	5:89102687-89116625	4.20624	4.31084	3.93346	3.38267	2.69671	3.33601	4.15018	3.13846	-1.01172	0.0022	0.0102669
ENSBTAT00000064291	ENSBTAG00000047955	ZNF774	21:22661291-22669239	2.5047	3.5971	2.56617	1.47558	2.31368	1.84478	2.88933	1.87802	-1.01131	0.0007	0.0040506
ENSBTAT00000026299	ENSBTAG00000019733	ADGRL4	3:65921136-66062039	4.17405	3.41563	3.64759	2.32818	2.7035	3.17263	3.74576	2.73477	-1.01099	0.0001	0.000791479
ENSBTAT00000021129	ENSBTAG00000015896	CC2D1B	3:94580544-94593847	3.46221	3.80429	3.64597	2.59604	2.55304	2.73061	3.63749	2.62656	-1.01092	0.0001	0.000791479
ENSBTAT00000046931	ENSBTAG00000007890	SEC14L5	25:4033531-4069992	1.6643	0.47058	2.08939	0.476176	0.248932	0.466685	1.40809	0.397264	-1.01082	0.00015	0.0011201
ENSBTAT00000057267	ENSBTAG00000015346	NASP	3:101062574-101090570	3.42039	3.70299	3.19908	2.26873	2.47095	2.55072	3.44082	2.43013	-1.01069	0.00355	0.0150543
ENSBTAT00000022082	ENSBTAG00000016599	MRPL53	11:10141775-10144861	5.10734	4.74315	5.01604	4.18793	3.74152	3.9074	4.95551	3.94562	-1.00989	0.0001	0.000791479
ENSBTAT00000019066	ENSBTAG00000014340	KERA	5:20995379-21002991	2.16832	5.39116	3.80417	3.28131	3.76638	1.28643	3.78788	2.77804	-1.00984	5e-05	0.000430532
ENSBTAT00000020388	ENSBTAG00000015336	PRUNE1	3:19788205-19806629	3.86638	3.83792	4.13949	3.00016	2.92606	2.89084	3.94793	2.93902	-1.00891	0.0001	0.000791479
ENSBTAT00000056716	ENSBTAG00000015910	ITGB1	13:20248944-20292114	6.26322	6.37695	5.76943	5.26345	5.06952	5.05003	6.13653	5.12767	-1.00887	0.0093	0.0321547
ENSBTAT00000026553	ENSBTAG00000019929	ITGAV	2:9651630-9760100	4.44152	4.86387	4.6104	3.47573	3.68996	3.72394	4.6386	3.62988	-1.00872	5e-05	0.000430532
ENSBTAT00000034825	ENSBTAG00000004196	FMNL1	19:45493956-45520053	2.05716	3.02669	2.22433	1.56531	1.18393	1.53385	2.43606	1.4277	-1.00837	0.0001	0.000791479
ENSBTAT00000017267	ENSBTAG00000012989	UBE2L6	15:82124875-82138170	3.85674	3.57859	3.84837	3.00784	2.68784	2.5637	3.76123	2.75313	-1.00811	0.0027	0.0121323
ENSBTAT00000005677	ENSBTAG00000004334	NCSTN	3:9453299-9468330	4.84332	4.81436	5.14913	3.84208	3.8663	4.07428	4.9356	3.92756	-1.00804	5e-05	0.000430532
ENSBTAT00000006781	ENSBTAG00000005142	RPL37	20:33667204-33669805	10.6883	11.4455	11.1096	10.2156	10.016	9.98816	11.0812	10.0733	-1.00791	0.0002	0.0014304
ENSBTAT00000047926	ENSBTAG00000033747	SIL1	7:51888629-52144488	2.9847	3.18683	3.19366	2.38262	1.87129	2.08842	3.12173	2.11411	-1.00763	0.0007	0.0040506
ENSBTAT00000029246	ENSBTAG00000021938	ARHGAP44	19:31913650-31965004	1.70673	1.5008	1.59065	0.374097	0.660616	0.741254	1.5994	0.591989	-1.00741	0.00095	0.00520439
ENSBTAT00000001170	ENSBTAG00000000880	GINM1	9:87948483-87963094	5.66274	5.73354	5.74716	4.53136	4.54619	5.04405	5.71448	4.7072	-1.00728	0.0003	0.00200144
ENSBTAT00000007931	ENSBTAG00000006037	WISP2	13:73833118-73847404	1.57631	1.57365	3.02709	1.05272	1.21207	0.890493	2.05902	1.05176	-1.00726	0.00055	0.00331867
ENSBTAT00000044575	ENSBTAG00000017815	STX8	19:29278756-29489242	5.51135	5.32039	5.53592	4.48482	4.50973	4.35848	5.45589	4.45101	-1.00488	0.0007	0.0040506
ENSBTAT00000024042	ENSBTAG00000018059	CD80	1:64897607-64919556	0.460464	1.76379	1.18525	0.146211	0.118636	0.130677	1.1365	0.131841	-1.00466	0.00435	0.0176812
ENSBTAT00000060945	ENSBTAG00000015362	BMP7	13:59425467-59510393	1.10973	1.6866	1.62365	0.454675	0.333679	0.61785	1.47333	0.468735	-1.00459	0.00085	0.00474872
ENSBTAT00000007315	ENSBTAG00000005565	CLN6	10:15025857-15041922	2.9003	2.98315	3.35295	2.1785	1.89075	2.15373	3.0788	2.07433	-1.00447	0.0009	0.00498358
ENSBTAT00000001560	ENSBTAG00000001176	LRRN1	22:22576209-22578360	4.13163	4.40162	3.9078	3.8851	3.08273	2.46006	4.14702	3.14263	-1.00439	0.00065	0.0038165
ENSBTAT00000017169	ENSBTAG00000012920	TMEM70	14:39354350-39362288	5.29191	4.77223	5.0816	4.29389	3.89562	3.94341	5.04858	4.0443	-1.00428	0.00035	0.00228524
ENSBTAT00000027510	ENSBTAG00000020644	GPC4	X:17087446-17122426	3.31208	3.09119	3.64974	2.49248	2.08014	2.46762	3.351	2.34675	-1.00426	0.00045	0.00281558
ENSBTAT00000025859	ENSBTAG00000019409	GNPTAB	5:65913563-65996223	3.49491	4.94279	3.347	2.76146	3.1144	2.90072	3.92823	2.92553	-1.00271	5e-05	0.000430532
ENSBTAT00000015677	ENSBTAG00000011810	ANGPTL2	11:97674641-97975506	4.8267	5.8123	5.39079	4.71521	4.28246	4.02506	5.34326	4.34091	-1.00235	0.0001	0.000791479
ENSBTAT00000028246	ENSBTAG00000021199	APOPT1	21:69847358-69873999	4.89013	4.54398	4.99251	3.6487	3.67878	4.09301	4.80887	3.80683	-1.00204	0.0014	0.00713985
ENSBTAT00000057184	ENSBTAG00000038737	P2RY6	15:53559421-53564982	1.11438	1.40742	1.08771	0.205818	0	0.398068	1.20317	0.201295	-1.00188	0.0134	0.042795
ENSBTAT00000047969	ENSBTAG00000033801	VRK2	11:40548043-40650666	3.38494	4.116	3.28669	2.47798	2.80859	2.49571	3.59588	2.59409	-1.00178	0.0006	0.00356803
ENSBTAT00000064640	ENSBTAG00000047416	HEPH	X:99644621-99768588	1.31152	1.33299	1.13859	0.387608	0.256197	0.134497	1.26103	0.259434	-1.0016	0.0001	0.000791479
ENSBTAT00000026518	ENSBTAG00000019906	VPS25	19:43446966-43451724	6.32293	6.07562	6.58751	5.44881	5.41709	5.11647	6.32868	5.32746	-1.00123	0.0001	0.000791479
ENSBTAT00000021033	ENSBTAG00000015831	RPL18A	7:5206111-5209504	8.37155	8.51115	8.46525	7.67239	7.19691	7.47518	8.44932	7.44816	-1.00116	0.0001	0.000791479
ENSBTAT00000003881	ENSBTAG00000002980	GPT2	18:15370926-15405215	6.53413	3.84817	6.10548	6.58997	6.26417	6.63394	5.49593	6.49602	1.0001	0.00245	0.0111977
ENSBTAT00000004378	ENSBTAG00000003376	ASB1	3:118353152-118372314	2.71845	2.88363	3.21881	4.18016	3.79467	3.85	2.9403	3.94161	1.00131	5e-05	0.000430532
ENSBTAT00000001908	ENSBTAG00000001455	HOXA7	4:69340737-69342484	3.71132	2.39039	1.42225	3.91856	3.36547	3.24555	2.50799	3.50986	1.00187	0.01455	0.0456774
ENSBTAT00000000793	ENSBTAG00000000601	COL11A2	23:7290454-7318840	0.15748	1.90253	0.787059	2.05996	1.77605	2.01748	0.949022	1.95116	1.00214	0.00035	0.00228524
ENSBTAT00000023708	ENSBTAG00000017835	C5orf63	7:28161115-28184624	1.5161	2.24969	1.3844	2.57709	2.66632	2.91341	1.71673	2.71894	1.00221	0.00535	0.0209134
ENSBTAT00000056899	ENSBTAG00000026394	UBALD1	25:3744166-3749205	4.26891	4.11827	4.5119	5.14336	5.5323	5.23116	4.29969	5.30227	1.00258	5e-05	0.000430532
ENSBTAT00000003585	ENSBTAG00000002764	IGFLR1	18:46641557-46644180	1.38401	1.875	1.18929	2.60921	2.50077	2.36038	1.48277	2.49012	1.00736	0.00145	0.00735058
ENSBTAT00000003407	ENSBTAG00000002630	MKL1	5:112261805-112372282	3.10187	3.09321	3.28971	4.19739	4.24826	4.06144	3.1616	4.16903	1.00743	5e-05	0.000430532
ENSBTAT00000000061	ENSBTAG00000000056	STRADA	19:48628882-48656396	1.3182	2.10344	2.00356	2.72709	2.75928	2.96184	1.8084	2.81607	1.00767	0.0057	0.0219302
ENSBTAT00000026358	ENSBTAG00000019782	TPI1	5:103942402-103945759	9.77942	9.83702	9.86285	11.0341	10.5277	10.9451	9.82643	10.8356	1.0092	0.00035	0.00228524
ENSBTAT00000028520	ENSBTAG00000021395	PSME1	10:20846748-20849410	5.17133	5.09703	4.90571	6.27247	5.99162	5.93955	5.05802	6.06788	1.00986	5e-05	0.000430532
ENSBTAT00000065380	ENSBTAG00000047718	ZNF70	17:73195724-73197071	2.49871	3.02886	3.4678	3.96367	4.12743	3.93401	2.99846	4.00837	1.00991	0.0001	0.000791479
ENSBTAT00000027409	ENSBTAG00000020569	CACNA2D1	4:38712467-38856748	6.7404	5.84845	6.34539	7.3732	7.33691	7.25388	6.31141	7.32133	1.00992	5e-05	0.000430532
ENSBTAT00000020790	ENSBTAG00000015654	PON1	4:12389566-12423459	2.79364	1.29896	1.95196	3.59842	2.95315	2.52688	2.01485	3.02615	1.0113	0.00095	0.00520439
ENSBTAT00000025422	ENSBTAG00000019096	UQCRC1	22:51847304-51856057	7.52495	6.60615	6.99293	7.98469	8.05864	8.11555	7.04134	8.05296	1.01161	5e-05	0.000430532
ENSBTAT00000063216	ENSBTAG00000016795	RUFY3	6:87819397-87910688	1.67781	1.62152	1.84272	3.13797	2.79292	2.24983	1.71402	2.72691	1.01289	0.0084	0.0296845
ENSBTAT00000006825	ENSBTAG00000005181	SYS1	13:74429934-74433440	4.41292	4.21146	3.78862	5.55198	5.1243	4.77686	4.13767	5.15105	1.01338	5e-05	0.000430532
ENSBTAT00000002419	ENSBTAG00000001855	COQ9	18:25525199-25537104	6.83262	5.87249	6.16423	7.23969	7.32123	7.34888	6.28978	7.30327	1.01349	0.0001	0.000791479
ENSBTAT00000024502	ENSBTAG00000018415	TTLL4	2:107412037-107428757	1.7422	1.8715	1.80919	2.7299	2.73706	2.99699	1.80763	2.82131	1.01368	5e-05	0.000430532
ENSBTAT00000020929	ENSBTAG00000015761	COQ5	17:65047402-65064488	4.6382	3.48178	3.8289	4.77677	5.01308	5.202	3.98296	4.99728	1.01433	5e-05	0.000430532
ENSBTAT00000021808	ENSBTAG00000016401	OPTN	13:28078761-28117627	6.51818	6.72415	6.78439	7.63566	7.74824	7.68696	6.67557	7.69029	1.01472	5e-05	0.000430532
ENSBTAT00000051898	ENSBTAG00000007125	AFMID	19:54573838-54596303	0.863033	0.464716	1.02033	1.62045	1.9303	1.84461	0.782692	1.79845	1.01576	0.00345	0.0147213
ENSBTAT00000016871	ENSBTAG00000012694	UHMK1	3:6975866-6995683	4.42157	4.03914	4.71395	5.20329	5.49319	5.52577	4.39155	5.40742	1.01586	5e-05	0.000430532
ENSBTAT00000061511	ENSBTAG00000044192	MAF	18:6551585-6552719	5.39168	4.54083	5.404	6.21484	5.70997	6.46095	5.11217	6.12859	1.01642	5e-05	0.000430532
ENSBTAT00000028174	ENSBTAG00000021140	RMND5A	11:48010204-48066194	6.48989	6.08671	6.64376	7.52336	7.47689	7.27674	6.40679	7.42566	1.01888	5e-05	0.000430532
ENSBTAT00000004280	ENSBTAG00000003307	IMMT	11:48543872-48586544	5.65131	4.88864	5.12171	6.00674	6.34897	6.36277	5.22055	6.2395	1.01894	5e-05	0.000430532
ENSBTAT00000012710	ENSBTAG00000009646	ALDH7A1	7:28572140-28617279	4.00876	3.91137	3.391	4.88681	4.77717	4.70398	3.77038	4.78932	1.01894	5e-05	0.000430532
ENSBTAT00000028997	ENSBTAG00000021754	DUSP12	3:7849646-7857668	2.92687	2.48246	3.30313	4.0189	4.0914	3.66331	2.90416	3.92454	1.02038	5e-05	0.000430532
ENSBTAT00000052841	ENSBTAG00000016625	KIAA0922	17:3991591-4076484	4.22029	3.391	4.19373	5.90159	4.67011	4.29665	3.93501	4.95611	1.02111	5e-05	0.000430532
ENSBTAT00000017511	ENSBTAG00000013163	ADAM33	13:51968274-51981601	1.74331	2.09414	1.97987	2.79584	3.24912	2.83934	1.93911	2.96144	1.02233	5e-05	0.000430532
ENSBTAT00000008851	ENSBTAG00000006733	PPP1R3A	4:54866420-54906096	7.51902	7.5744	8.13257	8.85735	8.77544	8.6634	7.74199	8.7654	1.0234	5e-05	0.000430532
ENSBTAT00000049695	ENSBTAG00000023429	PLS1	1:127323049-127416649	0.426917	0.760137	0	1.60086	1.27158	1.3921	0.395685	1.42151	1.02583	0.00045	0.00281558
ENSBTAT00000025568	ENSBTAG00000019209	RAD1	20:39265412-39274082	2.31226	1.82725	1.85955	2.77276	3.25624	3.04859	1.99969	3.02586	1.02617	5e-05	0.000430532
ENSBTAT00000022876	ENSBTAG00000017212	HYPK	21:55974567-55975823	4.58678	5.08638	4.69178	5.80149	5.83303	5.81397	4.78831	5.81616	1.02785	0.00035	0.00228524
ENSBTAT00000043544	ENSBTAG00000030805	SHISA4	16:49618801-49620917	6.52786	6.85186	6.60537	8.08133	7.67242	7.31694	6.6617	7.69023	1.02853	5e-05	0.000430532
ENSBTAT00000021614	ENSBTAG00000016240	RNF157	19:56112049-56167541	5.12628	4.57477	4.67165	5.83402	5.7803	5.84754	4.7909	5.82062	1.02972	5e-05	0.000430532
ENSBTAT00000016089	ENSBTAG00000012126	PNPLA7	11:105598760-105673200	1.5164	1.10658	1.45683	2.40371	2.2791	2.4863	1.35994	2.3897	1.02976	5e-05	0.000430532
ENSBTAT00000027336	ENSBTAG00000020517	MED9	19:35427014-35432081	3.09177	2.85785	3.08402	3.82506	4.23825	4.05989	3.01122	4.04107	1.02985	0.0001	0.000791479
ENSBTAT00000023476	ENSBTAG00000017649	SCML1	X:132976589-132992889	0.758436	0.761231	0.845504	2.05144	1.45636	1.94888	0.78839	1.81889	1.0305	0.0018	0.00871958
ENSBTAT00000011932	ENSBTAG00000009058	TMEM177	2:71893617-71894865	1.39033	1.56228	1.51974	2.65063	2.63245	2.286	1.49078	2.52302	1.03224	0.0006	0.00356803
ENSBTAT00000014796	ENSBTAG00000011140	FAM162A	1:67398384-67457625	5.46786	4.54885	5.06789	6.00699	6.12216	6.05371	5.0282	6.06095	1.03275	0.0006	0.00356803
ENSBTAT00000006849	ENSBTAG00000005196	TYW3	3:70224344-70246822	1.24545	1.32504	1.28998	2.55919	2.32158	2.07854	1.28683	2.31977	1.03294	0.0038	0.0158806
ENSBTAT00000011923	ENSBTAG00000009050	ADIPOR2	5:108705364-108724898	5.75502	5.58586	5.57728	6.2025	7.10768	6.70907	5.63939	6.67308	1.0337	5e-05	0.000430532
ENSBTAT00000043096	ENSBTAG00000013322	POMGNT1	3:100472062-100495789	4.74422	4.39951	4.48499	5.7539	5.50188	5.47679	4.54291	5.57752	1.03462	5e-05	0.000430532
ENSBTAT00000022993	ENSBTAG00000017298	AAMDC	29:18250501-18284062	5.51882	4.62124	4.73374	5.80028	6.01134	6.16865	4.95794	5.99342	1.03548	0.0002	0.0014304
ENSBTAT00000014019	ENSBTAG00000010604	PNO1	11:66566346-66575632	3.98385	3.95507	3.11185	5.06727	4.55499	4.53497	3.68359	4.71908	1.03549	5e-05	0.000430532
ENSBTAT00000061287	ENSBTAG00000038920	VPS13C	10:48088918-48268869	3.77295	3.85463	3.66693	4.90665	4.76809	4.73948	3.76484	4.80474	1.0399	5e-05	0.000430532
ENSBTAT00000033274	ENSBTAG00000024115	FOXO6	3:105414635-105435303	1.87107	0.826495	2.21745	2.95221	2.72005	2.36648	1.63834	2.67958	1.04124	0.00055	0.00331867
ENSBTAT00000064082	ENSBTAG00000002248	SAC3D1	29:43917754-43936194	1.39162	1.11815	1.44122	2.27305	2.54189	2.26258	1.317	2.35917	1.04217	0.0044	0.0178341
ENSBTAT00000028220	ENSBTAG00000021174	NRDC	3:95041109-95122769	5.1316	4.87298	5.38452	6.25989	6.25148	6.00498	5.1297	6.17212	1.04242	5e-05	0.000430532
ENSBTAT00000052178	ENSBTAG00000038617	SH3D21	3:110121045-110134882	0.36791	0.995342	1.22322	1.67891	1.85655	2.18631	0.862157	1.90726	1.0451	0.00035	0.00228524
ENSBTAT00000007819	ENSBTAG00000005958	PTK2B	8:75713096-75850738	1.41109	2.13099	1.88185	2.13875	2.42715	3.99364	1.80798	2.85318	1.0452	5e-05	0.000430532
ENSBTAT00000017131	ENSBTAG00000012890	SLC25A3	5:63086352-63092547	9.19681	7.80322	8.5414	9.31515	9.57044	9.7948	8.51381	9.56013	1.04632	0.00025	0.0017246
ENSBTAT00000054061	ENSBTAG00000002624	PSTPIP2	24:46196112-46290465	5.67369	5.02779	5.90234	6.67761	6.46825	6.59974	5.53461	6.58187	1.04726	5e-05	0.000430532
ENSBTAT00000009516	ENSBTAG00000007235	NTNG2	11:102286503-102356914	0.367623	0.218506	0.235939	1.24793	1.58498	1.13434	0.274023	1.32242	1.04839	0.00015	0.0011201
ENSBTAT00000005116	ENSBTAG00000003919	KIAA0408	9:24120227-24131671	4.17045	3.2462	4.238	5.88145	4.14192	4.77659	3.88488	4.93332	1.04844	5e-05	0.000430532
ENSBTAT00000002967	ENSBTAG00000002302	CD59	15:65145072-65166597	5.62488	5.3409	5.18459	6.71518	6.49751	6.08333	5.38346	6.43201	1.04855	0.0001	0.000791479
ENSBTAT00000000901	ENSBTAG00000000678	CSDE1	3:28695270-28723718	8.88804	9.11222	9.06189	10.2976	10.1321	9.78072	9.02072	10.0702	1.04945	0.00095	0.00520439
ENSBTAT00000000037	ENSBTAG00000000033	PHOSPHO1	19:37978509-37985160	3.73755	3.16087	3.99103	4.88876	4.453	4.69611	3.62982	4.67929	1.04947	5e-05	0.000430532
ENSBTAT00000015717	ENSBTAG00000011833	GRIA3	X:7180734-7482667	1.21346	2.51129	1.99834	2.94287	3.02055	2.91536	1.9077	2.9596	1.0519	5e-05	0.000430532
ENSBTAT00000025522	ENSBTAG00000019177	BIN1	2:5350653-5407851	8.12343	7.65562	8.24349	9.24294	9.04439	8.89198	8.00751	9.05977	1.05226	5e-05	0.000430532
ENSBTAT00000014486	ENSBTAG00000010907	PPP1R1A	5:25627051-25631242	8.78124	8.62554	9.02658	10.0437	9.8736	9.67878	8.81112	9.86535	1.05423	5e-05	0.000430532
ENSBTAT00000064329	ENSBTAG00000014170	MAP7D3	X:19827440-19860673	0.835217	1.31393	0.452081	2.07975	1.11623	2.5683	0.867076	1.92142	1.05435	0.0075	0.0271232
ENSBTAT00000061099	ENSBTAG00000044099	ZSWIM7	19:34074735-34084350	1.75555	1.89245	2.18488	3.05428	3.21073	2.73135	1.9443	2.99878	1.05449	0.0001	0.000791479
ENSBTAT00000056838	ENSBTAG00000010520	C8G	11:106284926-106286380	2.99831	1.02779	2.1566	3.17295	3.04994	3.12848	2.0609	3.11712	1.05622	0.00435	0.0176812
ENSBTAT00000018782	ENSBTAG00000014123	ZNF507	18:43038545-43068295	3.69423	3.80155	3.67147	4.6801	4.99703	4.66136	3.72242	4.7795	1.05708	5e-05	0.000430532
ENSBTAT00000004526	ENSBTAG00000003484	C1orf123	3:93583351-93590342	5.9673	5.80267	6.29193	7.07684	7.12157	7.04261	6.02063	7.08034	1.05971	5e-05	0.000430532
ENSBTAT00000010781	ENSBTAG00000008197	EPOR	7:16998452-17003707	0.652426	0.300166	0.303204	1.664	1.19841	1.57321	0.418599	1.47854	1.05994	0.0016	0.00793496
ENSBTAT00000015319	ENSBTAG00000011528	SMIM11A	1:463571-478996	4.47911	3.70897	4.66337	5.30644	5.20048	5.52938	4.28382	5.34543	1.06161	0.0006	0.00356803
ENSBTAT00000014968	ENSBTAG00000011266	ZBTB16	15:24917132-25116350	6.37495	6.02856	6.3215	7.33547	7.52781	7.04823	6.24167	7.30383	1.06217	5e-05	0.000430532
ENSBTAT00000064387	ENSBTAG00000047502	FKBP5	23:9521253-9637802	6.00134	5.7774	6.13122	5.62854	7.74821	7.72904	5.96999	7.03526	1.06528	5e-05	0.000430532
ENSBTAT00000007749	ENSBTAG00000005898	TGS1	14:24747218-24772713	2.46281	2.46853	2.43748	3.25402	3.78821	3.53198	2.45627	3.52474	1.06846	5e-05	0.000430532
ENSBTAT00000036032	ENSBTAG00000007666	IGF2BP2	1:81992397-82161528	1.2392	1.42185	0.415238	2.07142	1.8363	2.37707	1.02543	2.09493	1.0695	0.0004	0.00255719
ENSBTAT00000005329	ENSBTAG00000004079	ZNF106	10:37890184-37941980	6.85199	8.59443	7.38657	8.91572	8.74716	8.39249	7.611	8.68512	1.07413	0.0034	0.0145597
ENSBTAT00000010747	ENSBTAG00000008175	ZNF713	25:27875668-27895361	1.26772	1.03453	1.32373	2.94611	1.98122	1.93076	1.20866	2.28603	1.07737	5e-05	0.000430532
ENSBTAT00000061454	ENSBTAG00000000838	CCDC88C	21:56629746-56773304	3.61075	3.43868	4.35081	4.95354	4.57281	5.10608	3.80008	4.87748	1.0774	5e-05	0.000430532
ENSBTAT00000019004	ENSBTAG00000014304	TMEM47	X:113924566-113949565	2.46155	2.07726	2.50454	3.82648	3.16914	3.28407	2.34778	3.42656	1.07878	0.0016	0.00793496
ENSBTAT00000063075	ENSBTAG00000045909	FAM174A	7:102227148-102236125	2.63847	1.80339	2.31677	3.60436	3.27399	3.12251	2.25288	3.33362	1.08074	0.01	0.0339312
ENSBTAT00000019753	ENSBTAG00000014831	PPP1R3C	26:13270025-13274922	7.15399	5.91167	5.84207	8.47024	6.81907	6.8643	6.30258	7.38454	1.08196	5e-05	0.000430532
ENSBTAT00000016569	ENSBTAG00000012489	TMEM266	21:31860206-31983703	2.02354	1.50319	2.21252	3.03694	2.96332	2.98765	1.91308	2.99597	1.08289	5e-05	0.000430532
ENSBTAT00000003521	ENSBTAG00000002716	NOL10	11:86946734-87038433	2.638	3.25948	2.7637	3.86247	4.12683	3.92087	2.88706	3.97006	1.083	5e-05	0.000430532
ENSBTAT00000029688	ENSBTAG00000022083	REP15	5:82539064-82539763	1.04581	1.21132	1.40349	2.47864	2.29722	2.14146	1.22021	2.30577	1.08556	0.00795	0.0284222
ENSBTAT00000001962	ENSBTAG00000001500	FIGNL1	4:5374834-5376886	0.537602	0.478578	0.734732	1.82836	1.32418	1.8557	0.583637	1.66941	1.08577	0.00065	0.0038165
ENSBTAT00000061397	ENSBTAG00000044079	SMIM4	22:48842267-48845476	3.8189	3.59005	3.75906	4.81018	4.88798	4.73151	3.72267	4.80989	1.08722	0.001	0.00541241
ENSBTAT00000039245	ENSBTAG00000027361	ROMO1	13:65563082-65564614	5.9195	5.45963	5.84312	6.98792	6.76514	6.73234	5.74075	6.82847	1.08772	0.00015	0.0011201
ENSBTAT00000008455	ENSBTAG00000006447	ACSM3	25:18605634-18656582	0.988453	0.1841	0.175339	1.47377	1.25915	1.87944	0.449298	1.53745	1.08815	0.00065	0.0038165
ENSBTAT00000038128	ENSBTAG00000000053	FILIP1	9:15140840-15249645	4.48999	4.77618	4.66724	5.61218	5.91236	5.67553	4.64447	5.73336	1.08889	5e-05	0.000430532
ENSBTAT00000025212	ENSBTAG00000018945	AMOTL1	15:15794575-15884804	4.96566	5.11575	5.41902	6.25669	6.33268	6.17832	5.16681	6.2559	1.08909	5e-05	0.000430532
ENSBTAT00000011092	ENSBTAG00000008432	NUP98	15:52097534-52183246	4.85988	4.68536	5.02335	5.91179	5.94654	5.97849	4.8562	5.94561	1.08941	5e-05	0.000430532
ENSBTAT00000024600	ENSBTAG00000018483	NDUFS3	15:78582185-78586701	7.06287	5.83931	6.59026	7.61924	7.54832	7.59456	6.49748	7.58738	1.0899	5e-05	0.000430532
ENSBTAT00000007478	ENSBTAG00000005693	CCDC43	19:45052979-45062313	5.41484	4.37159	5.24762	5.99541	6.39023	5.92007	5.01135	6.1019	1.09056	5e-05	0.000430532
ENSBTAT00000045167	ENSBTAG00000023614	NUDT19	18:43336311-43342666	1.99864	2.89769	2.48423	3.45997	3.76516	3.42743	2.46018	3.55085	1.09067	0.0001	0.000791479
ENSBTAT00000025870	ENSBTAG00000019419	NDUFS7	7:45427273-45433438	7.87149	7.35523	7.61466	8.81204	8.61872	8.68757	7.61379	8.70611	1.09232	5e-05	0.000430532
ENSBTAT00000013177	ENSBTAG00000009995	CPEB4	20:5512160-5584540	4.94464	4.19428	4.93553	5.61615	5.82112	5.91439	4.69148	5.78388	1.0924	0.0073	0.0265936
ENSBTAT00000009334	ENSBTAG00000007097	THTPA	10:21215968-21227253	3.2656	3.86045	3.6923	4.7486	4.7899	4.55933	3.60612	4.69927	1.09316	5e-05	0.000430532
ENSBTAT00000017694	ENSBTAG00000013303	ACSS2	13:64794727-64841518	4.60925	3.95006	4.76196	5.63111	5.49855	5.47167	4.44042	5.53378	1.09335	5e-05	0.000430532
ENSBTAT00000045235	ENSBTAG00000031895	TFB1M	9:93127890-93307575	3.05893	2.50382	2.60804	4.17114	3.54907	3.73852	2.7236	3.81958	1.09598	0.00175	0.00852614
ENSBTAT00000002828	ENSBTAG00000002182	COX17	1:65024152-65031968	7.81865	7.40852	7.47815	8.57527	8.72829	8.70144	7.56844	8.66834	1.0999	5e-05	0.000430532
ENSBTAT00000030293	ENSBTAG00000022379	VSIG2	29:28595575-28600773	1.08311	0.674374	0.728387	1.63195	1.84794	2.31152	0.828624	1.93047	1.10184	0.0021	0.00988676
ENSBTAT00000054949	ENSBTAG00000015192	FAM193B	7:40378359-40409143	1.76667	1.39765	1.57462	2.80585	2.55847	2.68243	1.57965	2.68225	1.1026	0.0004	0.00255719
ENSBTAT00000006407	ENSBTAG00000004873	CCNL2	16:52388691-52396825	4.31874	3.65865	3.87386	4.93272	5.09546	5.13209	3.95042	5.05342	1.10301	5e-05	0.000430532
ENSBTAT00000019248	ENSBTAG00000014476	ADAL	21:55610773-55626668	1.84325	2.22586	2.34561	3.19413	3.16598	3.36482	2.13824	3.24164	1.1034	5e-05	0.000430532
ENSBTAT00000032362	ENSBTAG00000005604	POPDC2	1:65002247-65014687	4.0554	2.95622	3.90965	4.25487	4.71045	5.26625	3.64042	4.74386	1.10344	5e-05	0.000430532
ENSBTAT00000015194	ENSBTAG00000011431	GBA2	8:60312518-60327815	5.18426	4.61607	4.60793	5.91545	5.87873	5.92595	4.80275	5.90671	1.10396	5e-05	0.000430532
ENSBTAT00000061313	ENSBTAG00000043951	IMPA2	24:43189864-43209021	1.70878	3.74211	3.11637	4.12083	3.72833	4.03272	2.85576	3.96063	1.10487	0.001	0.00541241
ENSBTAT00000063486	ENSBTAG00000001007	SLC25A43	X:3646866-3687086	2.39896	1.901	1.88497	3.29491	3.36179	2.84914	2.06164	3.16862	1.10697	0.0001	0.000791479
ENSBTAT00000001919	ENSBTAG00000001465	P2RY1	1:115834617-115836268	4.51424	3.98563	4.52496	5.27398	5.33946	5.73389	4.34161	5.44911	1.1075	5e-05	0.000430532
ENSBTAT00000046968	ENSBTAG00000006680	NKIRAS1	27:41934806-41954560	3.45465	2.93708	3.55334	4.20393	4.10306	4.96354	3.31502	4.42351	1.10849	5e-05	0.000430532
ENSBTAT00000057500	ENSBTAG00000039035	HSPA6	3:8027844-8029776	4.48984	1.1336	2.40926	6.74153	1.95381	2.66367	2.67757	3.78634	1.10877	5e-05	0.000430532
ENSBTAT00000053944	ENSBTAG00000037489	CRCP	25:28247948-28294982	2.72135	2.93909	2.62002	3.72967	3.93447	3.94638	2.76015	3.87017	1.11002	0.0002	0.0014304
ENSBTAT00000014579	ENSBTAG00000010984	CDKN2AIPNL	7:47554104-47556032	5.28259	3.9431	4.74546	6.37636	5.8687	5.05932	4.65705	5.76812	1.11108	0.001	0.00541241
ENSBTAT00000044725	ENSBTAG00000031551	PRSS53	25:27450355-27455369	0.750325	1.06845	1.02174	1.97096	2.17511	2.03167	0.946837	2.05925	1.11241	0.00025	0.0017246
ENSBTAT00000035771	ENSBTAG00000003469	CHURC1	10:77359721-77378295	5.3064	5.43455	5.0321	6.21476	6.55905	6.37181	5.25768	6.38187	1.12419	5e-05	0.000430532
ENSBTAT00000066309	ENSBTAG00000045628	C15orf61	10:14329837-14334934	3.04713	2.07879	2.49778	3.45646	3.75364	3.7894	2.54123	3.6665	1.12527	0.0037	0.0155439
ENSBTAT00000015873	ENSBTAG00000011960	GOT1	26:20285686-20310044	7.979	6.41313	6.68372	8.00689	8.15263	8.29214	7.02528	8.15055	1.12527	5e-05	0.000430532
ENSBTAT00000030742	ENSBTAG00000022671	WNT4	2:131304771-131315806	0.824695	0.313148	1.60126	2.31171	1.95677	1.84825	0.913036	2.03891	1.12588	0.00825	0.0292118
ENSBTAT00000026056	ENSBTAG00000019554	FBP2	8:82396094-82438817	8.15381	8.02251	8.04617	8.92267	9.31792	9.36152	8.07416	9.2007	1.12654	5e-05	0.000430532
ENSBTAT00000034976	ENSBTAG00000025046	ALKBH5	19:35025248-35041293	5.98918	5.60395	6.16903	7.38754	6.91326	6.85615	5.92072	7.05232	1.1316	5e-05	0.000430532
ENSBTAT00000007406	ENSBTAG00000005633	ARHGEF28	20:7604085-7716625	0.840103	1.16692	1.13086	2.12032	2.18823	2.22597	1.04596	2.17817	1.13221	5e-05	0.000430532
ENSBTAT00000022949	ENSBTAG00000017267	COX5A	21:34156311-34167331	7.4106	6.24761	6.84686	7.95826	7.96905	7.9772	6.83502	7.96817	1.13315	5e-05	0.000430532
ENSBTAT00000022534	ENSBTAG00000016943	NEK7	16:79057372-79136394	4.92111	3.98267	4.61942	5.79465	5.49533	5.64284	4.50773	5.64427	1.13654	5e-05	0.000430532
ENSBTAT00000000106	ENSBTAG00000000097	EFCAB14	3:100020901-100054984	4.59636	4.74405	4.94557	5.96691	5.96547	5.76497	4.762	5.89912	1.13712	5e-05	0.000430532
ENSBTAT00000045807	ENSBTAG00000012275	ENDOU	5:32731731-32748812	0.441923	0.081028	0.197068	0.318131	1.64227	2.17141	0.240006	1.37727	1.13726	0.0007	0.0040506
ENSBTAT00000007523	ENSBTAG00000005723	NEPRO	1:58170477-58185755	1.8423	1.77057	1.29149	2.69606	2.82053	2.79966	1.63478	2.77208	1.1373	5e-05	0.000430532
ENSBTAT00000032527	ENSBTAG00000023745	BANP	18:13425302-13493366	2.1291	2.1681	1.90145	3.05844	2.88144	3.67487	2.06622	3.20492	1.1387	5e-05	0.000430532
ENSBTAT00000014685	ENSBTAG00000011059	CDKN2C	3:95924171-95928574	5.01122	4.34104	4.74692	6.32553	5.46397	5.72579	4.69973	5.83843	1.1387	5e-05	0.000430532
ENSBTAT00000066339	ENSBTAG00000048011	GPR160	1:98071468-98072479	0.965734	0.55161	0.476055	1.9669	1.88844	1.55532	0.664466	1.80355	1.13908	0.00445	0.0180013
ENSBTAT00000044081	ENSBTAG00000031165	TRPM7	10:59853460-59943298	3.56467	3.56563	3.41682	5.58669	4.33936	4.06501	3.51571	4.66369	1.14798	5e-05	0.000430532
ENSBTAT00000021778	ENSBTAG00000016374	OGFRL1	9:10634785-10645611	3.66184	4.9308	3.91708	5.64043	5.36268	4.95103	4.16991	5.31805	1.14814	5e-05	0.000430532
ENSBTAT00000002587	ENSBTAG00000001996	SNRNP70	18:56058667-56073102	3.9911	3.58612	3.86279	4.85752	5.10861	4.92569	3.81333	4.96394	1.15061	5e-05	0.000430532
ENSBTAT00000026850	ENSBTAG00000020159	NKAIN1	2:122975077-122980139	2.13358	1.10479	1.35955	3.33248	2.13061	2.58892	1.53264	2.68401	1.15137	0.0023	0.0106748
ENSBTAT00000025704	ENSBTAG00000019305	EXOG	22:11906822-11928456	1.59851	0.557792	1.01446	1.69159	2.48698	2.44842	1.05692	2.209	1.15208	0.0031	0.0135122
ENSBTAT00000053429	ENSBTAG00000000801	ZNF583	18:63903403-63910967	3.56441	4.28941	3.63819	4.9479	5.04926	4.96118	3.83067	4.98611	1.15544	5e-05	0.000430532
ENSBTAT00000043425	ENSBTAG00000019011	PGM1	3:82250291-82315999	8.57302	8.56162	8.48974	9.82407	9.49544	9.78564	8.54146	9.70172	1.16026	0.0003	0.00200144
ENSBTAT00000027632	ENSBTAG00000020735	SMG1	25:16556654-16625702	4.97313	4.70752	4.89881	6.19974	6.18707	5.67591	4.85982	6.02091	1.16109	5e-05	0.000430532
ENSBTAT00000009250	ENSBTAG00000007031	OXSM	27:39861722-39865112	3.78744	2.29406	3.32191	4.17985	4.30775	4.40015	3.13447	4.29591	1.16144	5e-05	0.000430532
ENSBTAT00000036647	ENSBTAG00000017338	FAM205C	8:59587075-59592580	0.712994	0.208281	0.88763	1.31434	1.80212	2.17691	0.602968	1.76446	1.16149	0.0016	0.00793496
ENSBTAT00000061101	ENSBTAG00000001473	ARVCF	17:74929358-74945937	2.05096	2.14065	2.07763	3.37685	3.08479	3.29319	2.08974	3.25161	1.16186	5e-05	0.000430532
ENSBTAT00000026699	ENSBTAG00000020042	KLHL28	21:55179304-55207518	4.10848	3.62681	4.36444	5.17708	5.03824	5.37798	4.03324	5.19777	1.16452	5e-05	0.000430532
ENSBTAT00000031490	ENSBTAG00000023147	LINGO1	21:33292503-33294348	4.7573	4.92276	5.56105	6.83453	5.9952	5.91107	5.08037	6.24693	1.16656	5e-05	0.000430532
ENSBTAT00000017177	ENSBTAG00000012927	ALDOA	25:26470487-26475202	12.4322	12.2288	12.3148	13.4528	13.3817	13.6443	12.3253	13.493	1.16768	0.00245	0.0111977
ENSBTAT00000020200	ENSBTAG00000015181	EPM2A	9:84028747-84136430	4.60667	3.97752	4.65646	5.70906	5.56276	5.47212	4.41355	5.58131	1.16777	5e-05	0.000430532
ENSBTAT00000031396	ENSBTAG00000016377	IPP	3:100935636-100972708	2.93415	2.31061	2.41663	3.78372	3.64321	3.73993	2.5538	3.72229	1.16849	5e-05	0.000430532
ENSBTAT00000057380	ENSBTAG00000039023	ZNF664	17:53969694-53970480	3.85803	3.99909	4.48191	5.3257	5.11515	5.41224	4.11301	5.28436	1.17135	0.0034	0.0145597
ENSBTAT00000023319	ENSBTAG00000017542	PPARD	23:9340954-9353750	3.10472	3.33336	3.1485	4.94446	4.06277	4.09511	3.19553	4.36745	1.17192	5e-05	0.000430532
ENSBTAT00000016785	ENSBTAG00000012654	CHCHD1	28:29850370-29851646	4.58376	4.38822	4.95394	5.86466	5.71107	5.87201	4.64197	5.81591	1.17394	5e-05	0.000430532
ENSBTAT00000004003	ENSBTAG00000003076	NT5DC1	9:34900461-35013668	0.838915	0.968924	0.837093	2.20815	1.84162	2.12729	0.881644	2.05902	1.17738	0.0006	0.00356803
ENSBTAT00000056276	ENSBTAG00000008683	LDHA	29:26543860-26554318	9.86508	9.61095	9.68578	10.8492	10.8007	11.0646	9.72061	10.9048	1.1842	5e-05	0.000430532
ENSBTAT00000065227	ENSBTAG00000046987	CENPBD1	18:65988434-65989328	0	0	0	0.88626	0.751747	1.91574	0	1.18458	1.18458	5e-05	0.000430532
ENSBTAT00000064149	ENSBTAG00000046644	HRAS	29:51036146-51115452	2.7229	2.79415	3.30675	4.36455	3.71844	4.2946	2.94127	4.12586	1.1846	0.0024	0.0110146
ENSBTAT00000024314	ENSBTAG00000018268	UCN	11:72326390-72326953	2.09371	2.19687	1.26666	3.78187	3.24393	2.08556	1.85241	3.03712	1.18471	0.0049	0.0194554
ENSBTAT00000044796	ENSBTAG00000005373	TPM1	10:47056203-47065846	11.0582	10.5251	11.3916	12.1885	11.9019	12.4411	10.9916	12.1772	1.18555	0.00015	0.0011201
ENSBTAT00000025092	ENSBTAG00000018845	DND1	7:53483948-53486666	0.135707	0.19462	0.628455	1.43251	1.8453	1.23806	0.319594	1.50529	1.18569	0.00735	0.0267217
ENSBTAT00000065424	ENSBTAG00000011772	PPP1R12B	16:71062131-71137463	3.25682	2.95376	3.04868	4.43229	4.33067	4.05596	3.08642	4.27297	1.18655	5e-05	0.000430532
ENSBTAT00000043775	ENSBTAG00000013184	CEP120	7:31688654-31774451	3.99523	3.51388	3.42586	4.90471	4.84008	4.75024	3.64499	4.83167	1.18668	5e-05	0.000430532
ENSBTAT00000020099	ENSBTAG00000015104	CCDC28B	2:122150083-122154154	2.4511	2.88364	3.73019	4.58646	4.21387	3.83055	3.02164	4.21029	1.18865	0.0003	0.00200144
ENSBTAT00000010998	ENSBTAG00000008350	KLHL21	16:47645899-47659012	4.92592	4.45244	4.69629	5.94548	6.04046	5.65556	4.69155	5.8805	1.18895	5e-05	0.000430532
ENSBTAT00000027186	ENSBTAG00000020398	TRMT12	14:17195630-17197461	3.05332	2.46491	2.94744	3.99009	4.08935	3.95498	2.82189	4.01147	1.18959	5e-05	0.000430532
ENSBTAT00000023670	ENSBTAG00000017802	THRB	27:41695664-41771738	4.58602	4.3277	5.07962	6.0175	5.84892	5.70469	4.66445	5.85704	1.19259	5e-05	0.000430532
ENSBTAT00000006835	ENSBTAG00000005186	DBNDD2	13:74458056-74462461	7.14628	6.64534	6.74479	8.19279	7.85212	8.07274	6.84547	8.03922	1.19374	5e-05	0.000430532
ENSBTAT00000001699	ENSBTAG00000001289	MRPL18	9:97493687-97499407	5.38378	4.92637	5.12174	6.27	6.41061	6.33672	5.14396	6.33911	1.19514	5e-05	0.000430532
ENSBTAT00000016013	ENSBTAG00000012072	NDUFS8	29:46205044-46208795	6.73239	6.21846	6.72382	7.69689	7.80343	7.76229	6.55822	7.7542	1.19598	5e-05	0.000430532
ENSBTAT00000022398	ENSBTAG00000016839	MTO1	9:13189167-13209725	3.52165	2.96208	3.24142	4.49161	4.47273	4.35489	3.24172	4.43974	1.19802	5e-05	0.000430532
ENSBTAT00000066024	ENSBTAG00000045548	CRKL	17:74286481-74297800	5.17192	4.89176	5.29999	6.45162	6.32131	6.18511	5.12123	6.31935	1.19812	5e-05	0.000430532
ENSBTAT00000007132	ENSBTAG00000005424	KCNC1	15:35272153-35317245	0.0784537	0.165275	0.206551	0.719461	1.38758	1.94397	0.150093	1.35034	1.20024	0.0002	0.0014304
ENSBTAT00000016835	ENSBTAG00000012673	CDK18	16:3099022-3108506	2.2958	1.91211	2.47362	3.22207	3.51417	3.54907	2.22718	3.42844	1.20126	5e-05	0.000430532
ENSBTAT00000001758	ENSBTAG00000001335	GHR	20:31890735-32199996	6.55816	5.31024	6.28444	7.15709	7.41788	7.1857	6.05095	7.25356	1.20261	5e-05	0.000430532
ENSBTAT00000045778	ENSBTAG00000011268	TMEM64	14:75870562-75904774	2.66398	2.73587	2.79731	4.14622	3.86764	3.79228	2.73239	3.93538	1.20299	5e-05	0.000430532
ENSBTAT00000016239	ENSBTAG00000012242	MAF1	14:1921783-1924818	6.65136	5.62416	6.17527	7.36046	7.4637	7.25624	6.15027	7.36013	1.20987	5e-05	0.000430532
ENSBTAT00000012326	ENSBTAG00000009366	ARF5	4:92624396-92627377	1.67641	3.05494	2.07845	3.75083	3.10338	3.62089	2.26993	3.4917	1.22177	0.00025	0.0017246
ENSBTAT00000012212	ENSBTAG00000009271	PNMA1	10:85511320-85513973	2.27299	2.0347	1.81709	3.3394	3.3883	3.08006	2.04159	3.26926	1.22766	5e-05	0.000430532
ENSBTAT00000052382	ENSBTAG00000008734	PM20D1	16:3438789-3463795	1.57949	1.27042	1.5768	1.55825	3.31415	3.23803	1.47557	2.70348	1.22791	5e-05	0.000430532
ENSBTAT00000030108	ENSBTAG00000015856	CFAP126	3:8160870-8193427	1.28874	0.961468	1.01774	2.20385	2.36165	2.39356	1.08932	2.31968	1.23037	0.00355	0.0150543
ENSBTAT00000021243	ENSBTAG00000015969	STK40	3:110074347-110109946	4.60747	4.15356	4.4355	5.8449	5.59241	5.46347	4.39884	5.63359	1.23475	5e-05	0.000430532
ENSBTAT00000039968	ENSBTAG00000013033	BTBD10	15:39778549-39840041	4.08667	3.96479	4.34547	5.14825	5.42843	5.52883	4.13231	5.36851	1.23619	5e-05	0.000430532
ENSBTAT00000022452	ENSBTAG00000016878	WDR59	18:2290831-2371007	2.27598	2.18257	2.06494	3.99714	3.34164	2.92107	2.1745	3.41995	1.24545	5e-05	0.000430532
ENSBTAT00000006312	ENSBTAG00000004806	PHKB	18:15962195-16155801	6.59673	5.56493	6.88621	7.63706	7.60795	7.53933	6.34929	7.59478	1.24549	5e-05	0.000430532
ENSBTAT00000005076	ENSBTAG00000003889	PER1	19:28390593-28399600	3.61624	3.52746	4.53646	6.33029	5.0526	4.03623	3.89339	5.13971	1.24632	5e-05	0.000430532
ENSBTAT00000029526	ENSBTAG00000011937	RITA1	17:63466649-63472165	2.94639	1.96727	2.57905	3.56607	3.99007	3.6762	2.49757	3.74412	1.24654	5e-05	0.000430532
ENSBTAT00000000589	ENSBTAG00000037651	S100A2	3:16869279-16872613	4.82305	6.14239	3.0789	7.59111	6.65112	3.54482	4.68144	5.92902	1.24757	5e-05	0.000430532
ENSBTAT00000023566	ENSBTAG00000017719	AKAP6	21:43132860-43630707	5.07537	4.81343	5.66258	6.7256	6.45353	6.11517	5.18379	6.43144	1.24764	5e-05	0.000430532
ENSBTAT00000004143	ENSBTAG00000003189	CCDC6	28:15582653-15636803	4.97466	5.50621	5.98363	6.60616	6.86854	6.73318	5.48817	6.73596	1.24779	5e-05	0.000430532
ENSBTAT00000014499	ENSBTAG00000010913	SRXN1	13:60944182-60949364	1.81891	2.97397	1.84143	3.43533	3.67692	3.26715	2.21144	3.4598	1.24836	0.0007	0.0040506
ENSBTAT00000003319	ENSBTAG00000002563	WDR45	X:92234970-92240178	4.129	4.62056	4.4334	5.45739	5.76466	5.71307	4.39432	5.64504	1.25072	5e-05	0.000430532
ENSBTAT00000053125	ENSBTAG00000020074	NKPD1	18:53211189-53218864	0.128515	0.0942154	0.262588	1.23408	1.33809	1.66922	0.161773	1.4138	1.25202	0.00055	0.00331867
ENSBTAT00000023581	ENSBTAG00000017733	CA2	14:79372711-79388600	5.88322	5.24727	4.32649	6.19183	6.20753	6.81976	5.15232	6.40637	1.25405	5e-05	0.000430532
ENSBTAT00000025640	ENSBTAG00000013982	UACA	10:17516708-17559258	4.53482	4.50573	4.41847	5.77608	5.76056	5.68952	4.48634	5.74205	1.25571	5e-05	0.000430532
ENSBTAT00000028741	ENSBTAG00000021570	PLEKHG4	18:35019678-35056000	0.317292	0.236196	0.178461	2.14519	1.45066	0.908781	0.243983	1.50154	1.25756	5e-05	0.000430532
ENSBTAT00000061323	ENSBTAG00000009747	RNFT1	19:11112588-11123128	4.29755	3.64552	2.5124	4.84788	4.82569	4.5552	3.48516	4.74292	1.25777	0.00695	0.0255906
ENSBTAT00000011607	ENSBTAG00000008815	WDR89	10:76151141-76198252	1.75598	1.6175	1.46618	2.44524	3.18798	2.99543	1.61322	2.87622	1.263	0.0001	0.000791479
ENSBTAT00000065805	ENSBTAG00000047293	NRIP1	1:21693827-21697298	4.73448	4.49968	5.27544	5.77994	6.16468	6.35644	4.83654	6.10035	1.26382	5e-05	0.000430532
ENSBTAT00000018203	ENSBTAG00000013698	TTC25	19:42749144-42771008	0	0	0	1.31628	0.775636	1.70847	0	1.26679	1.26679	5e-05	0.000430532
ENSBTAT00000006028	ENSBTAG00000004592	SNAPC3	8:28889218-28924567	3.1417	3.26392	2.90639	4.37562	4.43066	4.30709	3.104	4.37112	1.26712	5e-05	0.000430532
ENSBTAT00000008149	ENSBTAG00000006204	XPNPEP3	5:112636714-112678459	2.5479	1.6787	2.22286	3.466	3.19766	3.59175	2.14982	3.41847	1.26865	5e-05	0.000430532
ENSBTAT00000026745	ENSBTAG00000020073	NCEH1	1:95585588-95649520	3.841	3.01186	3.31981	3.9366	5.12966	4.91443	3.39089	4.66023	1.26934	5e-05	0.000430532
ENSBTAT00000028662	ENSBTAG00000021508	LMOD3	22:32534125-32550296	7.94373	6.42424	8.8708	9.4008	8.92618	8.72464	7.74625	9.01721	1.27095	0.00015	0.0011201
ENSBTAT00000021981	ENSBTAG00000016529	SLC25A30	12:15590374-15614504	6.21106	5.23975	5.62639	6.99188	7.13918	6.7715	5.6924	6.96752	1.27512	5e-05	0.000430532
ENSBTAT00000043278	ENSBTAG00000009479	UQCRQ	7:46069105-46070318	8.61259	8.29121	8.45291	9.61981	9.84593	9.71879	8.45224	9.72818	1.27594	5e-05	0.000430532
ENSBTAT00000030486	ENSBTAG00000015136	PTGES3L-AARSD1	19:43635375-43653182	4.18009	2.50414	3.62909	4.97779	4.55633	4.63664	3.43777	4.72359	1.28581	0.00305	0.0133589
ENSBTAT00000008994	ENSBTAG00000006852	ACYP2	11:36683362-36862401	6.6248	5.01716	5.60793	7.10268	7.13509	6.87552	5.74996	7.03776	1.2878	5e-05	0.000430532
ENSBTAT00000032260	ENSBTAG00000002394	TMEM44	1:73516015-73559858	1.98895	1.56207	1.73476	2.94363	3.04063	3.1693	1.76192	3.05119	1.28926	5e-05	0.000430532
ENSBTAT00000028610	ENSBTAG00000021462	CSF3	19:40981689-40983998	0.562578	0.319842	0.170487	1.44666	1.19542	2.2961	0.350969	1.64606	1.29509	0.00235	0.0108648
ENSBTAT00000007684	ENSBTAG00000005845	MPI	21:34189512-34196212	2.89214	3.15479	3.29869	4.54525	4.28044	4.41888	3.11521	4.41486	1.29965	5e-05	0.000430532
ENSBTAT00000014152	ENSBTAG00000010696	DVL1	16:52431327-52440427	5.25829	4.54334	5.24718	6.65061	6.1043	6.19702	5.01627	6.31731	1.30105	5e-05	0.000430532
ENSBTAT00000023089	ENSBTAG00000017365	ZBTB47	22:15431364-15437006	4.44424	4.84417	4.79583	6.33823	5.80612	5.84348	4.69475	5.99594	1.3012	5e-05	0.000430532
ENSBTAT00000044658	ENSBTAG00000018730	ZBTB17	16:52852314-52881022	3.25981	3.29472	3.37542	4.63213	4.63471	4.57298	3.30998	4.61327	1.30329	5e-05	0.000430532
ENSBTAT00000023689	ENSBTAG00000017819	PMVK	3:15715718-15725510	2.33907	2.20832	1.49737	3.43028	3.38456	3.1466	2.01492	3.32048	1.30556	0.00035	0.00228524
ENSBTAT00000003437	ENSBTAG00000002654	DNAJC7	19:42781319-42809906	4.64478	4.37707	4.79508	5.81549	5.82813	6.09143	4.60564	5.91169	1.30604	5e-05	0.000430532
ENSBTAT00000045090	ENSBTAG00000008347	MRPL48	15:54065465-54120351	5.36217	4.57765	4.80776	6.15437	6.62311	5.88938	4.91586	6.22229	1.30643	5e-05	0.000430532
ENSBTAT00000021830	ENSBTAG00000016413	DUSP26	27:28963364-28969954	7.34121	7.2069	7.27369	8.98092	8.46487	8.30315	7.27393	8.58298	1.30905	5e-05	0.000430532
ENSBTAT00000061614	ENSBTAG00000044081	AUH	16:27058046-27058913	2.50683	2.43396	1.95849	3.37731	3.9011	3.54911	2.29976	3.60917	1.30941	5e-05	0.000430532
ENSBTAT00000024171	ENSBTAG00000018161	TBX18	9:65579317-65608088	0.805527	2.08852	0.946669	2.77897	2.18147	2.82538	1.28024	2.59527	1.31503	5e-05	0.000430532
ENSBTAT00000016768	ENSBTAG00000012634	NDUFB7	7:12325361-12329750	7.79138	6.69647	7.30912	8.62054	8.6048	8.52094	7.26566	8.58209	1.31644	5e-05	0.000430532
ENSBTAT00000017674	ENSBTAG00000013291	ARMC6	7:4097537-4113435	2.53409	2.62532	2.6132	4.63033	3.54135	3.55379	2.59087	3.90849	1.31762	5e-05	0.000430532
ENSBTAT00000028038	ENSBTAG00000021051	ZNHIT6	3:58564021-58625809	1.07785	1.65818	1.2406	2.70374	2.81429	2.41185	1.32555	2.6433	1.31775	5e-05	0.000430532
ENSBTAT00000010276	ENSBTAG00000007812	NDUFA13	7:3721572-3729808	7.0346	6.91808	6.67567	8.25969	8.21534	8.1111	6.87612	8.19538	1.31926	5e-05	0.000430532
ENSBTAT00000029026	ENSBTAG00000021776	NDUFV1	29:46108280-46114242	7.47635	5.97761	6.90433	8.02934	8.04796	8.24115	6.7861	8.10615	1.32005	5e-05	0.000430532
ENSBTAT00000021068	ENSBTAG00000015848	PHKA1	X:83004458-83217747	6.86774	6.18845	6.97154	8.0996	7.81821	8.07975	6.67591	7.99919	1.32328	5e-05	0.000430532
ENSBTAT00000018067	ENSBTAG00000013587	TXNL4A	24:776266-787228	3.28553	3.51555	2.79467	4.54745	4.53872	4.4805	3.19858	4.52222	1.32364	5e-05	0.000430532
ENSBTAT00000030039	ENSBTAG00000019700	PC	29:45508279-45611042	2.02529	2.2268	2.72551	4.31688	3.38607	3.25769	2.32587	3.65355	1.32768	5e-05	0.000430532
ENSBTAT00000008887	ENSBTAG00000006752	PFKFB4	22:51898014-51933996	5.4864	3.43993	6.59267	5.43956	6.63082	7.43215	5.173	6.50084	1.32784	5e-05	0.000430532
ENSBTAT00000052030	ENSBTAG00000039328	PURG	27:26260212-26261265	1.72693	0.795438	0.353895	2.28988	2.63418	1.94193	0.958753	2.28867	1.32991	0.0037	0.0155439
ENSBTAT00000007925	ENSBTAG00000006033	NDUFA1	X:4068879-4072037	5.98138	5.17244	5.05983	6.8455	6.91053	6.45314	5.40455	6.73639	1.33184	5e-05	0.000430532
ENSBTAT00000008593	ENSBTAG00000006541	ATP2A1	25:26188433-26204655	10.1782	9.77187	10.7896	11.7277	11.4263	11.5848	10.2465	11.5796	1.33305	0.0004	0.00255719
ENSBTAT00000018177	ENSBTAG00000013678	OSGIN2	14:76149587-76178108	3.51673	3.20539	3.54414	4.88096	4.91079	4.47588	3.42209	4.75587	1.33379	5e-05	0.000430532
ENSBTAT00000061473	ENSBTAG00000044185	SOX6	15:36600419-37082361	3.92623	3.20571	4.27271	5.36702	4.97992	5.06094	3.80155	5.13596	1.33441	5e-05	0.000430532
ENSBTAT00000033237	ENSBTAG00000024096	LSM10	3:110065580-110068037	3.37688	2.81365	3.34359	4.73521	4.60203	4.20689	3.17804	4.51471	1.33667	5e-05	0.000430532
ENSBTAT00000017598	ENSBTAG00000013225	NBN	14:76083359-76138972	3.49923	3.23059	3.32267	4.7296	4.72601	4.61068	3.35083	4.68876	1.33793	5e-05	0.000430532
ENSBTAT00000063773	ENSBTAG00000047664	GNAZ	17:73799587-73847910	0.823441	0.647219	1.34558	1.97948	2.58343	2.2858	0.938748	2.28291	1.34416	0.00365	0.0153787
ENSBTAT00000010741	ENSBTAG00000008165	ITGA2B	19:44798080-44811145	0.734888	1.10362	1.33014	2.45268	2.05744	2.72188	1.05622	2.41067	1.35445	5e-05	0.000430532
ENSBTAT00000032325	ENSBTAG00000006534	GTPBP8	1:58152816-58166584	3.1281	2.36122	2.76994	3.9975	4.22208	4.10882	2.75309	4.10947	1.35638	5e-05	0.000430532
ENSBTAT00000011403	ENSBTAG00000008648	PRDX5	29:43229776-43232885	6.06916	5.79657	5.93508	7.26582	7.36042	7.2553	5.9336	7.29385	1.36024	5e-05	0.000430532
ENSBTAT00000036046	ENSBTAG00000004780	CDKL1	10:43278648-43329674	0.53995	0.823369	0.875586	1.83842	2.15655	2.33981	0.746302	2.11159	1.36529	0.0001	0.000791479
ENSBTAT00000020847	ENSBTAG00000015702	PITX3	26:22745903-22757812	2.8368	3.87299	2.58402	3.65823	4.93596	4.80725	3.09793	4.46715	1.36922	5e-05	0.000430532
ENSBTAT00000063570	ENSBTAG00000045702	ZBED6	16:1400456-1403399	5.66566	5.79921	6.01354	7.26916	7.08813	7.26558	5.82614	7.20762	1.38149	5e-05	0.000430532
ENSBTAT00000008967	ENSBTAG00000006823	CMYA5	10:10658028-10711354	9.02267	8.93619	9.453	10.5049	10.52	10.5439	9.13729	10.5229	1.38562	0.00085	0.00474872
ENSBTAT00000003598	ENSBTAG00000002775	C12orf71	5:82653405-82656449	0.857897	0.411423	0.873589	2.67477	1.86111	1.77695	0.714303	2.10428	1.38997	0.0008	0.00452736
ENSBTAT00000019875	ENSBTAG00000014930	MYLK2	13:61900819-61915380	8.31321	5.97344	7.98787	8.78528	8.73389	8.92597	7.42484	8.81504	1.3902	5e-05	0.000430532
ENSBTAT00000028958	ENSBTAG00000021724	PDHB	22:43461213-43466626	7.50985	6.03154	6.5062	8.0486	7.97025	8.20065	6.68253	8.07317	1.39064	5e-05	0.000430532
ENSBTAT00000048862	ENSBTAG00000034493	C6orf106	23:8591962-8688924	5.91214	5.93957	6.43796	7.7998	7.36785	7.30419	6.09656	7.49061	1.39406	5e-05	0.000430532
ENSBTAT00000016029	ENSBTAG00000012087	NHLRC1	23:39239185-39240382	1.93259	1.39054	2.18299	3.12011	3.28314	3.29391	1.83537	3.23239	1.39702	5e-05	0.000430532
ENSBTAT00000027593	ENSBTAG00000020704	RAMP3	4:77171036-77193849	2.72463	2.5448	3.08659	3.88191	4.71605	3.95801	2.78534	4.18532	1.39998	5e-05	0.000430532
ENSBTAT00000012174	ENSBTAG00000009238	HOXC6	5:26161891-26163475	3.06482	6.05649	3.07379	5.49159	5.5774	5.32934	4.06503	5.46611	1.40108	0.0073	0.0265936
ENSBTAT00000027875	ENSBTAG00000020927	HSD17B8	23:7331888-7334005	4.95736	4.72293	4.72787	6.38859	6.38412	5.83996	4.80272	6.20422	1.4015	5e-05	0.000430532
ENSBTAT00000009350	ENSBTAG00000007107	TMEM143	18:55488511-55509670	4.69503	3.33521	3.97415	5.4584	5.18541	5.5877	4.00146	5.4105	1.40904	5e-05	0.000430532
ENSBTAT00000017141	ENSBTAG00000012896	METTL7B	5:57899028-57901211	3.72571	3.57455	2.59728	4.17993	5.4142	4.5839	3.29918	4.72601	1.42683	5e-05	0.000430532
ENSBTAT00000034753	ENSBTAG00000012564	KANSL1	19:46650343-46775847	2.91759	3.60021	3.41152	4.3488	5.01521	4.85109	3.30977	4.73837	1.42859	0.0008	0.00452736
ENSBTAT00000025002	ENSBTAG00000040398	MGC148692	6:73368357-73396166	1.63626	1.57501	1.75056	3.16043	2.82805	3.28092	1.65395	3.0898	1.43586	5e-05	0.000430532
ENSBTAT00000016859	ENSBTAG00000004262	ZNF454	7:2347257-2366394	0.608629	0.941487	1.08778	1.86999	2.42309	2.65266	0.879297	2.31525	1.43595	5e-05	0.000430532
ENSBTAT00000023198	ENSBTAG00000017451	TSPAN17	7:39472616-39481385	4.04556	4.17439	4.19496	5.86112	5.43813	5.43364	4.1383	5.57763	1.43933	5e-05	0.000430532
ENSBTAT00000025038	ENSBTAG00000018809	RANGRF	19:28519718-28525043	3.51118	3.86708	3.85498	5.55074	5.37013	4.63123	3.74441	5.18403	1.43962	5e-05	0.000430532
ENSBTAT00000011605	ENSBTAG00000008812	PFDN4	13:82399772-82402817	6.02977	4.98571	5.5397	7.08269	6.91954	6.87218	5.51839	6.95814	1.43975	5e-05	0.000430532
ENSBTAT00000005881	ENSBTAG00000004484	CEP83	5:24226911-24374720	1.60294	2.07079	1.65503	3.29152	3.19468	3.17197	1.77625	3.21939	1.44314	5e-05	0.000430532
ENSBTAT00000023197	ENSBTAG00000017455	ADAM9	27:33816037-33896288	4.99012	4.22728	4.01663	5.69775	6.04441	5.82436	4.41134	5.85551	1.44417	5e-05	0.000430532
ENSBTAT00000053554	ENSBTAG00000038620	CIR1	2:22432845-22474248	2.72294	3.12543	3.19048	4.21928	4.52918	4.62781	3.01295	4.45876	1.44581	5e-05	0.000430532
ENSBTAT00000001404	ENSBTAG00000001058	SRPK3	X:39912159-39916763	5.26657	5.56126	5.47779	7.11873	6.68973	6.8418	5.43521	6.88342	1.44821	5e-05	0.000430532
ENSBTAT00000011702	ENSBTAG00000008887	PAQR3	6:95366323-95441932	2.61559	2.40056	1.94085	3.82778	3.65745	3.81977	2.319	3.76833	1.44933	5e-05	0.000430532
ENSBTAT00000026154	ENSBTAG00000019633	SHROOM3	6:93340873-93398475	1.54638	2.03503	0.536785	3.2967	2.35873	2.82664	1.37273	2.82736	1.45462	5e-05	0.000430532
ENSBTAT00000029813	ENSBTAG00000022114	TMEM65	14:17254749-17298970	4.54916	3.366	3.8076	5.52265	5.18847	5.3762	3.90759	5.36244	1.45486	5e-05	0.000430532
ENSBTAT00000024243	ENSBTAG00000018214	SHISA2	12:33578133-33583714	6.24942	3.61782	6.24959	7.38532	6.34757	6.76597	5.37228	6.83295	1.46068	5e-05	0.000430532
ENSBTAT00000032006	ENSBTAG00000023471	RPL36	5:28470125-28528971	5.58212	5.05687	5.27032	6.54417	7.82884	5.92233	5.3031	6.76511	1.46201	5e-05	0.000430532
ENSBTAT00000029290	ENSBTAG00000021970	EYA4	9:72661135-72736460	4.36421	4.49834	4.59592	5.23811	6.50124	6.10604	4.48616	5.94846	1.46231	5e-05	0.000430532
ENSBTAT00000005587	ENSBTAG00000004266	DDX25	29:29630842-29650644	0.488938	0.258122	1.20146	1.88854	2.85337	1.60175	0.649508	2.11456	1.46505	0.00025	0.0017246
ENSBTAT00000020092	ENSBTAG00000015099	RPL26L1	20:4626431-4632649	2.4325	2.36896	2.543	3.80786	4.29793	3.6351	2.44815	3.91363	1.46548	0.00015	0.0011201
ENSBTAT00000007278	ENSBTAG00000005534	ENO3	19:27073497-27078655	10.3905	9.95648	10.0346	11.6341	11.4341	11.7148	10.1272	11.5943	1.46716	5e-05	0.000430532
ENSBTAT00000061244	ENSBTAG00000008077	SLC37A4	15:30122000-30127150	4.08875	2.82735	4.49544	4.88776	5.64985	5.28262	3.80385	5.27341	1.46956	5e-05	0.000430532
ENSBTAT00000003832	ENSBTAG00000002944	ATP5G3	2:21702149-21705260	8.9828	7.12582	7.56662	9.15201	9.43702	9.49769	7.89175	9.36224	1.47049	5e-05	0.000430532
ENSBTAT00000022382	ENSBTAG00000010723	PFDN6	23:7405844-7407102	4.15531	3.6647	3.54496	5.38498	5.21844	5.18437	3.78832	5.2626	1.47427	5e-05	0.000430532
ENSBTAT00000017592	ENSBTAG00000013219	PEX5L	1:87792266-87930510	0.410707	0.691505	0.47431	2.21781	1.34043	2.44852	0.525507	2.00225	1.47675	5e-05	0.000430532
ENSBTAT00000054113	ENSBTAG00000020892	IL2RA	13:17540960-17586321	0.511891	1.1119	0.54378	2.52708	1.89351	2.18439	0.722523	2.20166	1.47914	5e-05	0.000430532
ENSBTAT00000002637	ENSBTAG00000002037	ATXN7L1	4:46974645-47228658	2.0109	2.13346	1.84365	3.42702	3.28868	3.7209	1.996	3.47887	1.48287	5e-05	0.000430532
ENSBTAT00000064733	ENSBTAG00000046235	SRSF12	9:61890329-61907177	0.864749	0.381166	1.09694	1.57024	2.96295	2.26631	0.780951	2.2665	1.48555	0.00105	0.00564694
ENSBTAT00000029468	ENSBTAG00000022032	CHCHD10	17:73206770-73208629	6.74749	6.31996	6.92633	8.01775	8.20461	8.23588	6.6646	8.15274	1.48815	5e-05	0.000430532
ENSBTAT00000012370	ENSBTAG00000009400	FASTKD3	20:65461954-65470780	0.97407	1.10595	0.479644	2.10003	2.46981	2.4578	0.85322	2.34255	1.48933	0.0116	0.0382163
ENSBTAT00000033787	ENSBTAG00000001908	DLD	4:49230966-49257713	7.31463	5.70783	6.87444	8.15506	8.18595	8.02723	6.6323	8.12274	1.49044	5e-05	0.000430532
ENSBTAT00000021696	ENSBTAG00000016307	CDC7	3:52014638-52039702	1.34076	2.15021	1.7114	3.18276	3.19027	3.303	1.73412	3.22534	1.49122	5e-05	0.000430532
ENSBTAT00000025774	ENSBTAG00000019349	SLC6A4	19:21852430-21872404	1.04655	1.10014	1.24051	2.55203	2.89996	2.41124	1.12907	2.62108	1.49201	5e-05	0.000430532
ENSBTAT00000010595	ENSBTAG00000008054	ZNF706	14:65337749-65348431	4.81805	4.74813	4.77486	6.44388	6.22807	6.15052	4.78035	6.27416	1.49381	0.0014	0.00713985
ENSBTAT00000034949	ENSBTAG00000025028	MZT1	12:47768048-47781910	3.54049	2.77705	2.91837	4.72886	4.52065	4.4722	3.07863	4.5739	1.49527	5e-05	0.000430532
ENSBTAT00000024393	ENSBTAG00000018332	PPTC7	17:56659324-56700484	5.77316	5.23392	5.44798	6.29234	7.48058	7.16876	5.48502	6.98056	1.49554	5e-05	0.000430532
ENSBTAT00000061127	ENSBTAG00000044105	FOXO1	12:21915746-22005338	4.4406	4.42153	4.8657	6.25897	6.3522	5.61062	4.57594	6.07393	1.49799	5e-05	0.000430532
ENSBTAT00000014452	ENSBTAG00000010880	TNNI2	29:50285048-50287648	10.4138	10.7843	11.1969	12.3792	11.899	12.6133	10.7983	12.2972	1.49888	5e-05	0.000430532
ENSBTAT00000026762	ENSBTAG00000020087	CAMK2A	7:63576975-63641028	5.65142	5.46065	4.99012	7.053	6.66732	6.88679	5.3674	6.86904	1.50164	5e-05	0.000430532
ENSBTAT00000066041	ENSBTAG00000046533	RAB31	24:42256080-42305185	3.2826	3.43893	4.0101	5.15831	4.70629	5.39773	3.57721	5.08744	1.51023	5e-05	0.000430532
ENSBTAT00000004411	ENSBTAG00000003403	PADI2	2:136049643-136103406	0.812956	2.64038	0.956877	3.05524	3.07843	2.86454	1.47007	2.9994	1.52933	5e-05	0.000430532
ENSBTAT00000033450	ENSBTAG00000013860	GADD45A	3:77972152-77975265	3.5857	2.81517	3.93635	4.8045	4.84509	5.28477	3.44574	4.97812	1.53239	5e-05	0.000430532
ENSBTAT00000011142	ENSBTAG00000008467	HENMT1	3:34819366-34826371	0	0.866079	0.352778	2.09535	1.94064	1.7834	0.406285	1.9398	1.53351	0.001	0.00541241
ENSBTAT00000005280	ENSBTAG00000004038	ABAT	25:7647411-7689263	2.48222	1.89997	3.18986	3.93236	4.34302	3.89732	2.52402	4.05757	1.53355	5e-05	0.000430532
ENSBTAT00000027321	ENSBTAG00000020503	C12orf65	17:54568693-54571083	2.84525	2.19935	1.57255	3.83293	3.49467	3.89906	2.20571	3.74222	1.53651	0.0002	0.0014304
ENSBTAT00000027603	ENSBTAG00000020713	BACH2	9:61064368-61222077	2.26685	1.4863	2.48871	2.34587	4.97189	3.56249	2.08062	3.62675	1.54613	5e-05	0.000430532
ENSBTAT00000048362	ENSBTAG00000002599	MGARP	17:18709902-18721278	0.590658	0.387335	0.47358	1.88947	1.88785	2.32963	0.483858	2.03565	1.55179	0.0005	0.00306319
ENSBTAT00000019734	ENSBTAG00000014818	MYLK3	18:15089440-15131888	4.97439	0.343826	4.24826	4.62155	4.63904	4.98598	3.18883	4.74886	1.56003	0.0025	0.0114045
ENSBTAT00000046225	ENSBTAG00000023891	RBM20	26:31465603-31678528	3.94617	2.77688	3.62479	4.96361	5.18033	4.90479	3.44928	5.01624	1.56696	5e-05	0.000430532
ENSBTAT00000018748	ENSBTAG00000014100	BAIAP3	25:1054500-1066815	0.102297	0.122496	0.0634546	1.60993	1.72032	1.67354	0.0960825	1.66793	1.57185	0.00075	0.00428822
ENSBTAT00000028277	ENSBTAG00000021223	CRY2	15:76753524-76790450	4.66309	3.31562	4.29391	6.2291	5.41307	5.34753	4.09087	5.66323	1.57236	5e-05	0.000430532
ENSBTAT00000046264	ENSBTAG00000032598	RP9	4:64131286-64143143	1.85662	1.67898	0.571597	3.09867	2.77611	2.95045	1.36907	2.94175	1.57268	0.0008	0.00452736
ENSBTAT00000014100	ENSBTAG00000010652	PDE4C	7:4927815-4939026	4.47661	2.94672	3.76112	5.5605	5.23065	5.12833	3.72815	5.30649	1.57835	5e-05	0.000430532
ENSBTAT00000017114	ENSBTAG00000012880	DNLZ	11:103874071-103875832	3.12709	4.03808	3.76893	5.31933	5.07448	5.30768	3.6447	5.23383	1.58913	5e-05	0.000430532
ENSBTAT00000056532	ENSBTAG00000037964	HIST3H2A	7:2485680-2487189	2.0102	1.57074	1.87522	3.74448	3.26307	3.21905	1.81872	3.40887	1.59015	5e-05	0.000430532
ENSBTAT00000061103	ENSBTAG00000013078	DNAH11	4:30420508-30839424	0.605487	1.17696	0.553407	2.72156	2.26039	2.12546	0.778618	2.36914	1.59052	0.0008	0.00452736
ENSBTAT00000014398	ENSBTAG00000010849	ANKRD23	11:2768908-2773197	7.37388	7.84514	7.27828	9.13372	8.90707	9.22989	7.4991	9.09023	1.59113	5e-05	0.000430532
ENSBTAT00000004593	ENSBTAG00000003532	TLE4	8:55837380-55992436	3.13191	3.1562	3.3529	4.90563	4.17959	5.33296	3.21367	4.80606	1.59239	5e-05	0.000430532
ENSBTAT00000030903	ENSBTAG00000046886	TUBB2A	23:50390116-50394279	3.20074	3.82714	2.27429	5.27225	4.4444	4.38205	3.10072	4.69957	1.59885	5e-05	0.000430532
ENSBTAT00000028254	ENSBTAG00000021202	ACOT7	16:47827123-47934930	2.37204	2.8945	2.13877	4.25693	3.83308	4.11757	2.46844	4.06919	1.60076	5e-05	0.000430532
ENSBTAT00000002229	ENSBTAG00000039335	ARRDC2	7:5101427-5105930	3.6492	4.26675	4.45765	7.3133	5.20434	4.67317	4.12453	5.73027	1.60574	5e-05	0.000430532
ENSBTAT00000007444	ENSBTAG00000005666	LRRC20	28:26665368-26735793	4.95578	4.60526	4.84895	6.68833	6.17284	6.36754	4.80333	6.40957	1.60624	5e-05	0.000430532
ENSBTAT00000018675	ENSBTAG00000014051	ANGPT1	14:59137213-59436333	1.80373	0.838673	2.27087	3.14604	3.0412	3.54689	1.63776	3.24471	1.60696	0.0001	0.000791479
ENSBTAT00000023600	ENSBTAG00000017743	XIRP2	2:29080499-29131828	8.46389	9.41043	7.51857	10.3691	9.95649	9.90414	8.46429	10.0766	1.61229	0.001	0.00541241
ENSBTAT00000001063	ENSBTAG00000000804	MOB3B	8:16745166-16961930	2.76518	2.79819	2.49667	3.06655	5.19191	4.63915	2.68668	4.2992	1.61252	5e-05	0.000430532
ENSBTAT00000006791	ENSBTAG00000005156	PIH1D2	15:22701524-22707582	0.817888	1.38397	0.954102	2.76643	2.67119	2.60671	1.05199	2.68144	1.62946	5e-05	0.000430532
ENSBTAT00000017818	ENSBTAG00000013391	ANKH	20:58376938-58546811	3.88184	4.20518	3.90871	5.78304	5.33451	5.77832	3.99858	5.63195	1.63338	5e-05	0.000430532
ENSBTAT00000001168	ENSBTAG00000000879	C8orf33	14:1487365-1489409	3.35826	3.53556	2.94199	4.97816	5.02148	4.77641	3.2786	4.92535	1.64675	5e-05	0.000430532
ENSBTAT00000020311	ENSBTAG00000015268	PICK1	5:110346674-110363542	1.12321	0.462974	0.710413	2.58903	2.41242	2.25113	0.765532	2.41752	1.65199	0.0083	0.0293672
ENSBTAT00000011140	ENSBTAG00000008466	CCNB1IP1	10:26830646-26838482	1.84943	0.395573	0.676849	1.89452	3.17609	2.80999	0.973951	2.62687	1.65291	5e-05	0.000430532
ENSBTAT00000010309	ENSBTAG00000007835	GPT	14:1623902-1626907	3.53895	2.67973	2.42996	4.3363	4.49683	4.77801	2.88288	4.53705	1.65417	5e-05	0.000430532
ENSBTAT00000021226	ENSBTAG00000015963	TMEM261	8:37291855-37292741	3.17032	2.77282	3.31915	5.06077	4.34341	4.82082	3.08743	4.74167	1.65424	0.00875	0.0306804
ENSBTAT00000002831	ENSBTAG00000002185	RNF7	1:128214458-128221733	5.26667	3.965	4.35351	6.2825	6.41031	5.85653	4.52839	6.18311	1.65472	5e-05	0.000430532
ENSBTAT00000046331	ENSBTAG00000018071	TMOD4	3:19679349-19683836	9.13244	9.4412	9.77876	11.1374	11.1016	11.0856	9.4508	11.1082	1.65738	5e-05	0.000430532
ENSBTAT00000028392	ENSBTAG00000021308	IRS1	2:115790539-115794253	4.39473	4.31803	4.75627	6.28962	5.67176	6.48433	4.48968	6.14857	1.65889	5e-05	0.000430532
ENSBTAT00000030224	ENSBTAG00000009210	ZBTB44	29:36988681-37011135	5.16515	4.53586	4.74669	6.58882	6.4235	6.43474	4.8159	6.48235	1.66645	5e-05	0.000430532
ENSBTAT00000013448	ENSBTAG00000010191	PAK1	29:18684327-18780241	3.63515	2.85544	2.9164	5.25117	5.03881	4.13659	3.13567	4.80885	1.67319	5e-05	0.000430532
ENSBTAT00000063623	ENSBTAG00000017509	MYPN	28:24745814-24833215	5.67224	6.06072	5.78308	7.603	7.47771	7.45937	5.83868	7.51336	1.67468	0.00875	0.0306804
ENSBTAT00000002597	ENSBTAG00000002004	LLPH	5:47901611-47905608	3.3097	2.67995	2.88494	4.72728	4.60382	4.58408	2.9582	4.6384	1.6802	5e-05	0.000430532
ENSBTAT00000063283	ENSBTAG00000047139	C12orf49	17:60505859-60521906	3.65102	3.13032	3.51307	5.18053	5.07374	5.0937	3.43147	5.11599	1.68452	5e-05	0.000430532
ENSBTAT00000035177	ENSBTAG00000025136	MYOZ3	7:64031683-64048678	6.97108	5.6156	6.75761	8.71806	7.89219	7.82844	6.4481	8.14623	1.69813	5e-05	0.000430532
ENSBTAT00000022636	ENSBTAG00000017024	PPARGC1A	6:44854112-44960668	4.61215	2.88407	3.81862	6.72236	4.92099	4.76999	3.77161	5.47111	1.6995	5e-05	0.000430532
ENSBTAT00000015584	ENSBTAG00000011734	ANKRD1	26:12571208-12580580	9.01735	8.28311	6.03507	9.7048	10.2272	8.50438	7.77851	9.47879	1.70028	5e-05	0.000430532
ENSBTAT00000006673	ENSBTAG00000005063	THEM6	14:2839179-2842655	0.686189	0.250273	0.677814	2.05367	2.35132	2.32961	0.538092	2.24487	1.70677	5e-05	0.000430532
ENSBTAT00000044296	ENSBTAG00000017616	ADSSL1	21:70845970-70861972	6.91074	5.75963	6.84708	8.31462	8.24439	8.113	6.50582	8.22401	1.71819	5e-05	0.000430532
ENSBTAT00000024417	ENSBTAG00000018352	ABRA	14:59974385-59985200	6.2692	4.90365	5.24844	8.59078	7.089	5.92384	5.47376	7.20121	1.72744	5e-05	0.000430532
ENSBTAT00000045897	ENSBTAG00000040418	PPP1CA	1:19864722-19865715	0.624881	0.906508	0.378771	2.49791	2.22032	2.38233	0.63672	2.36685	1.73013	0.00025	0.0017246
ENSBTAT00000009662	ENSBTAG00000007343	PDLIM7	7:40333460-40353545	7.07317	5.67564	7.53782	8.69918	8.18879	8.60462	6.76221	8.49753	1.73532	0.0001	0.000791479
ENSBTAT00000046515	ENSBTAG00000003741	NEURL1	26:24330860-24403159	5.76966	4.53526	5.94487	7.11334	7.31487	7.03415	5.4166	7.15412	1.73752	5e-05	0.000430532
ENSBTAT00000013163	ENSBTAG00000009983	KIF23	10:16268190-16308714	0.558437	0.752089	0.470615	2.30137	2.07358	2.62027	0.593714	2.33174	1.73803	5e-05	0.000430532
ENSBTAT00000021155	ENSBTAG00000015909	PDE8A	21:23119314-23262118	4.27365	4.48169	4.03469	6.25106	5.89184	5.89195	4.26334	6.01162	1.74827	5e-05	0.000430532
ENSBTAT00000048852	ENSBTAG00000020721	MRPL55	7:2895657-2909524	2.13604	1.58473	2.27201	3.93597	3.89007	3.41358	1.99759	3.74654	1.74895	0.0163	0.0498876
ENSBTAT00000024203	ENSBTAG00000018186	PDXK	1:146490838-146516806	2.89251	3.3528	3.24016	4.78088	4.92686	5.03241	3.16183	4.91338	1.75156	5e-05	0.000430532
ENSBTAT00000044420	ENSBTAG00000031348	CCR9	22:54041057-54057181	0.512232	0	0.583458	1.47728	2.68372	2.2377	0.36523	2.1329	1.76767	5e-05	0.000430532
ENSBTAT00000026756	ENSBTAG00000020080	MYBPC2	18:57039093-57064720	8.78655	9.04521	9.7981	11.1077	10.7703	11.0558	9.20995	10.9779	1.76799	5e-05	0.000430532
ENSBTAT00000023909	ENSBTAG00000017969	CA4	19:13109654-13117426	2.81543	1.87414	2.63609	4.86344	3.95825	3.81516	2.44189	4.21228	1.7704	5e-05	0.000430532
ENSBTAT00000054605	ENSBTAG00000020869	DDC	4:5253834-5347715	1.7084	0.752636	1.44841	3.70435	3.13887	2.38628	1.30315	3.0765	1.77335	5e-05	0.000430532
ENSBTAT00000005680	ENSBTAG00000004337	PDE1B	5:25631975-25658534	1.00091	1.1054	1.83543	3.23774	3.41233	2.61775	1.31391	3.08927	1.77536	5e-05	0.000430532
ENSBTAT00000047412	ENSBTAG00000001601	PKM	10:18965983-18992445	9.22548	9.19703	9.05025	10.8415	10.7404	11.2256	9.15759	10.9358	1.77822	5e-05	0.000430532
ENSBTAT00000000568	ENSBTAG00000023730	TUBB3	18:14761259-14769914	0.076156	1.2505	0.805547	3.10843	2.08801	2.27821	0.710735	2.49155	1.78082	5e-05	0.000430532
ENSBTAT00000008177	ENSBTAG00000006227	IDH3A	21:31063698-31079936	6.43667	5.28961	5.48412	7.54071	7.41117	7.64112	5.7368	7.531	1.7942	5e-05	0.000430532
ENSBTAT00000013117	ENSBTAG00000009942	PLCL2	1:155618261-155833445	4.46152	4.36501	4.59618	6.30845	6.24667	6.26767	4.47424	6.27426	1.80003	5e-05	0.000430532
ENSBTAT00000022388	ENSBTAG00000016830	DAXX	23:7429816-7434186	1.12236	0.647981	1.05767	2.38626	2.93169	2.92516	0.942669	2.74771	1.80504	0.00775	0.0278594
ENSBTAT00000020867	ENSBTAG00000015720	WWP1	14:78599362-78699784	5.87112	5.37844	6.29484	7.61965	7.78777	7.58785	5.84813	7.66509	1.81695	5e-05	0.000430532
ENSBTAT00000044604	ENSBTAG00000011809	NUDT8	29:46123751-46126289	4.01681	3.61434	3.9205	5.53725	5.44702	6.04565	3.85055	5.67664	1.82609	5e-05	0.000430532
ENSBTAT00000015940	ENSBTAG00000012020	TRAF5	16:73894531-73939371	2.27099	2.09316	1.84625	3.92381	3.87581	3.89652	2.07013	3.89871	1.82858	5e-05	0.000430532
ENSBTAT00000008386	ENSBTAG00000006396	GPI	18:44979577-45007642	7.70248	7.00564	7.23235	9.2902	8.94871	9.19782	7.31349	9.14558	1.83209	5e-05	0.000430532
ENSBTAT00000025394	ENSBTAG00000019075	METAP1D	2:24512077-24590687	3.02833	1.78434	2.81847	4.42192	4.35228	4.35816	2.54372	4.37745	1.83374	5e-05	0.000430532
ENSBTAT00000012528	ENSBTAG00000009520	ADCY1	4:76870136-76970341	0.577244	0.153735	1.51304	3.33464	2.31067	2.10319	0.748005	2.58283	1.83483	5e-05	0.000430532
ENSBTAT00000014768	ENSBTAG00000011120	GBX1	4:114520833-114541871	1.3485	0.462239	1.27918	2.84875	2.93	2.82049	1.02997	2.86641	1.83644	0.0001	0.000791479
ENSBTAT00000044628	ENSBTAG00000010882	ANKRD9	21:68908373-68911835	3.22609	1.89775	3.27931	4.99922	4.41021	4.53874	2.80105	4.64939	1.84834	5e-05	0.000430532
ENSBTAT00000019336	ENSBTAG00000014547	PGAM2	22:370971-373326	10.1622	9.48721	9.64578	11.7443	11.4801	11.6438	9.76506	11.6227	1.85767	5e-05	0.000430532
ENSBTAT00000020226	ENSBTAG00000015200	L2HGDH	10:43211977-43265008	3.75046	2.22226	2.76414	4.85055	4.59465	4.86845	2.91229	4.77122	1.85893	5e-05	0.000430532
ENSBTAT00000033676	ENSBTAG00000007352	KCNC4	3:33302948-33325104	3.47832	2.93392	1.76978	4.39669	4.65556	4.73262	2.72734	4.59495	1.86761	5e-05	0.000430532
ENSBTAT00000061345	ENSBTAG00000040193	COLQ	1:154218713-154285721	0.775534	0.728008	0.501824	3.23125	2.67721	1.75377	0.668455	2.55408	1.88562	5e-05	0.000430532
ENSBTAT00000004405	ENSBTAG00000003397	CTBP2	26:44888007-44936346	1.22221	0.944929	1.67947	3.79153	2.9769	2.74648	1.2822	3.17164	1.88943	0.0005	0.00306319
ENSBTAT00000028793	ENSBTAG00000021607	NDUFAF2	20:18200879-18371920	1.23106	0.740831	0.702025	2.57031	2.87369	2.97053	0.891305	2.80484	1.91354	0.00115	0.00608249
ENSBTAT00000009858	ENSBTAG00000007497	ARFRP1	13:54519581-54525754	3.23265	3.44187	3.10738	5.36423	5.05048	5.13931	3.26063	5.18467	1.92404	5e-05	0.000430532
ENSBTAT00000019665	ENSBTAG00000014784	NT5DC2	22:48847445-48909562	1.6349	2.27693	2.01043	3.44276	4.1998	4.05282	1.97409	3.89846	1.92437	0.0139	0.0440304
ENSBTAT00000056385	ENSBTAG00000016005	PPP3CA	6:24812681-25136247	5.12987	5.17223	5.29307	7.23136	7.05668	7.13892	5.19839	7.14232	1.94393	5e-05	0.000430532
ENSBTAT00000021336	ENSBTAG00000016033	HOXD9	2:20824234-20825910	2.00577	3.30888	4.18766	5.17987	5.06931	5.10719	3.16744	5.11879	1.95135	5e-05	0.000430532
ENSBTAT00000034075	ENSBTAG00000024509	TMEM52	16:52083967-52085908	2.24202	1.33858	1.82062	3.70452	3.82997	3.73172	1.80041	3.7554	1.95499	5e-05	0.000430532
ENSBTAT00000030030	ENSBTAG00000022244	ACTN3	29:45230681-45242282	8.34485	8.33815	9.20104	10.8594	10.102	10.8018	8.62801	10.5877	1.95973	5e-05	0.000430532
ENSBTAT00000012256	ENSBTAG00000009304	PDCD5	18:43254167-43260903	3.21315	0.473538	1.2908	3.89792	3.48441	3.48083	1.65916	3.62105	1.96189	0.0032	0.0138683
ENSBTAT00000002429	ENSBTAG00000001864	NR4A3	8:65341201-65373695	2.25743	0.828056	1.51131	5.62502	3.66682	1.21621	1.53227	3.50269	1.97042	5e-05	0.000430532
ENSBTAT00000007638	ENSBTAG00000005810	PDZK1	3:21755126-21801218	0.957193	1.02961	0.766011	3.84205	3.31622	1.51747	0.917604	2.89191	1.97431	5e-05	0.000430532
ENSBTAT00000046448	ENSBTAG00000032705	CALM2	20:8066340-8067501	1.80061	1.65064	2.12189	3.89648	3.68209	3.96908	1.85771	3.84921	1.9915	5e-05	0.000430532
ENSBTAT00000061037	ENSBTAG00000044126	SNTB1	14:84253918-84504093	5.751	4.34341	5.8901	7.57422	7.14584	7.24018	5.32817	7.32008	1.99191	5e-05	0.000430532
ENSBTAT00000009302	ENSBTAG00000007415	SLC7A8	10:21521554-21573888	1.14378	1.77039	2.16655	2.54612	4.38771	4.12793	1.69357	3.68725	1.99368	5e-05	0.000430532
ENSBTAT00000038879	ENSBTAG00000014069	PDK4	4:12754201-12767677	6.92884	8.86386	8.02066	10.6819	10.1108	9.01054	7.93779	9.93442	1.99663	5e-05	0.000430532
ENSBTAT00000013031	ENSBTAG00000009885	TACO1	19:48550947-48554770	3.38976	2.0739	3.14397	4.82238	4.87021	4.91499	2.86921	4.86919	1.99998	5e-05	0.000430532
ENSBTAT00000006363	ENSBTAG00000004844	ARL2BP	18:25334587-25339259	3.56702	3.29382	2.34573	5.03124	4.83904	5.46188	3.06886	5.11072	2.04186	5e-05	0.000430532
ENSBTAT00000003032	ENSBTAG00000002348	SLC4A4	6:88182302-88541046	3.1741	2.68059	3.64219	4.23559	5.46101	5.93499	3.16563	5.21053	2.0449	5e-05	0.000430532
ENSBTAT00000007361	ENSBTAG00000005606	HOXC9	5:26188848-26191440	2.87476	2.63957	0.442037	4.03352	3.86712	4.22274	1.98546	4.04112	2.05567	5e-05	0.000430532
ENSBTAT00000045795	ENSBTAG00000000671	PARP3	22:49538817-49544236	0.984364	1.68653	0.454837	3.78465	2.94335	2.56925	1.04191	3.09908	2.05718	5e-05	0.000430532
ENSBTAT00000028269	ENSBTAG00000021218	MYLPF	25:26815265-26817727	12.4458	12.3931	13.2647	14.838	14.6445	14.8274	12.7012	14.77	2.06878	5e-05	0.000430532
ENSBTAT00000014665	ENSBTAG00000011045	MRPS36	20:10390981-10399140	5.46952	4.55627	4.72701	6.84701	6.9641	7.18109	4.9176	6.9974	2.0798	5e-05	0.000430532
ENSBTAT00000001187	ENSBTAG00000000894	PGK1	X:79282707-79305386	8.04407	7.30057	7.37708	9.72674	9.52474	9.72937	7.57391	9.66028	2.08638	5e-05	0.000430532
ENSBTAT00000016117	ENSBTAG00000012149	HOXC8	5:26180270-26182515	1.58612	4.65968	1.31105	4.68871	4.6656	4.48758	2.51895	4.61396	2.09501	0.00015	0.0011201
ENSBTAT00000043087	ENSBTAG00000013337	DHDH	18:55964767-55975730	3.2905	2.76768	2.42032	5.26526	4.95539	4.54962	2.82617	4.92342	2.09725	5e-05	0.000430532
ENSBTAT00000057357	ENSBTAG00000008401	PFKFB3	13:17380742-17406594	5.37683	3.33693	6.623	7.73299	6.31732	7.599	5.11226	7.21644	2.10418	5e-05	0.000430532
ENSBTAT00000013713	ENSBTAG00000010389	STBD1	6:92967766-92971371	5.97261	5.09758	6.07672	8.23239	7.5511	7.72492	5.71564	7.83613	2.1205	5e-05	0.000430532
ENSBTAT00000049824	ENSBTAG00000035319	MAD2L1	6:6013171-6020467	1.22023	0.777491	1.52044	3.31007	3.54142	3.03841	1.17272	3.29663	2.12391	5e-05	0.000430532
ENSBTAT00000017940	ENSBTAG00000013492	PRKAG3	2:107509451-107516981	2.95719	3.23456	4.44306	6.0509	5.46066	5.51554	3.54494	5.6757	2.13077	5e-05	0.000430532
ENSBTAT00000002594	ENSBTAG00000002000	TIMM8B	15:22720232-22722218	5.11651	4.51251	5.04796	7.34942	6.91136	6.81761	4.89233	7.02613	2.1338	5e-05	0.000430532
ENSBTAT00000013127	ENSBTAG00000009951	PGP	25:1746199-1747344	4.94421	4.07728	5.14945	7.02622	6.83299	6.76261	4.72364	6.87394	2.1503	5e-05	0.000430532
ENSBTAT00000020228	ENSBTAG00000015202	ATP5S	10:43265125-43277198	3.66862	2.47172	2.31896	4.99188	5.02738	4.97274	2.81977	4.99733	2.17757	5e-05	0.000430532
ENSBTAT00000012724	ENSBTAG00000009658	PLEK	11:66762700-66788487	1.36791	1.02369	2.05096	3.77648	3.12262	4.09005	1.48086	3.66305	2.18219	5e-05	0.000430532
ENSBTAT00000064314	ENSBTAG00000011351	TMEM259	7:45130770-45144158	3.69306	2.70104	2.3205	5.40279	5.06131	4.98789	2.90487	5.15066	2.24579	0.0155	0.048021
ENSBTAT00000057464	ENSBTAG00000038438	SUMO1	10:36757275-36758438	1.34672	0.326593	0.710063	2.94855	3.19568	3.13043	0.794458	3.09155	2.2971	0.001	0.00541241
ENSBTAT00000010556	ENSBTAG00000008028	CHN1	2:21880322-22081286	3.12154	3.61792	3.58774	6.05329	5.57591	5.68631	3.4424	5.77184	2.32944	5e-05	0.000430532
ENSBTAT00000004243	ENSBTAG00000003278	HOXC10	5:26202175-26206357	4.04355	0.123842	0	3.96885	3.53715	3.81032	1.38913	3.7721	2.38297	0.00265	0.0119749
ENSBTAT00000014575	ENSBTAG00000010981	CIB2	21:31017715-31023825	2.24491	1.84354	1.82804	4.39519	3.92947	4.75948	1.97216	4.36138	2.38921	0.00015	0.0011201
ENSBTAT00000044111	ENSBTAG00000015075	HSCB	17:70305453-70316306	2.35625	1.85036	2.42176	4.55137	4.73983	4.52696	2.20946	4.60605	2.3966	5e-05	0.000430532
ENSBTAT00000042708	ENSBTAG00000015268	PICK1	5:110346674-110363542	1.58223	1.5678	2.27535	4.6175	3.88235	4.12942	1.80846	4.20976	2.4013	5e-05	0.000430532
ENSBTAT00000001745	ENSBTAG00000001321	IL1B	11:46410276-46418787	0.905397	0.482037	0.379756	2.30243	3.3831	3.36841	0.589063	3.01798	2.42892	5e-05	0.000430532
ENSBTAT00000008898	ENSBTAG00000006762	SH3RF2	7:59136027-59267638	1.31743	0.687431	3.37165	4.3684	3.96896	4.55298	1.79217	4.29678	2.50461	5e-05	0.000430532
ENSBTAT00000026757	ENSBTAG00000020082	FAM71E1	18:57066060-57071540	1.15872	0.541253	0.513984	3.25456	3.40242	3.12307	0.737985	3.26002	2.52204	0.0006	0.00356803
ENSBTAT00000007273	ENSBTAG00000005530	GNMT	23:16579605-16583028	0.374343	0.723078	0.348555	3.12764	3.11306	2.8922	0.481992	3.0443	2.56231	0.0001	0.000791479
ENSBTAT00000024018	ENSBTAG00000018043	LCAT	18:35544369-35547611	2.97798	3.70112	3.808	5.25607	6.65468	6.40095	3.4957	6.1039	2.6082	5e-05	0.000430532
ENSBTAT00000031231	ENSBTAG00000022989	FAM174B	21:14690051-14729722	2.30005	3.02372	3.33389	4.94702	5.30337	6.39238	2.88589	5.54759	2.6617	5e-05	0.000430532
ENSBTAT00000055517	ENSBTAG00000016060	CREM	13:18496783-18563503	2.61773	1.54753	1.10557	4.99832	4.7366	3.58119	1.75694	4.4387	2.68176	5e-05	0.000430532
ENSBTAT00000023209	ENSBTAG00000017461	SLC16A3	19:51243971-51255385	2.88095	2.31529	2.57729	5.22669	5.14019	5.59882	2.59117	5.3219	2.73073	5e-05	0.000430532
ENSBTAT00000000433	ENSBTAG00000000328	TPPP2	10:26128307-26130477	1.80069	1.93302	2.86619	4.43461	5.61372	4.94446	2.19997	4.9976	2.79763	5e-05	0.000430532
ENSBTAT00000046523	ENSBTAG00000004772	THEM4	3:18881346-18930585	2.34557	1.88666	2.13943	4.77972	4.98023	5.12142	2.12388	4.96045	2.83657	5e-05	0.000430532
ENSBTAT00000009385	ENSBTAG00000007131	GADL1	22:5258462-5452369	4.03485	4.09406	3.72945	6.88162	6.68217	6.83399	3.95279	6.79926	2.84647	5e-05	0.000430532
ENSBTAT00000003706	ENSBTAG00000002858	ACBD7	13:29940128-29943624	0.621078	0.430806	1.49317	4.17699	3.77706	3.20055	0.848351	3.7182	2.86985	5e-05	0.000430532
ENSBTAT00000007359	ENSBTAG00000040053	MYH6	10:21350296-21377051	4.67543	5.87387	4.13266	8.33029	7.59288	7.59503	4.89398	7.8394	2.94542	5e-05	0.000430532
ENSBTAT00000044130	ENSBTAG00000017405	RORC	3:18991962-19015891	1.62959	0.930255	2.21556	3.88925	4.44288	5.37265	1.5918	4.56826	2.97646	5e-05	0.000430532
ENSBTAT00000031089	ENSBTAG00000014488	CDH7	24:11082495-11214011	0.338985	1.01089	0.392713	3.92713	3.29229	3.76105	0.580864	3.66016	3.07929	5e-05	0.000430532
ENSBTAT00000029948	ENSBTAG00000006686	NPNT	6:20450524-20529959	1.99994	2.44954	2.74936	5.73739	5.60099	5.38408	2.39962	5.57415	3.17454	5e-05	0.000430532
ENSBTAT00000031330	ENSBTAG00000008827	SPOCK2	28:28304693-28329730	3.05483	2.43489	3.84447	6.14097	6.66538	6.24652	3.1114	6.35096	3.23956	5e-05	0.000430532
ENSBTAT00000046344	ENSBTAG00000012393	AGT	28:46147259-46156093	2.89058	1.86739	2.27154	4.56221	6.15399	7.00144	2.34317	5.90588	3.56271	5e-05	0.000430532
ENSBTAT00000022469	ENSBTAG00000040494	UBL5	2:23299146-23299368	3.73437	5.57697	3.76108	8.1151	8.18087	7.96627	4.35747	8.08741	3.72994	0.0014	0.00713985
ENSBTAT00000024692	ENSBTAG00000018554	GAPDH	11:43948905-43949800	0.484583	0.985183	0.896245	4.74643	4.22379	5.07484	0.788671	4.68169	3.89302	5e-05	0.000430532
ENSBTAT00000022460	ENSBTAG00000016886	MT3	18:24134094-24135544	1.01645	1.58607	0.570598	5.97149	6.38694	4.35584	1.0577	5.57142	4.51372	0.00425	0.0173581
ENSBTAT00000063192	ENSBTAG00000046177	IGFN1	16:81604664-81641464	3.96266	7.50313	2.0093	9.94303	9.4003	9.86968	4.4917	9.73767	5.24597	5e-05	0.000430532
ENSBTAT00000003997	ENSBTAG00000003074	SLC16A6	19:62486091-62496100	2.7272	0.838419	2.53753	7.61827	8.36863	8.29539	2.03438	8.0941	6.05971	5e-05	0.000430532
ENSBTAT00000008388	ENSBTAG00000006398	TOMM7	9:89692606-89692771	0	0	0	7.2702	4.93943	7.02496	0	6.41153	6.41153	5e-05	0.000430532
