# Supplementary material for: Comparative transcriptome analysis reveals that PCK1 is a potential gene affecting IMF deposition in buffalo
Source: BMC Genomics. 2020 Oct 12;21:710. doi: 10.1186/s12864-020-07120-w (PMC7552535; doi:10.1186/s12864-020-07120-w)
Supplement: Supplementary file 5 — Additional file 5: Table S4. Differentially expressed genes between buffalo and cattle in the longissimus dorsi muscle specific mRNAs. [file 12864_2020_7120_MOESM5_ESM.xlsx]

## Sheet: sheet1
Transcript_id	Gene_id	Symbol	Locus	Muscle_cattle_1	Muscle_cattle_2	Muscle_cattle_3	Muscle_buffalo_1	Muscle_buffalo_2	Muscle_buffalo_3	G1	G2	G2_vs_G1_Log2FoldChange	Pvalue	FDR
ENSBTAT00000060548	ENSBTAG00000043571	ND2	MT:4265-5307	9.34674	8.59326	8.03277	0.523937	0.0980822	0.302707	8.65759	0.308242	-8.34935	0.0012	0.00629377
ENSBTAT00000008038	ENSBTAG00000006121	SBK2	18:62435401-62438857	2.80783	1.89908	5.37139	0.616988	0.440697	0.109746	3.35944	0.389144	-2.97029	0.0003	0.00200144
ENSBTAT00000004106	ENSBTAG00000003164	B3GALT1	2:28400754-28401735	3.41881	1.93666	3.76674	0.647443	0.105463	0	3.04074	0.250969	-2.78977	0.00545	0.0212179
ENSBTAT00000011420	ENSBTAG00000008661	C11orf52	15:22575918-22582373	2.16762	4.46467	2.41557	0.462606	0.685624	0.224335	3.01595	0.457522	-2.55843	0.0069	0.025452
ENSBTAT00000043123	ENSBTAG00000017524	CBLN4	13:84024136-84031205	3.73717	2.48642	3.29727	0.861113	0.427527	0.879247	3.17362	0.722629	-2.45099	5e-05	0.000430532
ENSBTAT00000024444	ENSBTAG00000018369	MYL2	17:56953812-56961603	14.738	14.6855	14.8303	12.53	12.5993	12.222	14.7513	12.4504	-2.30085	5e-05	0.000430532
ENSBTAT00000020135	ENSBTAG00000015132	RXFP2	12:29234958-29280832	2.03708	2.37081	2.40939	0	0	0	2.27243	0	-2.27243	5e-05	0.000430532
ENSBTAT00000024988	ENSBTAG00000018767	RTP3	22:53492963-53495676	3.51501	3.16706	4.19297	1.38231	1.68429	1.08569	3.62501	1.3841	-2.24091	5e-05	0.000430532
ENSBTAT00000044972	ENSBTAG00000031717	HIST1H3G	23:31644097-31644508	3.87236	3.70905	3.17181	1.44843	1.26024	1.66006	3.5844	1.45624	-2.12816	0.00165	0.00812138
ENSBTAT00000022295	ENSBTAG00000016765	C7orf61	25:36624992-36628181	2.91557	2.17124	2.92184	0.668375	0.345379	0.676635	2.66955	0.563463	-2.10609	0.0002	0.0014304
ENSBTAT00000011939	ENSBTAG00000009059	PITX2	6:16000761-16006077	4.93527	4.25704	5.4758	3.10949	2.38825	2.90779	4.88937	2.80184	-2.08753	5e-05	0.000430532
ENSBTAT00000063025	ENSBTAG00000047231	TNNI1	16:49293851-49303508	12.0124	11.8918	12.3356	10.2026	9.96834	9.99019	12.0799	10.0537	-2.0262	5e-05	0.000430532
ENSBTAT00000003543	ENSBTAG00000002733	DBX1	29:25002480-25007304	1.41104	1.7231	2.52655	0.0625136	0	0.305599	1.8869	0.122704	-1.76419	0.00675	0.0249884
ENSBTAT00000016290	ENSBTAG00000012285	ESRRB	10:88763704-88818475	3.3632	3.16334	3.59247	2.12191	1.75283	1.0472	3.373	1.64065	-1.73235	5e-05	0.000430532
ENSBTAT00000065245	ENSBTAG00000047326	EDA2R	X:89702602-89709755	3.49898	1.89272	5.50206	2.25438	0.860914	2.73986	3.63125	1.95172	-1.67953	5e-05	0.000430532
ENSBTAT00000013942	ENSBTAG00000010543	FGFR4	7:39936163-39946911	2.42691	2.44282	2.95744	1.22151	0.549735	1.29277	2.60906	1.02134	-1.58772	5e-05	0.000430532
ENSBTAT00000016675	ENSBTAG00000006800	FGF6	5:106157908-106169922	1.81642	1.93355	1.97461	0.229327	0.18726	0.689959	1.9082	0.368849	-1.53935	0.01495	0.0466786
ENSBTAT00000061119	ENSBTAG00000009702	MYH8	19:30031039-30059203	1.54265	1.43565	1.42823	0	0	0	1.46884	0	-1.46884	5e-05	0.000430532
ENSBTAT00000015135	ENSBTAG00000011390	CHRND	2:120975091-120982350	1.7034	0.977453	4.11025	1.14993	0.326192	0.942683	2.2637	0.806268	-1.45743	5e-05	0.000430532
ENSBTAT00000061014	ENSBTAG00000037794	MYH4	19:30080603-30103436	1.62503	0.974598	1.69986	0	0	0	1.43316	0	-1.43316	5e-05	0.000430532
ENSBTAT00000027181	ENSBTAG00000020393	METTL21C	12:82907166-82916245	1.16968	6.64004	3.45299	3.37169	1.68324	2.04579	3.75424	2.36691	-1.38733	5e-05	0.000430532
ENSBTAT00000008798	ENSBTAG00000006691	GABRA3	X:34852874-35094442	2.36015	1.36985	2.26387	0.98662	0.306134	0.763248	1.99796	0.685334	-1.31262	0.0005	0.00306319
ENSBTAT00000065940	ENSBTAG00000046348	ELAVL2	8:20374795-20452505	2.92651	0	0.981004	0	0	0	1.3025	0	-1.3025	5e-05	0.000430532
ENSBTAT00000019927	ENSBTAG00000014969	CILP2	7:3702329-3711347	0.0599065	3.93441	0.133919	0.0796734	0.0850767	0.0938234	1.37608	0.0861912	-1.28989	0.00015	0.0011201
ENSBTAT00000028986	ENSBTAG00000021745	RAPSN	15:78463173-78475425	5.37288	5.21999	5.83116	4.58968	4.1243	4.03097	5.47468	4.24832	-1.22636	5e-05	0.000430532
ENSBTAT00000002960	ENSBTAG00000002294	SIM1	9:50160696-50228919	2.70474	0.0409642	1.25485	0.098	0	0.321485	1.33352	0.139828	-1.19369	0.00325	0.0140091
ENSBTAT00000027509	ENSBTAG00000020643	BARX2	29:33240587-33255647	3.15561	1.03539	4.62865	1.72826	1.27285	2.2391	2.93989	1.74674	-1.19315	0.0002	0.0014304
ENSBTAT00000060947	ENSBTAG00000010716	FRAS1	6:94711651-95055569	3.30938	2.44414	2.26071	1.45418	1.63869	1.38751	2.67141	1.49346	-1.17795	5e-05	0.000430532
ENSBTAT00000017924	ENSBTAG00000013476	CPA5	4:94861072-94932849	1.68112	1.18138	1.98709	0.57964	0.4075	0.357058	1.61653	0.448066	-1.16847	0.0025	0.0114045
ENSBTAT00000020229	ENSBTAG00000015204	SMPX	X:128771953-128825159	9.65792	9.36009	8.95304	8.05585	8.24681	8.16366	9.32369	8.15544	-1.16824	5e-05	0.000430532
ENSBTAT00000000213	ENSBTAG00000000188	HS3ST5	9:36551273-36844165	2.44127	2.81208	2.40372	1.73627	1.5639	1.15269	2.55236	1.48428	-1.06807	0.0001	0.000791479
ENSBTAT00000014529	ENSBTAG00000010940	HSPB7	2:136635159-136637353	9.09737	9.42498	8.33178	8.29449	7.87881	7.49794	8.95138	7.89041	-1.06097	5e-05	0.000430532
ENSBTAT00000012632	ENSBTAG00000009599	LCN1	11:106427894-106430697	1.66722	0	1.48629	0	0	0	1.05117	0	-1.05117	5e-05	0.000430532
ENSBTAT00000025035	ENSBTAG00000018807	MYBPHL	3:34221091-34235694	1.52816	1.04527	2.21133	0.374995	0.674453	0.672059	1.59492	0.573836	-1.02108	0.0054	0.0210802
ENSBTAT00000034572	ENSBTAG00000024826	TECRL	6:81511553-81653990	4.49404	3.2954	3.68419	3.02194	3.07332	2.35762	3.82454	2.81763	-1.00692	0.00035	0.00228524
ENSBTAT00000000793	ENSBTAG00000000601	COL11A2	23:7290454-7318840	0.15748	1.90253	0.787059	2.05996	1.77605	2.01748	0.949022	1.95116	1.00214	0.00035	0.00228524
ENSBTAT00000008851	ENSBTAG00000006733	PPP1R3A	4:54866420-54906096	7.51902	7.5744	8.13257	8.85735	8.77544	8.6634	7.74199	8.7654	1.0234	5e-05	0.000430532
ENSBTAT00000033274	ENSBTAG00000024115	FOXO6	3:105414635-105435303	1.87107	0.826495	2.21745	2.95221	2.72005	2.36648	1.63834	2.67958	1.04124	0.00055	0.00331867
ENSBTAT00000045596	ENSBTAG00000009489	CACNA2D2	22:50538716-50555513	0.531313	0.0964192	0.121172	1.56043	1.5041	0.809337	0.249635	1.29129	1.04165	0.0004	0.00255719
ENSBTAT00000012099	ENSBTAG00000009182	CLCN1	4:107518110-107554736	5.03164	4.24676	5.18669	6.02363	5.68341	5.89424	4.8217	5.86709	1.0454	5e-05	0.000430532
ENSBTAT00000030742	ENSBTAG00000022671	WNT4	2:131304771-131315806	0.824695	0.313148	1.60126	2.31171	1.95677	1.84825	0.913036	2.03891	1.12588	0.00825	0.0292118
ENSBTAT00000057036	ENSBTAG00000039066	SNRPE	X:73236406-73236682	0	0	0	0	1.64995	1.7501	0	1.13335	1.13335	0.00945	0.0325482
ENSBTAT00000065901	ENSBTAG00000047491	CACNA1C	16:81471757-81527931	6.70901	6.27118	7.36172	7.95994	7.84558	7.96566	6.78064	7.92372	1.14309	5e-05	0.000430532
ENSBTAT00000008376	ENSBTAG00000006385	ADGRB1	14:2948971-3014380	0.69934	0.613946	0.334887	1.63326	2.30674	1.16119	0.549391	1.7004	1.15101	5e-05	0.000430532
ENSBTAT00000024314	ENSBTAG00000018268	UCN	11:72326390-72326953	2.09371	2.19687	1.26666	3.78187	3.24393	2.08556	1.85241	3.03712	1.18471	0.0049	0.0194554
ENSBTAT00000002787	ENSBTAG00000002151	ASB15	4:88697391-88729365	5.32731	4.21557	4.3417	6.35256	6.0022	5.48914	4.62819	5.94797	1.31977	5e-05	0.000430532
ENSBTAT00000034732	ENSBTAG00000024929	PPP1R27	19:51658044-51659508	9.20747	8.23469	8.81015	10.2779	10.2411	9.83013	8.75077	10.1164	1.3656	5e-05	0.000430532
ENSBTAT00000020847	ENSBTAG00000015702	PITX3	26:22745903-22757812	2.8368	3.87299	2.58402	3.65823	4.93596	4.80725	3.09793	4.46715	1.36922	5e-05	0.000430532
ENSBTAT00000029290	ENSBTAG00000021970	EYA4	9:72661135-72736460	4.36421	4.49834	4.59592	5.23811	6.50124	6.10604	4.48616	5.94846	1.46231	5e-05	0.000430532
ENSBTAT00000000595	ENSBTAG00000000470	IBSP	6:38309554-38323305	0	0	0	2.15185	0.581663	1.7793	0	1.50427	1.50427	5e-05	0.000430532
ENSBTAT00000065446	ENSBTAG00000046046	LRRC30	24:40563770-40566586	3.71583	3.8269	5.03091	5.35552	5.95501	5.89887	4.19122	5.73647	1.54525	5e-05	0.000430532
ENSBTAT00000037406	ENSBTAG00000001503	TRIM72	25:27552789-27561099	3.72335	4.00395	3.56216	6.07735	5.09266	4.97919	3.76315	5.38307	1.61992	5e-05	0.000430532
ENSBTAT00000015348	ENSBTAG00000011548	AMPD1	3:28756907-28768496	6.94228	6.55545	7.68091	8.99265	8.72184	8.43288	7.05954	8.71579	1.65624	5e-05	0.000430532
ENSBTAT00000063623	ENSBTAG00000017509	MYPN	28:24745814-24833215	5.67224	6.06072	5.78308	7.603	7.47771	7.45937	5.83868	7.51336	1.67468	0.00875	0.0306804
ENSBTAT00000024417	ENSBTAG00000018352	ABRA	14:59974385-59985200	6.2692	4.90365	5.24844	8.59078	7.089	5.92384	5.47376	7.20121	1.72744	5e-05	0.000430532
ENSBTAT00000019626	ENSBTAG00000014751	ZIC1	1:121863150-121867967	0	4.29506	2.65627	4.24391	3.78225	4.1114	2.31711	4.04585	1.72874	0.0018	0.00871958
ENSBTAT00000028693	ENSBTAG00000021531	PGPEP1L	21:8278717-8292031	1.90964	0.956333	1.83581	3.57324	3.28917	3.03387	1.56726	3.29876	1.7315	0.0004	0.00255719
ENSBTAT00000061548	ENSBTAG00000044012	TMEM196	4:28474601-28480333	0	0	0	3.17668	1.51377	0.751848	0	1.8141	1.8141	5e-05	0.000430532
ENSBTAT00000012528	ENSBTAG00000009520	ADCY1	4:76870136-76970341	0.577244	0.153735	1.51304	3.33464	2.31067	2.10319	0.748005	2.58283	1.83483	5e-05	0.000430532
ENSBTAT00000014768	ENSBTAG00000011120	GBX1	4:114520833-114541871	1.3485	0.462239	1.27918	2.84875	2.93	2.82049	1.02997	2.86641	1.83644	0.0001	0.000791479
ENSBTAT00000006039	ENSBTAG00000004602	PITX1	7:48063870-48069063	3.46882	0	2.80475	4.51523	4.36158	3.3176	2.09119	4.0648	1.97361	5e-05	0.000430532
ENSBTAT00000034148	ENSBTAG00000021298	METTL11B	16:38568048-38586028	4.2774	0.135035	0.89734	4.09161	3.94878	3.23874	1.76993	3.75971	1.98978	0.0075	0.0271232
ENSBTAT00000029890	ENSBTAG00000022158	TNNT3	29:50218483-50233948	8.02603	7.27527	8.85118	10.6019	9.87635	9.83359	8.05083	10.104	2.05313	0.0002	0.0014304
ENSBTAT00000028269	ENSBTAG00000021218	MYLPF	25:26815265-26817727	12.4458	12.3931	13.2647	14.838	14.6445	14.8274	12.7012	14.77	2.06878	5e-05	0.000430532
ENSBTAT00000064859	ENSBTAG00000047078	NTF4	18:56032584-56033542	0.4669	0.889001	0	2.55976	2.99754	2.08123	0.451967	2.54618	2.09421	0.0098	0.0334576
ENSBTAT00000023031	ENSBTAG00000017322	ARL14	1:107687595-107688174	0	0	0	2.16718	3.21308	2.4105	0	2.59692	2.59692	5e-05	0.000430532
ENSBTAT00000021951	ENSBTAG00000018520	SCN1A	2:30321634-30415283	0.19192	0.0581297	0.091199	3.41765	3.07089	2.64084	0.11375	3.04312	2.92937	5e-05	0.000430532
ENSBTAT00000006918	ENSBTAG00000005259	UCP3	15:54213565-54224051	5.30106	5.04213	6.07877	7.32125	9.21365	9.69169	5.47399	8.7422	3.26821	5e-05	0.000430532
ENSBTAT00000044060	ENSBTAG00000031135	CTXN3	7:27491081-27503407	0.742831	2.34259	3.1189	7.10537	5.94754	5.59396	2.06811	6.21562	4.14752	5e-05	0.000430532
ENSBTAT00000063192	ENSBTAG00000046177	IGFN1	16:81604664-81641464	3.96266	7.50313	2.0093	9.94303	9.4003	9.86968	4.4917	9.73767	5.24597	5e-05	0.000430532
