# Supplementary material for: Comparative transcriptome analysis reveals that PCK1 is a potential gene affecting IMF deposition in buffalo
Source: BMC Genomics. 2020 Oct 12;21:710. doi: 10.1186/s12864-020-07120-w (PMC7552535; doi:10.1186/s12864-020-07120-w)
Supplement: Supplementary file 6 — Additional file 6: Table S5. Functional enrichment of differentially expressed genes in the longissimus dorsi muscle-specific mRNAs. [file 12864_2020_7120_MOESM6_ESM.xlsx]

## Sheet: Sheet1
Category	Term	Count	%	PValue	Genes	List Total	Pop Hits	Pop Total	Fold Enrichment	Bonferroni	Benjamini	FDR
GOTERM_BP_DIRECT	GO:0030049~muscle filament sliding	5	7.14286	9.92614e-06	MYL2,MYH4,TNNT3,MYH8,TNNI1	61	38	16792	36.2209	0.00426905	0.00426905	0.0139945
GOTERM_BP_DIRECT	GO:0006936~muscle contraction	6	8.57143	3.95254e-05	TRIM72,MYH4,CLCN1,CHRND,MYH8,MYLPF	61	107	16792	15.4362	0.0168915	0.00848171	0.0557144
GOTERM_BP_DIRECT	GO:0003009~skeletal muscle contraction	4	5.71429	8.32125e-05	TNNT3,CHRND,MYH8,TNNI1	61	24	16792	45.8798	0.0352305	0.0118842	0.117262
GOTERM_BP_DIRECT	GO:0006942~regulation of striated muscle contraction	3	4.28571	0.000444757	MYL2,TNNT3,TNNI1	61	9	16792	91.7596	0.174473	0.0468026	0.625262
GOTERM_CC_DIRECT	GO:0030017~sarcomere	4	5.71429	0.000344931	MYL2,MYH4,MYH8,ABRA	65	39	18224	28.7558	0.0339107	0.0339107	0.382185
