# Supplementary material for: Comparative transcriptome analysis reveals that PCK1 is a potential gene affecting IMF deposition in buffalo
Source: BMC Genomics. 2020 Oct 12;21:710. doi: 10.1186/s12864-020-07120-w (PMC7552535; doi:10.1186/s12864-020-07120-w)
Supplement: Supplementary file 7 — Additional file 7: Table S6. Functional enrichment of differentially expressed genes in coexpressed mRNAs. [file 12864_2020_7120_MOESM7_ESM.xlsx]

## Sheet: Sheet1
Category	Term	Count	%	PValue	Genes	List Total	Pop Hits	Pop Total	Fold Enrichment	Bonferroni	Benjamini	FDR
GOTERM_CC_DIRECT	GO:0070062~extracellular exosome	393	25.5029	1.20292e-31	LYVE1,CRYAB,APOB,PCDHGC5,PUDP,CALM2,PGK1,CD86,CALM1,QPCT,COMP,IGF2,IGF2R,GSTP1,PRSS23,FBP1,EFEMP1,FBN1,PGAM2,VNN1,IGFBP6,MYL6B,AEBP1,APOE,PLS1,ARPC4,A2M,IGFBP7,UCHL1,MYL12A,PLXDC2,XPNPEP3,ARPC1B,GSTM3,C8G,PFN2,CSF1,SLC25A3,ALAD,ALDH1A1,ALB,CLMP,PLOD1,CANX,CD5L,PLA2R1,ALDOA,CHMP4B,APCS,FBLN7,ATP6V1D,COL12A1,ADAM9,CLCF1,C1S,C3,C1QB,C1QA,SDCBP,C1R,PM20D1,ST6GAL1,C1QC,PGM1,SERPING1,PLCD1,RARRES1,PGRM…	1469	2811	18224	1.73442	8.37231e-29	8.37231e-29	1.81268e-28
GOTERM_CC_DIRECT	GO:0005615~extracellular space	196	12.719	5.89719e-17	APOB,CLIC1,CCL2,UCN,COMP,THBS4,IGF2,IGF2R,GSTP1,C1QTNF1,TPI1,ADAMTS5,EFEMP1,FBN1,APOA5,CCL14,FLT1,IGFBP6,LY96,IGFBP4,AOC1,SULF2,AEBP1,MASP1,APOE,IGFBP7,CCL21,KLK7,CCL22,TIMP2,CTGF,MT3,KERA,CCL16,CSF1,ALAD,ALB,CD5L,GDF11,PSAP,ECM2,CSF3,VCAN,TGFBI,LRIG3,ALDOA,QSOX1,CES1,APCS,ADAM9,COL12A1,PC,C3,SDCBP,C1QC,HBEGF,MFGE8,SERPING1,LCAT,MFNG,THBS1,THBD,MPI,ICAM1,PDGFD,KITLG,FGF1,FGB,WISP2,LGALS4,GRN,ACTB…	1469	1347	18224	1.80514	7.72715e-14	3.86358e-14	1.66533e-13
GOTERM_CC_DIRECT	GO:0031012~extracellular matrix	65	4.21804	1.94659e-13	CDON,COL5A2,COL8A1,VWF,RPS11,SFRP2,JUP,MPI,COMP,CLEC3B,THBS4,FBLN1,FRAS1,FBLN2,ADAMTS3,COL18A1,EFEMP1,FBN1,MMP2,COL4A1,ECM1,ANXA2,SOD3,BGN,RPS17,PRELP,AEBP1,APOE,IGFBP7,CYR61,RPS20,SERPINE2,TIMP2,RPS4X,PKM,LGALS3,NES,LGALS3BP,FLNA,PCSK6,CANX,TNXB,DPT,MYL6,LTBP2_LTBP3,VCAN,LOXL2,ADAMTSL4,TGFBI,CILP,LOXL1,RPL11,SLC25A6,APCS,BMP7,COL12A1,SERPINE1,APOH,HSPD1,TGM2,MYH9,LUM,DCN,MFGE8,THBS1	1469	296	18224	2.72423	1.35457e-10	4.51523e-11	2.93277e-10
GOTERM_BP_DIRECT	GO:0002576~platelet degranulation	32	2.07657	9.58255e-11	CALM2,CD63,ALB,CALM1,VWF,FLNA,FGG,CLEC3B,IGF2,SELP,ITGA2B,HABP4,FGB,CTSW,TF,F5,ACTN1,ECM1,PCDH7,ALDOA,QSOX1,VEGFD,PLEK,APOH,SERPINE1,SRGN,A2M,F13A1,SERPING1,LYN,THBS1,LGALS3BP	1381	103	16792	3.77765	4.23644e-07	4.23644e-07	1.79998e-07
GOTERM_CC_DIRECT	GO:0005829~cytosol	352	22.8423	5.95699e-09	CRYAB,APOB,PUDP,CALM2,PGK1,CALM1,ZNF106,BIRC5,RPS11,CIDEC,RPS15,JUP,NRDC,ANKRD1,EIF3M,CRYL1,PLIN5,TPM1,GSTP1,TPI1,RIPK1,HK2,PPP1R14A,FBP1,PGAM2,RNF135,RPS17,MYL6B,MAP3K8,C2CD3,ARPC4,ARRB1,A2M,DHCR24,MYL12A,UCHL1,RPS20,ARPC1B,MX2,CTGF,ACOT7,GSTM3,MT3,MYBPC2,GABARAP,NT5C3B,ALAD,PHKB,PMF1,ALDH1A1,PHKA1,STX6,FLNA,EIF2AK2,ARHGAP17,SKP1,TRAF5,SKA2,MYL2,HABP4,MYLK,RND1,MYL6,PLIN1,CETN2,LDHB,DUSP6,MGLL,S…	1469	3315	18224	1.31729	4.14606e-06	1.03652e-06	8.97662e-06
GOTERM_CC_DIRECT	GO:0005925~focal adhesion	66	4.28293	1.53572e-08	PNMA1,CORO1B,RPS11,RPS15,JUP,ICAM1,RPL38,EVL,ITGA2B,IGF2R,LASP1,KIF23,CAP1,ACTN1,PLAUR,PARVG,HCK,CD151,ADGRE5,RAC2,ANXA1,FLT1,RPS17,ANXA5,RSU1,ITGAV,ITGB1,MARCKS,CD99,ARPC1B,ARHGAP22,MCAM,ACTC1,RPS4X,MPZL1,PRUNE1,CDH2,PTPRC,TWF1,ITGA8,SORBS3,CD59,FLNA,TNS3,CD44,MRC2,PDLIM7,LIMK1,PDLIM1,FHL2,SNTB1,CSRP2,PDIA3,CSRP1,FBLN7,ADAM9,TGM2,MYH9,SDCBP,TES,NCSTN,PTK2B,B2M,TSPAN4,CYBA,ACTN3	1469	391	18224	2.09406	1.06886e-05	2.13772e-06	2.31419e-05
GOTERM_MF_DIRECT	GO:0008201~heparin binding	38	2.46593	3.55235e-09	LRPAP1,APOB,SMOC2,CCL2,PCSK6,COMP,TNXB,CLEC3B,PCOLCE2,THBS4,PDCD5,ECM2,FGF1,WISP2,ADAMTS3,CRISPLD2,SERPINA10,ADAMTS5,FBN1,SLIT3,SOD3,APOA5,PRELP,FBLN7,BMP7,AOC1,APOH,APOE,SERPINC1,SELL,CYR61,FSTL1,SERPINE2,COL5A3,CTGF,HBEGF,GPNMB,THBS1	1363	160	16881	2.94148	4.89868e-06	4.89868e-06	5.84231e-06
GOTERM_MF_DIRECT	GO:0005178~integrin binding	29	1.88189	1.03139e-08	VWF,ICAM2,SFRP2,PLPP3,TNXB,ICAM1,THBS4,FBLN1,ECM2,FGF1,WISP2,ADAMTS5,ACTN1,TGFBI,FBN1,CD151,CIB2,NPNT,ADAM9,ITGB1,CYR61,CTGF,TIMP2,TSPAN4,MFGE8,GPNMB,LYN,THBS1,ACTN3	1363	105	16881	3.42067	1.42228e-05	7.11141e-06	1.69625e-05
GOTERM_CC_DIRECT	GO:0072562~blood microparticle	34	2.20636	1.20473e-07	CLIC1,ALB,FGG,CD5L,ITGA2B,ITIH2,FGB,ACSM1,TF,ACTB,PON1,STOM,CIB2,APOA5,GC,APCS,APOE,SERPINC1,A2M,C1S,C3,C1QB,SDCBP,C1R,C1QC,ACTC1,F13A1,HSPA6,SERPING1,CP,ACTG2,BCHE,C8G,LGALS3BP	1469	152	18224	2.77496	8.3846e-05	1.19784e-05	0.000181542
GOTERM_CC_DIRECT	GO:0005578~proteinaceous extracellular matrix	49	3.17975	1.19552e-07	COL5A2,SMOC2,ELN,SMOC1,VWF,PODN,COMP,FBLN1,CTHRC1,FGF1,FBLN2,WISP2,ADAMTS3,COL18A1,ADAMTS5,EFEMP1,FBN1,MMP2,ECM1,BGN,PRELP,NPNT,CD248,CYR61,CCL21,WNT4,CTGF,TIMP2,KERA,LGALS3BP,SPOCK2,VIT,TNXB,PSAP,ECM2,DPT,PHOSPHO1,CRISPLD2,VCAN,TGFBI,CILP,SLIT3,FBLN7,SPON2,CHI3L1,COL11A2,OLFML2A,GPC4,LUM	1469	268	18224	2.26821	8.32051e-05	1.3868e-05	0.000180154
GOTERM_BP_DIRECT	GO:0030198~extracellular matrix organization	43	2.7904	6.36661e-09	ELN,SMOC2,COL5A2,ITGA8,SPOCK2,EGFLAM,COL8A1,ICAM2,VWF,FGG,CD44,VIT,ITGAL,COMP,ICAM1,MFAP5,FBLN1,ITGA2B,ECM2,FGB,CRISPLD2,COL18A1,VCAN,TGFBI,ADAMTSL4,MYF5,FBN1,LOXL1,MFAP2,COL4A1,BGN,NPNT,SERPINE1,OLFML2A,ITGAV,ITGB1,CYR61,LUM,COL5A3,DCN,JAM2,THBS1,RECK	1381	196	16792	2.6676	2.81464e-05	1.40733e-05	1.1959e-05
GOTERM_CC_DIRECT	GO:0009986~cell surface	79	5.12654	3.39029e-07	LRPAP1,CRYAB,PTGFRN,CD80,CD86,RARA,ITGAL,TSPAN15,RGMA,NRDC,ICAM1,PLVAP,IGF2R,ITGA2B,FZD6,FGB,FCER1G,CXCR4,TF,HLA-DMA,ERP44,BOLA-NC1_BoLA_BOLA,MRC1,CHRNA1,ANXA2,SRPX,ANXA1,BGN,CEACAM1,LPAR1,ANXA4,SULF2,CD74,P2RY1,ITGAV,ITGB1,CCR5,WNT4,TIMP2,MPZL1,PTPRC,CSF1R,RAMP3,ITGA8,RAMP1,CD63,KCNC1,NCAM1,CD59,EGFLAM,CD58,CA4,CD53,FGG,CLMP,PCSK6,CD44,IL15,SDC3,PLA2R1,AXL,CCR9,NGFR,ADA,MXRA8,PDIA3,ADIPOQ,GHR,AD…	1469	542	18224	1.80821	0.000235936	2.94951e-05	0.000510883
KEGG_PATHWAY	hsa04610:Complement and coagulation cascades	23	1.49254	1.56625e-07	CD59,VWF,FGG,PC,MASP1,SERPINE1,SERPINC1,A2M,C1S,C3AR1,C3,C1QB,C1QA,FGB,C1R,C1QC,CFI,F13A1,SERPING1,F5,C8G,PLAUR,THBD	649	69	6879	3.53313	4.44806e-05	4.44806e-05	0.000207549
GOTERM_MF_DIRECT	GO:0050840~extracellular matrix binding	13	0.843608	2.40764e-07	ITGAV,OLFML2A,CD248,ELN,ITGA2B,CYR61,SPOCK2,FBLN2,BGN,DCN,ADAMTS5,TGFBI,THBS1	1363	26	16881	6.19259	0.000331959	0.000110665	0.000395968
GOTERM_CC_DIRECT	GO:0015629~actin cytoskeleton	39	2.53082	4.70396e-06	TWF1,APOB,ACTA2,PPP1R12B,CORO1B,LSP1,CAPG,CORO1A,ABRA,FLNA,RARA,IFIT5,JUP,MAP7D3,WIPF1,PDLIM7,DSTN,MYOZ2,SLC16A3,MYL2,ABLIM1,STK38L,FHL2,MYOZ3,RAB5A,IPP,ALDOA,ANKRD23,SMTN,TNC,HSPB7,BIN1,MARCKS,ARPC1B,MYH9,PGM1,MYLK3,MYH10,GABARAP	1469	218	18224	2.21937	0.00326861	0.000363708	0.00708819
GOTERM_CC_DIRECT	GO:0030017~sarcomere	14	0.908501	6.3313e-06	MMP2,CALM2,CALM1,ABRA,MYLK2,ANKRD2,ANKRD1,MYOZ2,MYH3,MYL2,TPM1,HABP4,MYH6,ACTC1	1469	39	18224	4.45333	0.0043969	0.000440563	0.00954024
KEGG_PATHWAY	hsa05133:Pertussis	22	1.42764	3.25793e-06	CALM2,TICAM1,CALM1,RELA,LY96,IRF8,GNAI1,C1S,PSAP,ITGB1,NOD1,C3,C1QB,C1QA,C1R,C1QC,TICAM2,IRF1,IL1B,FOS,SERPING1,IRAK4	649	75	6879	3.10915	0.000924826	0.00046252	0.00431709
GOTERM_BP_DIRECT	GO:0006936~muscle contraction	27	1.75211	3.72435e-07	LMOD3,CRYAB,STBD1,ACTA2,CALM2,SORBS3,CHRNE,CALM1,ANKRD2,MYL9,TPM1,FXYD1,P2RX6,MYLK,MYL6,SNTB1,MYH1,MYLPF,TMOD4,MYL6B,MYOF,MYL12A,MYH6,MYH11,ACTG2,MYBPC2,ACTN3	1381	107	16792	3.06824	0.00164518	0.000548694	0.000699579
GOTERM_MF_DIRECT	GO:0005515~protein binding	790	51.2654	3.10036e-06	CRYAB,APOB,CD80,CD86,NOA1,BIRC5,CHRAC1,UCN,HPS6,NR4A3,NDUFS7,SPR,IGF2,GSTP1,IGF2R,UCP2,RIPK1,HK2,MRPL49,PIH1D2,LRRC20,RNF135,MCUR1,LY96,MOB3B,RORC,HSF2,APOE,ARPC4,A2M,IGFBP7,UCHL1,SAC3D1,TAGLN,IGFN1,PLXDC2,SUMO1,LINGO1,CSF1,CCDC6,SASS6,HABP4,CHMP4B,UBA7,CD3E,ADAM9,HYPK,PLEK,CSRP3,SMS,C1S,UBE2D1,MANBAL,C3,C1QB,C1QA,C1R,ST6GAL1,SERPING1,RMND5A,RECK,CDK18,TOMM34,GYPC,BAG1,COX17,PLAUR,CD151,ADGRE5,FI…	1363	8785	16881	1.11375	0.00426628	0.00106828	0.00509882
GOTERM_CC_DIRECT	GO:0005576~extracellular region	176	11.4212	1.74045e-05	LRPAP1,RBP4,ELN,APOB,COL5A2,CALM2,CALM1,COL8A1,CRLF1,CCL2,PPT1,SFRP2,COMP,ANGPT1,VASH2,THBS4,IGF2,SELP,C1QTNF1,NBN,CTSW,ADAMTS5,PON1,F5,EFEMP1,OTOR,FBN1,PON2,ENHO,MMP2,ECM1,COL4A1,ITM2B,APOA5,CXCL14,CCL14,PRELP,IGFBP6,IGFBP4,NPNT,PLA2G7,MASP1,APOE,DHRS11,SRGN,DKK3,A2M,OAS1X,IGFBP7,CYR61,CCL21,KLK7,CCL22,TIMP2,CTGF,F13A1,C12orf49,KERA,C8G,CCL16,CTSL2,ALB,METTL24,FLNA,FGG,GDF11,CD5L,PSAP,TCN2,HABP4…	1469	1610	18224	1.35615	0.0120405	0.00110063	0.0262237
GOTERM_CC_DIRECT	GO:0031093~platelet alpha granule lumen	16	1.03829	1.97562e-05	ALDOA,ALB,QSOX1,VWF,FGG,VEGFD,SERPINE1,SRGN,A2M,IGF2,FGB,F13A1,SERPING1,F5,ACTN1,THBS1	1469	55	18224	3.60894	0.0136563	0.00114521	0.0297665
GOTERM_BP_DIRECT	GO:0016311~dephosphorylation	23	1.49254	1.13923e-06	NT5C2,EPHX2,DUSP1_DUSP12,PUDP,SPP2,DUSP10,NT5DC2,FIG4,NT5M,PFKFB4,PPP3CA,NT5DC1,PGP,PHOSPHO1,PFKFB3,PPP1CA,ACP5,PON1,FBP1,NT5C3B,THTPA,PTPRC,DUSP26	1381	86	16792	3.25191	0.00502389	0.00125835	0.00213991
GOTERM_MF_DIRECT	GO:0051015~actin filament binding	28	1.817	5.59967e-06	CORO1B,CORO1A,FLNA,WIPF1,DSTN,TPM1,SHROOM3,LASP1,AIF1,SYNE3,ADSSL1,ACTN1,FMNL1,TMOD4,PANX1,TNC,BIN1,PLS1,MYH3,ARPC4,PLS3,MARCKS,ARPC1B,MYH9,SLC6A4,MYH11,MYH10,PICK1	1363	132	16881	2.62716	0.00769223	0.00128617	0.00920898
GOTERM_BP_DIRECT	GO:0050900~leukocyte migration	28	1.817	1.62096e-06	HRAS,APOB,CD58,CD48,CD44,ITGAL,ANGPT1,CD34,ICAM1,SLC16A3,FCER1G,PODXL,ESAM,SLC7A8,PTPN6,CEACAM1,PC,CD74,SELL,ITGAV,ITGB1,C3AR1,SELPLG,MYH9,LYN,LCK,JAM2,THBD	1381	122	16792	2.79066	0.00714067	0.00143223	0.00304477
GOTERM_MF_DIRECT	GO:0003779~actin binding	46	2.98507	5.2457e-06	FHOD3,CPD,LSP1,CORO1A,GMFG,ABRA,MYRIP,WIPF1,MYOZ2,ABLIM1,EVL,TPM1,STK38L,MYLK,NCALD,COTL1,CAP1,EPB41L3,MYOZ3,CXCR4,SNTB1,KLHL3,MYH1,IPP,PARVG,MYH7B,ALDOA,MYPN,GC,CEACAM1,TNNI1,SMTN,TNNI2,MKL1,CSRP3,ITGB1,CCR5,TAGLN,MYH6,MYH9,PSTPIP2,TRPM7,XIRP2,MYH10,MYBPC2,ACTN3	1363	278	16881	2.04935	0.00720774	0.00144572	0.00862688
GOTERM_CC_DIRECT	GO:0005788~endoplasmic reticulum lumen	33	2.14147	6.37345e-05	APOB,COL5A2,P3H2,TMEM43,COL8A1,EDEM2,CANX,PDGFD,SIL1,COL18A1,ADAMTS5,KDELC2,F5,ERP44,ADAMTSL4,PLAUR,COL4A1,PDIA3,PTGS2,CES1,P4HA1,PC,COL12A1,COL11A2,CERCAM,CLN6,WNT4,COL5A3,B2M,COLGALT2,BCHE,ERAP2,THBS1	1469	192	18224	2.13223	0.0433911	0.00340654	0.0959987
GOTERM_BP_DIRECT	GO:0007155~cell adhesion	67	4.34783	5.37824e-06	LYVE1,CDON,CDH4,COL8A1,ICAM2,VWF,CCL2,CDH11,ITGAL,JUP,COMP,CD34,ICAM1,SLAMF7,THBS4,KITLG,ITGA2B,HMCN2,WISP2,LGALS4,COL18A1,PARVG,HCK,CD151,ADGRE5,SRPX,CEACAM1,SELL,ITGAV,IGFBP7,SELPLG,CD99,CYR61,CTGF,MCAM,MYBPC2,CDH2,LGALS3BP,ITGA8,SORBS3,NCAM1,CD58,CD44,TNXB,PRKX,DPT,PODXL,VCAN,LOXL2,TGFBI,NUAK1,BCAM,BOC,FBLN7,SPON2,COL12A1,CDH3,ADAM9,CERCAM,NINJ1,NINJ2,MYH10,ARVCF,GPNMB,MFGE8,ACKR3,THBS1	1381	459	16792	1.77489	0.0234968	0.00395504	0.010102
GOTERM_CC_DIRECT	GO:0005604~basement membrane	18	1.16807	0.000150815	CD151,SMOC2,COL4A1,SMOC1,P3H2,ANXA2,EGFLAM,MEGF9,NPNT,THBS4,FBLN1,FRAS1,HMCN2,COL18A1,LOXL2,TGFBI,FBN1,LOXL1	1469	79	18224	2.82662	0.0996528	0.00747016	0.227022
GOTERM_BP_DIRECT	GO:0071222~cellular response to lipopolysaccharide	25	1.62232	1.27163e-05	MRC1,TICAM1,CD80,PPARGC1A,CD86,RELA,RARA,CCL2,ADAM9,TNFRSF1B,SPON2,PPARD,IRF8,ANKRD1,SERPINE1,ICAM1,CCR5,CMPK2,GSTP1,AXL,TNFAIP3,TICAM2,CSF3,B2M,CDK19	1381	113	16792	2.69011	0.054668	0.00799914	0.0238836
GOTERM_CC_DIRECT	GO:0005739~mitochondrion	144	9.34458	0.00018024	CRYAB,PDK4,ELN,CLIC1,PDHB,NOA1,COQ5,ATP2A1,SLC25A36,RPL34,C5orf63,RPS6KA6,HSPE1,NRDC,DNLZ,PLIN5,GSTP1,DBT,RIPK1,C12orf65,MRPL49,PRDX5,MTO1,TMEM65,CHCHD1,METTL17,PON2,MMP2,TXNL1,P4HA1,HSPB7,OXSM,P2RY1,OAS1X,XPNPEP3,CPT1B,PPTC7,ROMO1,APOPT1,ACOT7,FAM162A,AUH,NDUFA1,HES1,PYURF,SLC25A3,BCOR,TACO1,GATM,ABAT,TFB1M,HSCB,GSTK1,UQCRQ,BDH1,IDH3A,GTPBP8,IDH1,GPT2,MGARP,OAT,LDHB,SLIT3,ACYP2,UACA,CAMK2A,FOXO1…	1469	1331	18224	1.34217	0.117907	0.00832901	0.27126
GOTERM_CC_DIRECT	GO:0016020~membrane	221	14.3413	0.000274931	LYVE1,CLIC1,PGK1,ZNF106,RPS11,EDEM2,HPS6,RPS15,IGF2R,CLCN7,SRPX,EMP3,RPS17,APOE,NKIRAS1,DHCR24,RPS20,RASL11A,CSF1R,CSF1,SLC25A3,MMD,RETSAT,FLNA,EIF2AK2,CANX,CD5L,OGFRL1,STK38L,MYL6,SLC33A1,VCAN,LDHB,MGLL,TMEM237,PALMD,ALDOA,SV2B,ATP6V1D,SFXN1,PLEK,LDHA,MYH9,SDCBP,RUFY3,NCSTN,RASL12,MFGE8,MFNG,RECK,CAPG,PGRMC1,ICAM2,TOMM34,TPST2,ICAM1,BTF3,IMMP2L,PMVK,KITLG,HLA-DMA,GYPC,BOLA-NC1_BoLA_BOLA,CD151,AD…	1469	2200	18224	1.24621	0.17418	0.0118899	0.413494
GOTERM_MF_DIRECT	GO:0015026~coreceptor activity	11	0.713822	7.57721e-05	ITGAV,RAMP3,CCR5,ITGB1,RAMP1,CD80,CD86,CXCR4,LY96,RGMA,ACKR3	1363	30	16881	4.54123	0.0992195	0.0148168	0.124544
GOTERM_CC_DIRECT	GO:0005783~endoplasmic reticulum	95	6.16483	0.000399106	LRPAP1,EEF1B2,VMP1,ATL3,PGRMC1,EEF1G,VWF,EDEM2,CIDEC,TPST2,HPS6,RGMA,SLAMF7,HMGCLL1,CREB3L1,THBS4,MAN1C1,CPEB4,BOLA-NC1_BoLA_BOLA,PRKCD,SNX10,UNC93B1,DGAT2,SRPX,PLIN2,PTGS2,CRABP2,CASP4,PSMG1,P4HA1,SULF2,PANX1,MGST1,VRK2,APOE,MGST3,DHCR24,OAS1X,NPC2,DDOST,OLFM1,STX8,FMO5,HACD2,FNDC4,ERAP2,AGMO,P3H2,ITGA8,SPP2,ALB,UBQLN1,PCSK6,CANX,PLOD1,BNIP3L,GOLT1B,TMEM33,PNPLA7,REEP2,EPM2A_NHLRC1,SIL1,DPM1,PLI…	1469	828	18224	1.42336	0.242577	0.0162103	0.599729
GOTERM_CC_DIRECT	GO:0009897~external side of plasma membrane	33	2.14147	0.000450272	GSR,CD80,CD86,NCAM1,ECE1,FGG,CD48,CD34,ICAM1,CD276,ITGA2B,PDPN,FGB,FCER1G,EMCN,IL2RA,ADA,BCAM,CD3E,ANXA5,ANPEP,CD74,SELL,ITGAV,CCR5,ITGB1,GPC4,MCAM,B2M,MFGE8,PTPRC,THBS1,CTSL2	1469	213	18224	1.92201	0.269086	0.0172637	0.676373
KEGG_PATHWAY	hsa00010:Glycolysis / Gluconeogenesis	17	1.10318	0.000369341	ACSS2,PGAM2,PGK1,ALDOA,PDHB,PCK1,ALDH7A1,TPI1,LDHA,G6PC,PGM1,ENO3,PKM,ACSS1,FBP1,ADH4,LDHB	649	67	6879	2.6894	0.0995964	0.0207638	0.488318
KEGG_PATHWAY	hsa05150:Staphylococcus aureus infection	15	0.973394	0.000344879	FGG,ITGAL,MASP1,PTAFR,ICAM1,C1S,C3AR1,SELPLG,C3,C1QB,C1QA,C1R,C1QC,CFI,HLA-DMA	649	54	6879	2.94427	0.0933171	0.0241932	0.456045
KEGG_PATHWAY	hsa04514:Cell adhesion molecules (CAMs)	28	1.817	0.00028148	CDH4,ITGA8,CD80,CD86,NCAM1,CD58,ICAM2,ITGAL,CD34,ICAM1,CD276,CADM3,SDC3,NTNG2,ESAM,HLA-DMA,VCAN,BOLA-NC1_BoLA_BOLA,CDH3,SELL,ITGAV,ITGB1,SELPLG,CD99,MPZL1,JAM2,CDH2,PTPRC	649	142	6879	2.09002	0.0768391	0.0262986	0.372355
GOTERM_BP_DIRECT	GO:0001666~response to hypoxia	31	2.01168	6.44256e-05	CRYAB,ALAD,EGR1,PRKCB,ABAT,CCL2,AHCY,PLOD1,PDLIM1,UCP2,CXCR4,LOXL2,ADA,MMP2,ALKBH5,SOD3,ADIPOQ,CYGB,VEGFD,HSPD1,EDNRA,CITED2,APOLD1,AGTRAP,LDHA,SLC6A4,PTK2B,PKM,MT3,CYBA,THBS1	1381	172	16792	2.1915	0.247861	0.034978	0.120948
KEGG_PATHWAY	hsa04510:Focal adhesion	35	2.27125	0.000779629	COL5A2,HRAS,PPP1R12B,ITGA8,PRKCB,VWF,FLNA,COMP,MYL9,TNXB,PDGFD,THBS4,MYL2,ITGA2B,MYLK,ACTN1,MYLPF,PARVG,RAC2,COL4A1,PDGFRA,FLT1,MYLK2,VEGFD,COL11A2,ITGAV,ITGB1,CRKL,MYL12A,PPP1CA,COL5A3,MYLK3,CCND2,THBS1,ACTN3	649	206	6879	1.80087	0.198685	0.0362437	1.02819
GOTERM_BP_DIRECT	GO:0070527~platelet aggregation	13	0.843608	7.53787e-05	CLIC1,PDGFRA,CSRP1,FLNA,FGG,MYL9,PLEK,ITGA2B,MYL12A,MYH9,FGB,PTPN6,ACTN1	1381	41	16792	3.85539	0.283417	0.0363519	0.141496
GOTERM_CC_DIRECT	GO:0005859~muscle myosin complex	7	0.45425	0.00106823	MYH3,MYH6,MYH11,MYL6B,MYH1,MYL9,MYLPF	1469	16	18224	5.4275	0.524735	0.0383952	1.59767
GOTERM_CC_DIRECT	GO:0032982~myosin filament	7	0.45425	0.00106823	MYH3,MYH7B,MYH6,MYH11,ACTG2,MYH1,MYBPC2	1469	16	18224	5.4275	0.524735	0.0383952	1.59767
GOTERM_BP_DIRECT	GO:0070374~positive regulation of ERK1 and ERK2 cascade	31	2.01168	8.93593e-05	CSF1R,HRAS,FGG,CCL2,CD44,ANGPT1,ICAM1,PDGFD,NOD1,FGF1,FGB,PRKCDBP,PDE8A,C5AR2,PDGFRA,CCL14,NPNT,CD74,CHI3L1,P2RY1,ARRB1,NQO2,CCL21,CCL22,CTGF,NDRG4,PTK2B,GPNMB,MT3,ACKR3,CCL16	1381	175	16792	2.15393	0.326371	0.0387373	0.167719
GOTERM_CC_DIRECT	GO:0030018~Z disc	21	1.36275	0.00114477	CRYAB,PPP1R12B,MYPN,FLNA,RYR3,JUP,MYL9,CASQ2,BIN1,CSRP3,PPP3CA,MYOZ2,MYL12A,IGFN1,FHL2,MYH6,SCN3B,MYOZ3,XIRP2,ACTN1,ACTN3	1469	118	18224	2.2078	0.549419	0.0390769	1.71124
GOTERM_MF_DIRECT	GO:0005201~extracellular matrix structural constituent	16	1.03829	0.000232653	ELN,COL5A2,COL4A1,BGN,PRELP,COMP,COL11A2,CHI3L1,TNXB,MFAP5,FBLN1,LUM,FBLN2,COL5A3,VCAN,FBN1	1363	67	16881	2.95765	0.274479	0.0393145	0.381941
GOTERM_CC_DIRECT	GO:0031982~vesicle	22	1.42764	0.00133902	LRPAP1,STOM,CALM2,ANXA2,CLIC1,ANXA1,ECE1,CD59,RAB34,CALM1,CHMP4B,LZTS2,BMP5,VAMP8,GSTP1,MYL6,STX8,GBGT1,TKT,TF,TSPAN4,PKM	1469	128	18224	2.13223	0.606464	0.043437	1.99888
KEGG_PATHWAY	hsa04270:Vascular smooth muscle contraction	23	1.49254	0.00117422	MRVI1,RAMP3,ACTA2,PPP1R12B,CALM2,RAMP1,PRKCB,CALM1,MYLK2,PRKACB,MYL6B,MYL9,KCNMB1,EDNRA,MYLK,MYL6,PPP1CA,ADCY1,PPP1R14A,GUCY1B3,MYLK3,ACTG2,PRKCD	649	117	6879	2.08364	0.283714	0.0465496	1.54485
GOTERM_BP_DIRECT	GO:0001501~skeletal system development	26	1.68722	0.000121629	COL5A2,GJA5,ZBTB16,ANKH,CDH11,COMP,INHA,GDF11,RPL38,IGF2,VCAN,RASSF2,FBN1,HOXC10,PRELP,PAPSS2,IGFBP4,COL12A1,CMKLR1,BMP7,COL11A2,AEBP1,HSPB11,BMP5,SMS,EXTL1	1381	137	16792	2.30761	0.415941	0.047711	0.228221
